# Supplementary material for: Evidence for Highly Variable, Region-Specific Patterns of T-Cell Epitope Mutations Accumulating in Mycobacterium tuberculosis Strains
Source: Front Immunol. 2019 Feb 13;10:195. doi: 10.3389/fimmu.2019.00195 (PMC6381025; doi:10.3389/fimmu.2019.00195)
Supplement: Supplementary File 1 — Frequency and length of T-cell epitopes analyzed. (A) 905 parent/reference TCEs, (B) 64 mTCEs. [file Data_Sheet_1.xlsx]

## Sheet: Sheet1
		Supplementary File 1 – Frequency of T cell epitopes: (A) 905 known parent epitopes (B) 64 mTCEs we identified in 79 Indian Mtb strains.
		(A)
		Type	Length of epitope(s)	Frequency in 905	% in 905	# of epitopes in each type
		CD8+	8	1	0.110497	161 (18%)
			9	129	14.2541
			10	8	0.883978
			11	4	0.441989
			13	13	1.43646
			14	6	0.662983
		CD4+	15	339	37.4586	744 (82%)
			16	17	1.87845
			17	12	1.32597
			18	27	2.98343
			19	9	0.994475
			20	205	22.6519
			21	7	0.773481
			22	7	0.773481
			23	14	1.54696
			24	13	1.43646
			25	88	9.72376
			26	1	0.110497
			27	1	0.110497
			28	1	0.110497
			30	1	0.110497
			32	1	0.110497
			40	1	0.110497
		(B)
		Type	Length of epitope(s)	Frequency in 64	% in 64	# of epitopes in each type
		CD8+	9	4	6.25	6 (9%)
			13	2	3.125
		CD4+	15	20	31.25	58 (91%)
			16	2	3.125
			17	1	1.5625
			18	1	1.5625
			20	27	42.1875
			25	7	10.9375
