# Supplementary material for: Evidence for Highly Variable, Region-Specific Patterns of T-Cell Epitope Mutations Accumulating in Mycobacterium tuberculosis Strains
Source: Front Immunol. 2019 Feb 13;10:195. doi: 10.3389/fimmu.2019.00195 (PMC6381025; doi:10.3389/fimmu.2019.00195)
Supplement: Supplementary File 2 — Comprehensive data on 64 mTCEs identified and their frequency in 5,310 globally distributed Mtb strains (18, 60). Sheet 1 contains the total number of mTCEs (n = 138) that we initially identified in both non-repetitive and repetitive regions of the 79 Mtb strains we studied, along with complete relevant data. Sheet 2 contains the identical information of Sheet 1, but excluding mTCEs (n = 69) from repetitive regions. Sheet 3 shows the matching non-synonymous SNPs (nSNPs) from 5,310 globally distributed Mtb strains with the mutations of mTCEs identified from non-repetitive regions of the 79 Mtb strains we studied. In total, 64 mTCEs have a match in 5,310 global strains, but as some of the mTCEs have more than one mutation, the total number of SNPs recorded is 66. Sheet 4 shows only those mTCEs from Sheet 3 that are rapidly evolving. Sheet 5 shows all relevant information about the epitopes having multiple forms. [file Data_Sheet_2.xlsx]

## Sheet: 1. All 138mTCE in Indian Mtb 
Epitope_id	RV_number	IMD or Non-IMD	gene_name	FC	ID	Description	parent	length	mutated_sequence	Mutated_pattern	Nature of mutation	Count-nature of mutation	strains	Clinical_outcome	Clinical_outcome	count-clinical_outcome	Number of strains	percentage	Category of Strains	Is the epitope excluded	Lineages	Present in these lineages	epitope_start_in_parent	epitope_end_in_parent	parent_protein_seqs
144917	Rv3101c	Non-IMD	ftsX	Cell wall and cell processes	NP_217617.1_3093	cell division protein FtsX	LMVVRALFL	9	LMVVRALSL	F->S,8	N	C-0,N-1,D-0	M1961	HIV-_PR_GOOD	G	G-1,B-0,DF-0	1	1.26582	DS_HIV_pos=0,DS_HIV_neg=0,MDR_HIV_pos=0,MDR_HIV_neg=0,poly=1	no	BEIJING=0,CAS=0,EAI=1	EAI	239	247	MRFGFLLNEVLTGFRRNVTMTIAMILTTAISVGLFGGGMLVVRLADSSRAIYLDRVESQVFLTEDVSANDSSCDTTACKALREKIETRSDVKAVRFLNRQQAYDDAIRKFPQFKDVAGKDSFPASFIVKLENPEQHKDFDTAMKGQPGVLDVLNQKELIDRLFAVLDGLSNAAFAVALVQAIGAILLIANMVQVAAYTRRTEIGIMRLVGASRWYTQLPFLVEAMLAATMGVGIAVAGLMVVRALFLENALNQFYQANLIAKVDYADILFITPWLLLLGVAMSGLTAYLTLRLYVRR
144929	Rv3871	Non-IMD	eccCb1	Cell wall and cell processes	NP_218388.1_3853	ESX-1 secretion system protein EccCb	PMAPLAPLL	9	PMALLAPLL	P->L,4	N	C-0,N-1,D-0	M1007	HIV-_DS_GOOD	G	G-1,B-0,DF-0	1	1.26582	DS_HIV_pos=0,DS_HIV_neg=1,MDR_HIV_pos=0,MDR_HIV_neg=0,poly=0	no	BEIJING=0,CAS=0,EAI=1	EAI	490	498	MTAEPEVRTLREVVLDQLGTAESRAYKMWLPPLTNPVPLNELIARDRRQPLRFALGIMDEPRRHLQDVWGVDVSGAGGNIGIGGAPQTGKSTLLQTMVMSAAATHSPRNVQFYCIDLGGGGLIYLENLPHVGGVANRSEPDKVNRVVAEMQAVMRQRETTFKEHRVGSIGMYRQLRDDPSQPVASDPYGDVFLIIDGWPGFVGEFPDLEGQVQDLAAQGLAFGVHVIISTPRWTELKSRVRDYLGTKIEFRLGDVNETQIDRITREIPANRPGRAVSMEKHHLMIGVPRFDGVHSADNLVEAITAGVTQIASQHTEQAPPVRVLPERIHLHELDPNPPGPESDYRTRWEIPIGLRETDLTPAHCHMHTNPHLLIFGAAKSGKTTIAHAIARAICARNSP…
144937	Rv2004c	Non-IMD	Rv2004c	Conserved hypotheticals	NP_216520.1_1997	hypothetical protein Rv2004c	QMRACARRL	9	QMRACAQRL	R->Q,7	N	C-0,N-1,D-0	M1272	HIV-_DS_DEFAULT	DF	G-0,B-0,DF-1	1	1.26582	DS_HIV_pos=0,DS_HIV_neg=1,MDR_HIV_pos=0,MDR_HIV_neg=0,poly=0	yes	BEIJING=0,CAS=0,EAI=1	EAI	414	422	MDSPTNDGTCDAHPVTDEPFIDVRETHTAVVVLAGDRAFKAKKPVVTDFCDFRTAEQRERACIREFELNSRLAAQSYLGIAHLSDPSGGHAEPVVVMRRYRDKQRLASMVTAGLPVEGALDAIAEVLARFHQRAQRNRCIDTQGEVGAVARRWHENLAELRHHADKVVSGDVIRRIEHMVDEFVSGREVLFAGRIKEGCIVDGHADLLADDIFLVDGEPALLDCLEFEDELRYLDRIDDAAFLAMDLEFLGRKDLGDYFLAGYAVRSGDTAPASLRDFYIAYRAVVRAKVECVRFSQGKPEAAADAVRHLIIATQHLQHATVRLALVGGNPGTGKSTLARGVAELVGAQVISTDDVRRRLRDCGVITGEPGVLDSGLYSRANVVAVYQEALRKARLLLG…
55156	Rv1945	Non-IMD	Rv1945	Insertion seqs and phages	NP_216461.1_1935	hypothetical protein Rv1945	RPGCDAPAY	9	FPNCDVPGY	R->F,1_G->N,3_A->V,6_A->G,8	N-N-C-C	C-2,N-2,D-0	H2300	HIV+_MDR_GOOD	G	G-1,B-0,DF-0	1	1.26582	DS_HIV_pos=0,DS_HIV_neg=0,MDR_HIV_pos=1,MDR_HIV_neg=0,poly=0	yes	BEIJING=1,CAS=0,EAI=0	BEI	366	374	MRSDTREEISAALDAYHASLSRVLDLKCDALTTPELLACLQRLEVERRRQGAAEHALINQLAGQACEEELGGTLRTALANRLHITPGEASRRIAEAEDLGERRALTGEPLPAQLTATAAAQREGKIGREHIKEIQAFFKELSAAVDLGIREAAEAQLAELATSRRPDHLHGLATQLMDWLHPDGNFSDQERARKRGITMGKQEFDGMSRISGLLTPELRATIEAVLAKLAAPGACNPDDQTPVVDDTPDADAVRRDTRSQAQRHHDGLLAGLRGLLASGELGQHRGLPVTVVVSTTLKELEAATGKGVTGGGSRVPMSDLIRMASNAHHYLALFDGAKPLALYHTKRLASPAQRIMLYAKDRGCSRPGCDAPAYHSEVHHVTPWTTTHRTDINDLTLAC…
144971	Rv1523	Non-IMD	Rv1523	Intermediary metabolism and respiration	NP_216039.1_1524	methyltransferase	VLRPGGHFL	9	VLRPGRYFP	G->R,6_H->Y,7_L->P,9	N-N-N	C-0,N-3,D-0	H1329	HIV+_DS_BAD	B	G-0,B-1,DF-0	1	1.26582	DS_HIV_pos=1,DS_HIV_neg=0,MDR_HIV_pos=0,MDR_HIV_neg=0,poly=0	no	BEIJING=1,CAS=0,EAI=0	BEI	251	259	MTITALTVTLPLLWRRLTTAGVKYADQGHFVGSAGVPAADAGGRDAASEQIARWTQTCTVVLVCGHGPAKWAFRSWCTSRSCDTLPVALRYRLQSNPLVGKLTTKYFLPLGTRQVGDHVVFFNFGYEEDPPMALPLSESDEPNRYCIQLYHQTASQVDLTGKEVLEVSCGAGGGASYIARNLGPASYTGLDLNPASIDLCRAKHRLPGLQFVQGDAQNLPFPDESFDAVVNVEASHQYPDFRGFLAEVARVLRPGGHFLYTDSRRNPVVAEWEAALADAPLRTISQRDIGAQAKRGLDANTARSQEAIGRRAPVLLAGLTRCAVRVLDWDLRRGGGFSYRIYLFAKD
144953	Rv0894	Non-IMD	Rv0894	Regulatory proteins	NP_215409.1_897	transcriptional regulator	RSCPRLTIL	9	RSCPRLTIV	L->V,9	C	C-1,N-0,D-0	H1964	HIV+_DS_GOOD	G	G-1,B-0,DF-0	1	1.26582	DS_HIV_pos=1,DS_HIV_neg=0,MDR_HIV_pos=0,MDR_HIV_neg=0,poly=0	no	BEIJING=0,CAS=1,EAI=0	CAS	160	168	MPSRATVQEFSDSYPFCHNGFRPIMMPKIVSVQHSTRRHLTSFVGRKAELNDVRRLLSDKRLVTLTGPDGMGKSRLALQIGAQIAHEFTYGRWDCDLATVTDRDCVSISMLNALGLPVQPGLSAIDTLVGVINDARVLLVLDHCEHLLDACAAIIDSLLRSCPRLTILTTSTEAIGLAGELTWRVPPLSLTNDAIELFVDRARRVRSDFAINADTAVTVGEICRRLDGVPLAIELAAARTDTLSPVEILAGLNDRFRLVAGAAGNAVRPEQTLCATVQWSHALLSGPERALLHRLAVFAGGFDLDGAQAVGANDEDFEGYQTLGRFAELVDKAFVVVENNRGRAGYRLLYSVRQYALEKLSESGEADAVLARYRKHLKQPNQVVRAGSGGVRY
32710	Rv3467	Non-IMD	Rv3467	Insertion seqs and phages	NP_217984.1_3454	hypothetical protein Rv3467	KPGCDAPAY	9	RPGCDAPAY	K->R,1	C	C-1,N-0,D-0	M1780_M2323	HIV-_MDR_GOOD,HIV-_MDR_GOOD	G	G-2,B-0,DF-0	2	2.53165	DS_HIV_pos=0,DS_HIV_neg=0,MDR_HIV_pos=0,MDR_HIV_neg=2,poly=0	yes	BEIJING=0,CAS=2,EAI=0	CAS	228	236	MSTRQAAEADLAGKAAQYRPDELARYAQRVMDWLHPDGDLTDTERARKRGITLSNQQYDGMSRLSGYLTPQARATFEAVLAKLAAPGATNPDDHTPVIDTTPDAAAIDRDTRSQAQRNHDGLLAGLRALIASGKLGQHNGLPVSIVVTTTLTDLQTGAGKGFTGGGTLLPMADVIRMTSHAHHYSPASGRYPQAIFDHGTPLALYHTKRLASPAQRIMLFANDRGCTKPGCDAPAYHSQAHHVTAWTSTGRTDITELTLACGPDNRLAEKGWTTHNNTHGHTEWLPPPHLDHGQPRTNTFHHPERFLHNQDDDDKPD
189687	Rv2957	Non-IMD	Rv2957	Intermediary metabolism and respiration	NP_217473.1_2946	PGL/p-HBAD biosynthesis glycosyltransferase	IVLVRRWPK	9	IVLMRRWPK	V->M,4	N	C-0,N-1,D-0	M1324_M1325_M1011	HIV-_MDR_BAD,HIV-_MDR_BAD,HIV-_PR_BAD	B	G-0,B-3,DF-0	3	3.79747	DS_HIV_pos=0,DS_HIV_neg=0,MDR_HIV_pos=0,MDR_HIV_neg=2,poly=1	no	BEIJING=0,CAS=0,EAI=3	EAI	249	257	MVQTKRYAGLTAANTKKVAMAAPMFSIIIPTLNVAAVLPACLDSIARQTCGDFELVLVDGGSTDETLDIANIFAPNLGERLIIHRDTDQGVYDAMNRGVDLATGTWLLFLGADDSLYEADTLARVAAFIGEHEPSDLVYGDVIMRSTNFRWGGAFDLDRLLFKRNICHQAIFYRRGLFGTIGPYNLRYRVLADWDFNIRCFSNPALVTRYMHVVVASYNEFGGLSNTIVDKEFLKRLPMSTRLGIRLVIVLVRRWPKVISRAMVMRTVISWRRRR
55156	Rv1945	Non-IMD	Rv1945	Insertion seqs and phages	NP_216461.1_1935	hypothetical protein Rv1945	RPGCDAPAY	9	APGCDVPGY	R->A,1_A->V,6_A->G,8	N-C-C	C-2,N-1,D-0	M1017_M1025_H2463_M2006_M2479	HIV-_DS_GOOD,HIV-_DS_GOOD,HIV+_DS_BAD,HIV-_MDR_DEFAULT,HIV-_PR_BAD	G,B,DF	G-2,B-2,DF-1	5	6.32911	DS_HIV_pos=1,DS_HIV_neg=2,MDR_HIV_pos=0,MDR_HIV_neg=1,poly=1	yes	BEIJING=0,CAS=3,EAI=2	CAS,EAI	366	374	MRSDTREEISAALDAYHASLSRVLDLKCDALTTPELLACLQRLEVERRRQGAAEHALINQLAGQACEEELGGTLRTALANRLHITPGEASRRIAEAEDLGERRALTGEPLPAQLTATAAAQREGKIGREHIKEIQAFFKELSAAVDLGIREAAEAQLAELATSRRPDHLHGLATQLMDWLHPDGNFSDQERARKRGITMGKQEFDGMSRISGLLTPELRATIEAVLAKLAAPGACNPDDQTPVVDDTPDADAVRRDTRSQAQRHHDGLLAGLRGLLASGELGQHRGLPVTVVVSTTLKELEAATGKGVTGGGSRVPMSDLIRMASNAHHYLALFDGAKPLALYHTKRLASPAQRIMLYAKDRGCSRPGCDAPAYHSEVHHVTPWTTTHRTDINDLTLAC…
120904	Rv3219	Non-IMD	whiB1	Regulatory proteins	NP_217735.1_3212	transcriptional regulator WhiB1	RALKRRNARTKAR	13	RALKRRNARTKAH	R->H,13	C	C-1,N-0,D-0	M1570	HIV-_DS_GOOD	G	G-1,B-0,DF-0	1	1.26582	DS_HIV_pos=0,DS_HIV_neg=1,MDR_HIV_pos=0,MDR_HIV_neg=0,poly=0	no	BEIJING=0,CAS=0,EAI=1	EAI	69	81	MDWRHKAVCRDEDPELFFPVGNSGPALAQIADAKLVCNRCPVTTECLSWALNTGQDSGVWGGMSEDERRALKRRNARTKARTGV
144904	Rv1769	Non-IMD	Rv1769	Conserved hypotheticals	NP_216285.1_1764	hypothetical protein Rv1769	HLVRGAEVVDTVP	13	HLVRGAEVVATVP	D->A,10	N	C-0,N-1,D-0	M1017_M1559_M1782_M1848_H1329_H1856_H1964_H2101_H2581_H3360_M1292_M1545_M1762_M1780_M2006_M2007_M2084_M2085_M2276_M2277_M2323_M2324_H2300_M2131_M2479	HIV-_DS_GOOD,HIV-_DS_GOOD,HIV-_DS_DEFAULT,HIV-_DS_BAD,HIV+_DS_BAD,HIV+_DS_GOOD,HIV+_DS_GOOD,HIV+_DS_GOOD,HIV+_DS_BAD,HIV+_DS_BAD,HIV-_MDR_BAD,HIV-_MDR_BAD,HIV-_MDR_DEFAULT,HIV-_MDR_GOOD,HIV-_MDR_DEFAULT,HIV-_MDR_DEFAULT,HIV-_MDR_BAD,HIV-_MDR_BAD,HIV-_MDR_DEFAULT,HIV-_MDR_DEFAULT,HIV-_MDR_GOOD,HIV-_MDR_GOOD,HIV+_MDR_GOOD,HIV-_PR_GOOD,HIV-_PR_BAD	G,B,DF	G-10,B-9,DF-6	25	31.6456	DS_HIV_pos=6,DS_HIV_neg=4,MDR_HIV_pos=1,MDR_HIV_neg=12,poly=2	yes	BEIJING=10,CAS=15,EAI=0	CAS,BEI	392	404	MHEVAAREQRSDGPMRLDAQGRLQRYEEAFADYDAPFAFVDLDAMWGNADQLLARAGDKPIRVASKSLRCRPLQREILDASERFDGLLTFTLTETLWLAGQGFSNLLLAYPPTDRAALRALGELTAKDPDGAPIVMVDSVEHLDLIERTTDKPVRLCLDFDAGYWRAGGRIKIGSKRSPLHTPEQARALAVEIARRPALTLAALMCYEAHIAGLGDNVAGKRVHNAIIRRMQRMSFEELRERRARAVELVREVADIKIVNAGGTGDLQLVAQEPLITEATAGSGFYAPTLFDSYSTFTLQPAAMFALPVCRRPGAKTVTALGGGYLASGVGAKDRMPTPYLPVGLKLNALEGTGEVQTPLSGDAARRLKLGDKVYFRHTKAGELCERFDHLHLVRGAEV…
965	Rv1198	IMD	esxL	Cell wall and cell processes	NP_215714.1_1194	ESAT-6 like protein EsxL	AEHQAIIRDVLTASD	15	AEHQAIVRDVLAASD	I->V,7_T->A,12	C-N	C-1,N-1,D-0	H1996	HIV+_DS_BAD	B	G-0,B-1,DF-0	1	1.26582	DS_HIV_pos=1,DS_HIV_neg=0,MDR_HIV_pos=0,MDR_HIV_neg=0,poly=0	yes	BEIJING=0,CAS=0,EAI=1	EAI	26	40	MTINYQFGDVDAHGAMIRAQAGLLEAEHQAIIRDVLTASDFWGGAGSAACQGFITQLGRNFQVIYEQANAHGQKVQAAGNNMAQTDSAVGSSWA
965	Rv1198	IMD	esxL	Cell wall and cell processes	NP_215714.1_1194	ESAT-6 like protein EsxL	AEHQAIIRDVLTASD	15	AEHQAIISDVLTAGD	R->S,8_S->G,14	N-N	C-0,N-2,D-0	M2278	HIV-_PR_DEFAULT	DF	G-0,B-0,DF-1	1	1.26582	DS_HIV_pos=0,DS_HIV_neg=0,MDR_HIV_pos=0,MDR_HIV_neg=0,poly=1	yes	BEIJING=0,CAS=0,EAI=1	EAI	26	40	MTINYQFGDVDAHGAMIRAQAGLLEAEHQAIIRDVLTASDFWGGAGSAACQGFITQLGRNFQVIYEQANAHGQKVQAAGNNMAQTDSAVGSSWA
966	Rv1037c	IMD	esxI	Cell wall and cell processes	NP_215553.1_1040	ESAT-6 like protein EsxI	AEHQAIISDVLTASD	15	AEHQAIIRDVLTASD	S->R,8	N	C-0,N-1,D-0	M984	HIV-_DS_GOOD	G	G-1,B-0,DF-0	1	1.26582	DS_HIV_pos=0,DS_HIV_neg=1,MDR_HIV_pos=0,MDR_HIV_neg=0,poly=0	no	BEIJING=0,CAS=0,EAI=1	EAI	26	40	MTINYQFGDVDAHGAMIRAQAGSLEAEHQAIISDVLTASDFWGGAGSAACQGFITQLGRNFQVIYEQANAHGQKVQAAGNNMAQTDSAVGSSWA
178782	Rv0289	IMD	espG3	Cell wall and cell processes	NP_214803.1_295	ESX-3 secretion-associated protein EspG3	EVVDYLGIPASARPV	15	EVVDYLGILASARPV	P->L,9	N	C-0,N-1,D-0	H3094	HIV+_DS_BAD	B	G-0,B-1,DF-0	1	1.26582	DS_HIV_pos=1,DS_HIV_neg=0,MDR_HIV_pos=0,MDR_HIV_neg=0,poly=0	no	BEIJING=0,CAS=0,EAI=1	EAI	185	199	MDATPNAVELTVDNAWFIAETIGAGTFPWVLAITMPYSDAAQRGAFVDRQRDELTRMGLLSPQGVINPAVADWIKVVCFPDRWLDLRYVGPASADGACELLRGIVALRTGTGKTSNKTGNGVVALRNAQLVTFTAMDIDDPRALVPILGVGLAHRPPARFDEFSLPTRVGARADERLRSGVPLGEVVDYLGIPASARPVVESVFSGPRSYVEIVAGCNRDGRHTTTEVGLSIVDTSAGRVLVSPSRAFDGEWVSTFSPGTPFAIAVAIQTLTACLPDGQWFPGQRVSRDFSTQSS
178458	Rv0291	IMD	mycP3	Intermediary metabolism and respiration	NP_214805.1_297	membrane-anchored mycosin MycP	AAVDKDAVIVAAAGN	15	AAVDKDVVIVAAAGN	A->V,7	C	C-1,N-0,D-0	H3361	HIV+_DS_GOOD	G	G-1,B-0,DF-0	1	1.26582	DS_HIV_pos=1,DS_HIV_neg=0,MDR_HIV_pos=0,MDR_HIV_neg=0,poly=0	no	BEIJING=0,CAS=0,EAI=1	EAI	224	238	MIRAAFACLAATVVVAGWWTPPAWAIGPPVVDAAAQPPSGDPGPVAPMEQRGACSVSGVIPGTDPGVPTPSQTMLNLPAAWQFSRGEGQLVAIIDTGVQPGPRLPNVDAGGDFVESTDGLTDCDGHGTLVAGIVAGQPGNDGFSGVAPAARLLSIRAMSTKFSPRTSGGDPQLAQATLDVAVLAGAIVHAADLGAKVINVSTITCLPADRMVDQAALGAAIRYAAVDKDAVIVAAAGNTGASGSVSASCDSNPLTDLSRPDDPRNWAGVTSVSIPSWWQPYVLSVASLTSAGQPSKFSMPGPWVGIAAPGENIASVSNSGDGALANGLPDAHQKLVALSGTSYAAGYVSGVAALVRSRYPGLNATEVVRRLTATAHRGARESSNIVGAGNLDAVAALTW…
178830	Rv3621c	IMD	PPE65	PE_PPE_PGRS family	YP_177998.1_3604	PPE family protein PPE65	FLGQNTAAIAATEAQ	15	FLGQNTAAIAATEVQ	A->V,14	C	C-1,N-0,D-0	M1422	HIV-_PR_BAD	B	G-0,B-1,DF-0	1	1.26582	DS_HIV_pos=0,DS_HIV_neg=0,MDR_HIV_pos=0,MDR_HIV_neg=0,poly=1	yes	BEIJING=0,CAS=0,EAI=1	EAI	126	140	MLDFAQLPPEVNSALMYAGPGSGPMLAAAAAWEALAAELQTTASTYDALITGLADGPWQGSSAASMVAAATPQVAWLRSTAGQAEQAGSQAVAAASAYEAAFFATVPPPEIAANRALLMALLATNFLGQNTAAIAATEAQYAEMWAQDAAAMYGYAGASAAATQLSPFNPAAQTINPAGLASQAASVGQAVSGAANAQALTDIPKALFGLSGIFTNEPPWLTDLGKALGLTGHTWSSDGSGLIVGGVLGDFVQGVTGSAELDASVAMDTFGKWVSPARLMVTQFKDYFGLAHDLPKWASEGAKAAGEAAKALPAAVPAIPSAGLSGVAGAVGQAASVGGLKVPAVWTATTPAASPAVLAASNGLGAAAAAEGSTHAFGGMPLMGSGAGRAFNNFAAPRY…
178743	Rv3018c	IMD	PPE46	PE_PPE_PGRS family	YP_177918.1_3009	PPE family protein PPE46	EIVQFLEETFAAYDQ	15	ELAKFLEMAAQAFTE	I->L,2_V->A,3_Q->K,4_E->M,8_T->A,9_F->A,10_A->Q,11_Y->F,13_D->T,14_Q->E,15	C-C-N-N-N-N-N-C-N-C	C-4,N-6,D-0	M991	HIV-_DS_GOOD	G	G-1,B-0,DF-0	1	1.26582	DS_HIV_pos=0,DS_HIV_neg=1,MDR_HIV_pos=0,MDR_HIV_neg=0,poly=0	yes	BEIJING=0,CAS=0,EAI=1	EAI	201	215	MTAPVWLASPPEVHSALLSAGPGPGSLQAAAAGWSALSAEYAAVAQELSVVVAAVGAGVWQGPSAELFVAAYVPYVAWLVQASADSAAAAGEHEAAAAGYVCALAEMPTLPELAANHLTHAVLVATNFFGINTIPIALNEADYVRMWVQAATVMSAYEAVVGAALVATPHTGPAPVIVKPGANEASNAVAAATITPFPWHEIVQFLEETFAAYDQYLSALLSELPAVAWVWFQLFVDILGFNIIGFIITLASNAQLLTEFAINASYVAVGLLYAIAGVIDIVVEWVIGNLFGVVPLLGGPLLGALAAAVVPGVAGLAGVAGLAALPAVGAAAGAPAALVGSVAPVSGGVVSPQARLVSAVEPAPASTSVSVLASDRGAGALGFVGTAGKESVGQPAGLT…
178956	Rv0453	IMD	PPE11	PE_PPE_PGRS family	YP_177727.1_458	PPE family protein PPE11	GWSSLGREYAAVAEE	15	GWSSLGREYAAVAEK	E->K,15	N	C-0,N-1,D-0	M1007	HIV-_DS_GOOD	G	G-1,B-0,DF-0	1	1.26582	DS_HIV_pos=0,DS_HIV_neg=1,MDR_HIV_pos=0,MDR_HIV_neg=0,poly=0	no	BEIJING=0,CAS=0,EAI=1	EAI	34	48	MTSALIWMASPPEVHSALLSSGPGPGPVLAAATGWSSLGREYAAVAEELGALLAAVQAGVWQGPSAESFAAACLPYLSWLTQASADCAAAAARLEAVTAAYAAALVAMPTLAELAANHATHGAMVATNFFGINTIPIAVNEADYVRMWLQAATTMATYQAVADSAVRSIPDSVPPPRILKSNAQSQHSSSNNSGGADPVDDFIAEILKIITGGRVIWDPEAGTVNGLPYDAYTNPGTLMWWIARSLELLQDFQEFAKLLFTNPVKAFQFLVDLILFDWPTHMLQLATWLAENPQLLVAALTPAISGLGAVSGLAGLTGLVPQPPVVPAPAPDAVVPTVLPLAGTATPTTAPASAPAAGAAPGPPAGTATATSASVPTSAGGFPPYLVGSGPGIDFDAGT…
178682	Rv0278c	IMD	PE_PGRS3	PE_PPE_PGRS family	YP_177707.1_284	PE-PGRS family protein PE_PGRS3	DPINEFFLANTGRPL	15	APINEFFLANTGRPL	D->A,1	N	C-0,N-1,D-0	M2131	HIV-_PR_GOOD	G	G-1,B-0,DF-0	1	1.26582	DS_HIV_pos=0,DS_HIV_neg=0,MDR_HIV_pos=0,MDR_HIV_neg=0,poly=1	yes	BEIJING=1,CAS=0,EAI=0	BEI	100	114	MSFVIAAPEVIAAAATDLASLGSSISAANAAAAANTTALMAAGADEVSTAIAALFGAHGQAYQALSAQAQAFHAQFVQALTSGGGAYAAAEAAAVSPLLDPINEFFLANTGRPLIGNGANGAPGTGANGGDGGWLIGNGGAGGSGAAGVNGGAGGNGGAGGNGGAGGLIGNGGAGGAGGVASSGIGGSGGAGGNAMLFGAGGAGGAGGGVVALTGGAGGAGGAGGNAGLLFGAAGVGGAGGFTNGSALGGAGGAGGAGGLFATGGVGGSGGAGSSGGAGGAGGAGGLFGAGGTGGHGGFADSSFGGVGGAGGAGGLFGAGGEGGSGGHSLVAGGDGGAGGNAGMLALGAAGGAGGIGGDGGTLTAGGIGGAGGAGGNAGLLFGSGGSGGAGGFGFADGG…
179580	Rv2094c	Non-IMD	tatA	Cell wall and cell processes	NP_216610.1_2085	Sec-independent protein translocase membrane-bound protein TatA	TPVQSQRVDPSAASG	15	TPVQSQRVDSSAASG	P->S,10	N	C-0,N-1,D-0	M995	HIV-_DS_GOOD	G	G-1,B-0,DF-0	1	1.26582	DS_HIV_pos=0,DS_HIV_neg=1,MDR_HIV_pos=0,MDR_HIV_neg=0,poly=0	no	BEIJING=0,CAS=0,EAI=1	EAI	60	74	MGSLSPWHWAILAVVVIVLFGAKKLPDAARSLGKSLRIFKSEVRELQNENKAEASIETPTPVQSQRVDPSAASGQDSTEARPA
179365	Rv3014c	Non-IMD	ligA	Information pathways	NP_217530.1_3005	DNA ligase A	QAYLALRAWGLPVSE	15	QAYLALRAWGMPVSE	L->M,11	N	C-0,N-1,D-0	M1007	HIV-_DS_GOOD	G	G-1,B-0,DF-0	1	1.26582	DS_HIV_pos=0,DS_HIV_neg=1,MDR_HIV_pos=0,MDR_HIV_neg=0,poly=0	no	BEIJING=0,CAS=0,EAI=1	EAI	251	265	MSSPDADQTAPEVLRQWQALAEEVREHQFRYYVRDAPIISDAEFDELLRRLEALEEQHPELRTPDSPTQLVGGAGFATDFEPVDHLERMLSLDNAFTADELAAWAGRIHAEVGDAAHYLCELKIDGVALSLVYREGRLTRASTRGDGRTGEDVTLNARTIADVPERLTPGDDYPVPEVLEVRGEVFFRLDDFQALNASLVEEGKAPFANPRNSAAGSLRQKDPAVTARRRLRMICHGLGHVEGFRPATLHQAYLALRAWGLPVSEHTTLATDLAGVRERIDYWGEHRHEVDHEIDGVVVKVDEVALQRRLGSTSRAPRWAIAYKYPPEEAQTKLLDIRVNVGRTGRITPFAFMTPVKVAGSTVGQATLHNASEIKRKGVLIGDTVVIRKAGDVIPEVLG…
178889	Rv3598c	Non-IMD	lysS	Information pathways	NP_218115.1_3583	lysine--tRNA ligase	GDGTQLQVMISLDKV	15	GDGTQLQVMIRLDKV	S->R,11	N	C-0,N-1,D-0	M1017	HIV-_DS_GOOD	G	G-1,B-0,DF-0	1	1.26582	DS_HIV_pos=0,DS_HIV_neg=1,MDR_HIV_pos=0,MDR_HIV_neg=0,poly=0	no	BEIJING=0,CAS=1,EAI=0	CAS	85	99	MSAADTAEDLPEQFRIRRDKRARLLAQGRDPYPVAVPRTHTLAEVRAAHPDLPIDTATEDIVGVAGRVIFARNSGKLCFATLQDGDGTQLQVMISLDKVGQAALDAWKADVDLGDIVYVHGAVISSRRGELSVLADCWRIAAKSLRPLPVAHKEMSEESRVRQRYVDLIVRPEARAVARLRIAVVRAIRTALQRRGFLEVETPVLQTLAGGAAARPFATHSNALDIDLYLRIAPELFLKRCIVGGFDKVFELNRVFRNEGADSTHSPEFSMLETYQTYGTYDDSAVVTRELIQEVADEAIGTRQLPLPDGSVYDIDGEWATIQMYPSLSVALGEEITPQTTVDRLRGIADSLGLEKDPAIHDNRGFGHGKLIEELWERTVGKSLSAPTFVKDFPVQTTP…
179523	Rv3834c	Non-IMD	serS	Information pathways	NP_218351.1_3816	serine--tRNA ligase	SRFYFLTGRGALLQL	15	ARFYFLTGRGALLQL	S->A,1	N	C-0,N-1,D-0	M2416	HIV-_DS_GOOD	G	G-1,B-0,DF-0	1	1.26582	DS_HIV_pos=0,DS_HIV_neg=1,MDR_HIV_pos=0,MDR_HIV_neg=0,poly=0	no	BEIJING=0,CAS=0,EAI=1	EAI	157	171	MIDLKLLRENPDAVRRSQLSRGEDPALVDALLTADAARRAVISTADSLRAEQKAASKSVGGASPEERPPLLRRAKELAEQVKAAEADEVEAEAAFTAAHLAISNVIVDGVPAGGEDDYAVLDVVGEPSYLENPKDHLELGESLGLIDMQRGAKVSGSRFYFLTGRGALLQLGLLQLALKLAVDNGFVPTIPPVLVRPEVMVGTGFLGAHAEEVYRVEGDGLYLVGTSEVPLAGYHSGEILDLSRGPLRYAGWSSCFRREAGSHGKDTRGIIRVHQFDKVEGFVYCTPADAEHEHERLLGWQRQMLARIEVPYRVIDVAAGDLGSSAARKFDCEAWIPTQGAYRELTSTSNCTTFQARRLATRYRDASGKPQIAATLNGTLATTRWLVAILENHQRPDGS…
178609	Rv3825c	Non-IMD	pks2	Lipid metabolism	NP_218342.1_3807	phthioceranic/hydroxyphthioceranic acid synthase	AVVVLKRLPDALADG	15	VMLALKRLPDALADG	A->V,1_V->M,2_V->L,3_V->A,4	C-N-C-C	C-3,N-1,D-0	H1249	HIV+_DS_BAD	B	G-0,B-1,DF-0	1	1.26582	DS_HIV_pos=1,DS_HIV_neg=0,MDR_HIV_pos=0,MDR_HIV_neg=0,poly=0	no	BEIJING=0,CAS=0,EAI=1	EAI	264	278	MGLGSAASGTGADRGAWTLAEPRVTPVAVIGMACRLPGGIDSPELLWKALLRGDDLITEVPPDRWDCDEFYDPQPGVPGRTVCKWGGFLDNPADFDCEFFGIGEREAIAIDPQQRLLLETSWEAMEHAGLTQQTLAGSATGVFAGVTHGDYTMVAADAKQLEEPYGYLGNSFSMASGRVAYAMRLHGPAITVDTACSSGLTAVHMACRSLHEGESDVALAGGVALMLEPRKAAAGSALGMLSPTGRCRAFDVAADGFVSGEGCAVVVLKRLPDALADGDRILAVIRGTSANQDGHTVNIATPSQPAQVAAYRAALAAGGVDAATVGMVEAHGPGTPIGDPIEYASVSEVYGVDGPCALASVKTNFGHTQSTAGVLGLIKVVLALKHGVVPRNLHFTRLP…
179047	Rv3825c	Non-IMD	pks2	Lipid metabolism	NP_218342.1_3807	phthioceranic/hydroxyphthioceranic acid synthase	ITPDEGAYAFEALLR	15	IAPEEGAYAFETLLR	T->A,2_D->E,4_A->T,12	N-C-N	C-1,N-2,D-0	H1249	HIV+_DS_BAD	B	G-0,B-1,DF-0	1	1.26582	DS_HIV_pos=1,DS_HIV_neg=0,MDR_HIV_pos=0,MDR_HIV_neg=0,poly=0	yes	BEIJING=0,CAS=0,EAI=1	EAI	1975	1989	MGLGSAASGTGADRGAWTLAEPRVTPVAVIGMACRLPGGIDSPELLWKALLRGDDLITEVPPDRWDCDEFYDPQPGVPGRTVCKWGGFLDNPADFDCEFFGIGEREAIAIDPQQRLLLETSWEAMEHAGLTQQTLAGSATGVFAGVTHGDYTMVAADAKQLEEPYGYLGNSFSMASGRVAYAMRLHGPAITVDTACSSGLTAVHMACRSLHEGESDVALAGGVALMLEPRKAAAGSALGMLSPTGRCRAFDVAADGFVSGEGCAVVVLKRLPDALADGDRILAVIRGTSANQDGHTVNIATPSQPAQVAAYRAALAAGGVDAATVGMVEAHGPGTPIGDPIEYASVSEVYGVDGPCALASVKTNFGHTQSTAGVLGLIKVVLALKHGVVPRNLHFTRLP…
179128	Rv3825c	Non-IMD	pks2	Lipid metabolism	NP_218342.1_3807	phthioceranic/hydroxyphthioceranic acid synthase	LDWFCLFSSAAALTG	15	LDWFCSFSSAAALVG	L->S,6_T->V,14	N-N	C-0,N-2,D-0	H1249	HIV+_DS_BAD	B	G-0,B-1,DF-0	1	1.26582	DS_HIV_pos=1,DS_HIV_neg=0,MDR_HIV_pos=0,MDR_HIV_neg=0,poly=0	yes	BEIJING=0,CAS=0,EAI=1	EAI	1898	1912	MGLGSAASGTGADRGAWTLAEPRVTPVAVIGMACRLPGGIDSPELLWKALLRGDDLITEVPPDRWDCDEFYDPQPGVPGRTVCKWGGFLDNPADFDCEFFGIGEREAIAIDPQQRLLLETSWEAMEHAGLTQQTLAGSATGVFAGVTHGDYTMVAADAKQLEEPYGYLGNSFSMASGRVAYAMRLHGPAITVDTACSSGLTAVHMACRSLHEGESDVALAGGVALMLEPRKAAAGSALGMLSPTGRCRAFDVAADGFVSGEGCAVVVLKRLPDALADGDRILAVIRGTSANQDGHTVNIATPSQPAQVAAYRAALAAGGVDAATVGMVEAHGPGTPIGDPIEYASVSEVYGVDGPCALASVKTNFGHTQSTAGVLGLIKVVLALKHGVVPRNLHFTRLP…
178769	Rv0159c	Non-IMD	PE3	PE_PPE_PGRS family	YP_177697.1_164	PE family protein PE3	ERYVGLYLPFLDMSF	15	ERYVGLYLPFLNMSF	D->N,12	C	C-1,N-0,D-0	M1782	HIV-_DS_DEFAULT	DF	G-0,B-0,DF-1	1	1.26582	DS_HIV_pos=0,DS_HIV_neg=1,MDR_HIV_pos=0,MDR_HIV_neg=0,poly=0	no	BEIJING=1,CAS=0,EAI=0	BEI	247	261	MSYVIAAPEMLATTAADVDGIGSAIRAASASAAGPTTGLLAAAADEVSSAAAALFSEYARECQEVLKQAAAFHGEFTRALAAAGAAYAQAEASNTAAMSGTAGSSGALGSVGMLSGNPLTALMMGGTGEPILSDRVLAIIDSAYIRPIFGPNNPVAQYTPEQWWPFIGNLSLDQSIAQGVTLLNNGINAELQNGHDVVVFGYSQSAAVATNEIRALMALPPGQAPDPSRLAFTLIGNINNPNGGVLERYVGLYLPFLDMSFNGATPPDSPYQTYMYTGQYDGYAHNPQYPLNILSDLNAFMGIRWVHNAYPFTAAEVANAVPLPTSPGYTGNTHYYMFLTQDLPLLQPIRAIPFVGTPIAELIQPDLRVLVDLGYGYGYADVPTPASLFAPINPIAVAS…
178940	Rv2634c	Non-IMD	PE_PGRS46	PE_PPE_PGRS family	YP_177896.1_2627	PE-PGRS family protein PE_PGRS46	GSTINAANAAAALPT	15	GSTINAANVAAALPT	A->V,9	C	C-1,N-0,D-0	M1961	HIV-_PR_GOOD	G	G-1,B-0,DF-0	1	1.26582	DS_HIV_pos=0,DS_HIV_neg=0,MDR_HIV_pos=0,MDR_HIV_neg=0,poly=1	yes	BEIJING=0,CAS=0,EAI=1	EAI	22	36	MSFVIAVPEALTMAASDLANIGSTINAANAAAALPTTGVVAAAADEVSAAVAALFGSYAQSYQAFGAQLSAFHAQFVQSLTNGARSYVVAEATSAAPLQDLLGVVNAPAQALLGRPLIGNGANGADGTGAPGGPGGLLLGNGGNGGSGAPGQPGGAGGDAGLIGNGGTGGKGGDGLVGSGAAGGVGGRGGWLLGNGGTGGAGGAAGATLVGGTGGVGGATGLIGSGGFGGAGGAAAGVGTTGGVGGSGGVGGVFGNGGFGGAGGLGAAGGVGGAASYFGTGGGGGVGGDGAPGGDGGAGPLLIGNGGVGGLGGAGAAGGNGGAGGMLLGDGGAGGQGGPAVAGVLGGMPGAGGNGGNANWFGSGGAGGQGGTGLAGTNGVNPGSIANPNTGANGTDNSG…
178490	Rv3812	Non-IMD	PE_PGRS62	PE_PPE_PGRS family	YP_178019.1_3794	PE-PGRS family protein PE_PGRS62	AGTLSTFFGVPLVLT	15	AGTLSTFLGVPLVLT	F->L,8	N	C-0,N-1,D-0	H1249	HIV+_DS_BAD	B	G-0,B-1,DF-0	1	1.26582	DS_HIV_pos=1,DS_HIV_neg=0,MDR_HIV_pos=0,MDR_HIV_neg=0,poly=0	yes	BEIJING=0,CAS=0,EAI=1	EAI	349	363	MSFVVTVPEAVAAAAGDLAAIGSTLREATAAAAGPTTGLAAAAADDVSIAVSQLFGRYGQEFQTVSNQLAAFHTEFVRTLNRGAAAYLNTESANGGQLFGQIEAGQRAVSAAAAAAPGGAYGQLVANTATNLESLYGAWSANPFPFLRQIIANQQVYWQQIAAALANAVQNFPALVANLPAAIDAAVQQFLAFNAAYYIQQIISSQIGFAQLFATTVGQGVTSVIAGWPNLAAELQLAFQQLLVGDYNAAVANLGKAMTNLLVTGFDTSDVTIGTMGTTISVTAKPKLLGPLGDLFTIMTIPAQEAQYFTNLMPPSILRDMSQNFTNVLTTLSNPNIQAVASFDIATTAGTLSTFFGVPLVLTYATLGAPFASLNAIATSAETIEQALLAGNYLGAVGA…
41766	Rv2346c	IMD	esxO	Cell wall and cell processes	NP_216862.1_2334	ESAT-6 like protein EsxO	MIRAQAGLLEAEHQA	15	MIRALAGLLEAEHQA	Q->L,5	N	C-0,N-1,D-0	M1022_M1272	HIV-_DS_GOOD,HIV-_DS_DEFAULT	G,DF	G-1,B-0,DF-1	2	2.53165	DS_HIV_pos=0,DS_HIV_neg=2,MDR_HIV_pos=0,MDR_HIV_neg=0,poly=0	yes	BEIJING=0,CAS=0,EAI=2	EAI	16	30	MTINYQFGDVDAHGAMIRAQAGLLEAEHQAIVRDVLAAGDFWGGAGSVACQEFITQLGRNFQVIYEQANAHGQKVQAAGNNMAQTDSAVGSSWA
7531	Rv2346c	IMD	esxO	Cell wall and cell processes	NP_216862.1_2334	ESAT-6 like protein EsxO	DAHGAMIRAQAGLLE	15	DDHGAMIRAQAGLLE	A->D,2	N	C-0,N-1,D-0	H2754_M2278	HIV+_DS_BAD,HIV-_PR_DEFAULT	B,DF	G-0,B-1,DF-1	2	2.53165	DS_HIV_pos=1,DS_HIV_neg=0,MDR_HIV_pos=0,MDR_HIV_neg=0,poly=1	yes	BEIJING=0,CAS=0,EAI=2	EAI	11	25	MTINYQFGDVDAHGAMIRAQAGLLEAEHQAIVRDVLAAGDFWGGAGSVACQEFITQLGRNFQVIYEQANAHGQKVQAAGNNMAQTDSAVGSSWA
7531	Rv2346c	IMD	esxO	Cell wall and cell processes	NP_216862.1_2334	ESAT-6 like protein EsxO	DAHGAMIRAQAGLLE	15	DAHGAMIRALAGLLE	Q->L,10	N	C-0,N-1,D-0	M1022_M1272	HIV-_DS_GOOD,HIV-_DS_DEFAULT	G,DF	G-1,B-0,DF-1	2	2.53165	DS_HIV_pos=0,DS_HIV_neg=2,MDR_HIV_pos=0,MDR_HIV_neg=0,poly=0	yes	BEIJING=0,CAS=0,EAI=2	EAI	11	25	MTINYQFGDVDAHGAMIRAQAGLLEAEHQAIVRDVLAAGDFWGGAGSVACQEFITQLGRNFQVIYEQANAHGQKVQAAGNNMAQTDSAVGSSWA
965	Rv1198	IMD	esxL	Cell wall and cell processes	NP_215714.1_1194	ESAT-6 like protein EsxL	AEHQAIIRDVLTASD	15	AEHQAIVRDVLTASD	I->V,7	C	C-1,N-0,D-0	M995_H1580	HIV-_DS_GOOD,HIV+_DS_BAD	G,B	G-1,B-1,DF-0	2	2.53165	DS_HIV_pos=1,DS_HIV_neg=1,MDR_HIV_pos=0,MDR_HIV_neg=0,poly=0	yes	BEIJING=0,CAS=0,EAI=2	EAI	26	40	MTINYQFGDVDAHGAMIRAQAGLLEAEHQAIIRDVLTASDFWGGAGSAACQGFITQLGRNFQVIYEQANAHGQKVQAAGNNMAQTDSAVGSSWA
7530	Rv1793	IMD	esxN	Cell wall and cell processes	YP_177838.1_1786	ESAT-6 like protein EsxN	DAHGAMIRAQAASLE	15	DAHGAMIRAQAAALE	S->A,13	N	C-0,N-1,D-0	M1816_M2140	HIV-_DS_GOOD,HIV-_PR_GOOD	G	G-2,B-0,DF-0	2	2.53165	DS_HIV_pos=0,DS_HIV_neg=1,MDR_HIV_pos=0,MDR_HIV_neg=0,poly=1	yes	BEIJING=0,CAS=0,EAI=2	EAI	11	25	MTINYQFGDVDAHGAMIRAQAASLEAEHQAIVRDVLAAGDFWGGAGSVACQEFITQLGRNFQVIYEQANAHGQKVQAAGNNMAQTDSAVGSSWA
178770	Rv1028c	Non-IMD	kdpD	Regulatory proteins	NP_215544.1_1033	sensor protein KdpD	ESALFFIGVLIVALL	15	ESALFFIGVLIAALL	V->A,12	C	C-1,N-0,D-0	H2102_H3004	HIV+_DS_BAD,HIV+_DS_BAD	B	G-0,B-2,DF-0	2	2.53165	DS_HIV_pos=2,DS_HIV_neg=0,MDR_HIV_pos=0,MDR_HIV_neg=0,poly=0	no	BEIJING=0,CAS=0,EAI=2	EAI	427	441	MTLLFADLCAIFTPYRWMIEHVTTKRGQLRIYLGAAPGVGKTYAMLGEAHRRLERGTDVVAAVVETHGRNKTAKLLEGIEMIPPRYVEYRGARFPELDVEAVLRRHPQVVLVDELAHTNTPGSKNPKRWQDVQEILDAGITVISTVNIQHLEGLNDVVEQITGIEQKEKIPDEIVRAADQVELVDITPEALRRRLAHGNVYAAERVDAALSNYFRTGNLTALREIALLWLADQVDAALEKYRADKKITATWEARERVVVAVTGGPESETLVRRASRIASKSSAELMVVHVIRGDGLAGVSAPQLGRVRELATSLGATMHTVVGDDVPTALLDFAREMNATQLVVGTSRRSRWARLFDEGIGARTVQEPGGIDVHMVTHPAASRASGWSRVSPRERHIAS…
178520	Rv1028c	Non-IMD	kdpD	Regulatory proteins	NP_215544.1_1033	sensor protein KdpD	ALLWLADQVDAALEK	15	ASLWLADQVDAALEK	L->S,2	N	C-0,N-1,D-0	H2102_H3004	HIV+_DS_BAD,HIV+_DS_BAD	B	G-0,B-2,DF-0	2	2.53165	DS_HIV_pos=2,DS_HIV_neg=0,MDR_HIV_pos=0,MDR_HIV_neg=0,poly=0	no	BEIJING=0,CAS=0,EAI=2	EAI	226	240	MTLLFADLCAIFTPYRWMIEHVTTKRGQLRIYLGAAPGVGKTYAMLGEAHRRLERGTDVVAAVVETHGRNKTAKLLEGIEMIPPRYVEYRGARFPELDVEAVLRRHPQVVLVDELAHTNTPGSKNPKRWQDVQEILDAGITVISTVNIQHLEGLNDVVEQITGIEQKEKIPDEIVRAADQVELVDITPEALRRRLAHGNVYAAERVDAALSNYFRTGNLTALREIALLWLADQVDAALEKYRADKKITATWEARERVVVAVTGGPESETLVRRASRIASKSSAELMVVHVIRGDGLAGVSAPQLGRVRELATSLGATMHTVVGDDVPTALLDFAREMNATQLVVGTSRRSRWARLFDEGIGARTVQEPGGIDVHMVTHPAASRASGWSRVSPRERHIAS…
965	Rv1198	IMD	esxL	Cell wall and cell processes	NP_215714.1_1194	ESAT-6 like protein EsxL	AEHQAIIRDVLTASD	15	AEHQTIIRDVLTASD	A->T,5	N	C-0,N-1,D-0	M1816_M1961_M2140	HIV-_DS_GOOD,HIV-_PR_GOOD,HIV-_PR_GOOD	G	G-3,B-0,DF-0	3	3.79747	DS_HIV_pos=0,DS_HIV_neg=1,MDR_HIV_pos=0,MDR_HIV_neg=0,poly=2	yes	BEIJING=0,CAS=0,EAI=3	EAI	26	40	MTINYQFGDVDAHGAMIRAQAGLLEAEHQAIIRDVLTASDFWGGAGSAACQGFITQLGRNFQVIYEQANAHGQKVQAAGNNMAQTDSAVGSSWA
965	Rv1198	IMD	esxL	Cell wall and cell processes	NP_215714.1_1194	ESAT-6 like protein EsxL	AEHQAIIRDVLTASD	15	AEHQAIIRDVLTRVT	A->R,13_S->V,14_D->T,15	N-N-N	C-0,N-3,D-0	M1780_M2323_M2324	HIV-_MDR_GOOD,HIV-_MDR_GOOD,HIV-_MDR_GOOD	G	G-3,B-0,DF-0	3	3.79747	DS_HIV_pos=0,DS_HIV_neg=0,MDR_HIV_pos=0,MDR_HIV_neg=3,poly=0	yes	BEIJING=0,CAS=3,EAI=0	CAS	26	40	MTINYQFGDVDAHGAMIRAQAGLLEAEHQAIIRDVLTASDFWGGAGSAACQGFITQLGRNFQVIYEQANAHGQKVQAAGNNMAQTDSAVGSSWA
178908	Rv0773c	Non-IMD	ggtA	Intermediary metabolism and respiration	NP_215287.1_781	bifunctional cephalosporin acylase/gamma-glutamyltranspeptidase	GIVALIALGILEHFD	15	GIVALITLGILEHFD	A->T,7	N	C-0,N-1,D-0	M991_M995_M1422_M1448	HIV-_DS_GOOD,HIV-_DS_GOOD,HIV-_PR_BAD,HIV-_PR_DEFAULT	G,B,DF	G-2,B-1,DF-1	4	5.06329	DS_HIV_pos=0,DS_HIV_neg=2,MDR_HIV_pos=0,MDR_HIV_neg=0,poly=2	no	BEIJING=0,CAS=0,EAI=4	EAI	246	260	MPILATNVVCTSQPLAAQAGLRMLADGGNAVDAAVATAITLTVVEPVSNGIGSDAFSIVWDGQKLHGLNASGRSPSAWTPEYFGGNAVPVLGWNSVTVPGAVSAWVELHARFGRLPFETLFEPAISYGRNGFLVSPTVAAQWAAQVPLFASQPGFADAFMPGGRAPKPGELFTFPDHAATLEKIAATNGEEFYRGELAAKLEAHSAANGGVMRADDLAAHRVDWVDTITGTYRGYTIHQIPPNGQGIVALIALGILEHFDMSSWSVDSAESVHVQIEALKLAFADAQACVADIDYMPVHPKRLLDKEYLRQRATLIDPKRAMPAATGIPRGGTVYLAAADAAGMMVSMIQSNYLGFGSGVVVPGTGISLHNRGSDFTVVPRHPNRVGPRKRPYHTIIPG…
179394	Rv3859c	Non-IMD	gltB	Intermediary metabolism and respiration	NP_218376.1_3841	glutamate synthase large subunit	QTLVYKGMLTTPQLK	15	QALVYKGMLTTPQLK	T->A,2	N	C-0,N-1,D-0	M1271_M1570_M1816_M2140	HIV-_DS_GOOD,HIV-_DS_GOOD,HIV-_DS_GOOD,HIV-_PR_GOOD	G	G-4,B-0,DF-0	4	5.06329	DS_HIV_pos=0,DS_HIV_neg=3,MDR_HIV_pos=0,MDR_HIV_neg=0,poly=1	no	BEIJING=0,CAS=0,EAI=4	EAI	193	207	MTPKRVGLYNPAFEHDSCGVAMVVDMHGRRSRDIVDKAITALLNLEHRGAQGAEPRSGDGAGILIQVPDEFLREAVDFELPAPGSYATGIAFLPQSSKDAAAACAAVQKIAEAEGLQVLGWRSVPTDDSSLGALSRDAMPTFRQVFLAGASGMALERRCYVVRKRAEHELGTKGPGQDGPGRETVYFPSLSGQTLVYKGMLTTPQLKAFYLDLQDERLTSALGIVHSRFSTNTFPSWPLAHPFRRIAHNGEINTVTGNENWMRAREALIKTDIFGSAADVEKLFPICTPGASDTARFDEVLELLHLGGRSLAHAVLMMIPEAWERHESMDPARRAFYQYHASLMEPWDGPASMTFTDGTVVGAVLDRNGLRPSRIWVTDDGLVVMASEAGVLDLHPSTV…
178764	Rv0988	Non-IMD	Rv0988	Cell wall and cell processes	NP_215503.1_992	hypothetical protein Rv0988	EPYAVWLDDWYARES	15	EPYAVWLDDWYVRES	A->V,12	C	C-1,N-0,D-0	M1271_M1570_M1816_M1961_M2140	HIV-_DS_GOOD,HIV-_DS_GOOD,HIV-_DS_GOOD,HIV-_PR_GOOD,HIV-_PR_GOOD	G	G-5,B-0,DF-0	5	6.32911	DS_HIV_pos=0,DS_HIV_neg=3,MDR_HIV_pos=0,MDR_HIV_neg=0,poly=2	no	BEIJING=0,CAS=0,EAI=5	EAI	153	167	MRKAGLTGVVLVLTLTLVAFWWWQRPRTNAVAADSLVGVLVDENNAGYSLATVPGAVRFPRDLGPHYDYQTEWWYYTGNLETADGRLFGYQLTFFRRALAPPGEGVAIADASSWRTTQVYMAHFAISDISNRGFYPAEKFSRQALGLAGASSEPYAVWLDDWYARESNNNSVQLFARTQNTVLDLTLTQTLPPILQGNAGLSVKGAQPGNASNYYSLVRQESRGTVSVNGDTFMVSGLSWKDHEYMTSALAPEDVGWDWFGLQFYNGTALMLFQIRQADGSVTRFSSGTFVAGDGGVIPLESSDFRIKTTDRWTSDQSGATYPIAWEIEIERIGLTLRGAALMANQELRLSRTYWEGAVALEGRYQGMPISGRGYVEMTGYVQRLS
965	Rv1198	IMD	esxL	Cell wall and cell processes	NP_215714.1_1194	ESAT-6 like protein EsxL	AEHQAIIRDVLTASD	15	AEHQAIISDVLTASD	R->S,8	N	C-0,N-1,D-0	M1022_M987_M990_H2463_H3033_H3361_M1441	HIV-_DS_GOOD,,HIV-_DS_GOOD,HIV+_DS_BAD,HIV+_DS_GOOD,HIV+_DS_GOOD,HIV-_PR_DEFAULT	G,B,DF	G-4,B-1,DF-1	7	8.86076	DS_HIV_pos=3,DS_HIV_neg=3,MDR_HIV_pos=0,MDR_HIV_neg=0,poly=1	yes	BEIJING=0,CAS=0,EAI=7	EAI	26	40	MTINYQFGDVDAHGAMIRAQAGLLEAEHQAIIRDVLTASDFWGGAGSAACQGFITQLGRNFQVIYEQANAHGQKVQAAGNNMAQTDSAVGSSWA
178568	Rv3062	Non-IMD	ligB	Information pathways	NP_217578.1_3053	DNA ligase	ARVQIHRANDQVRIY	15	ARVQIHRANYQVRIY	D->Y,10	N	C-0,N-1,D-0	M1022_M987_M990_H1996_H2264_H2463_H3033_M1441	HIV-_DS_GOOD,,HIV-_DS_GOOD,HIV+_DS_BAD,HIV+_DS_BAD,HIV+_DS_BAD,HIV+_DS_GOOD,HIV-_PR_DEFAULT	G,B,DF	G-3,B-3,DF-1	8	10.1266	DS_HIV_pos=4,DS_HIV_neg=3,MDR_HIV_pos=0,MDR_HIV_neg=0,poly=1	yes	BEIJING=0,CAS=0,EAI=8	EAI	215	229	MLLHDVAITSMDVAATSSRLTKVARIAALLHRAAPDTQLVTIIVSWLSGELPQRHIGVGWAALRSLPPPAPQPALTVTGVDATLSKIGTLPGKGSQAQRAALVAELFSAATEAEQTFLLRLLGGELRQGAKGGIMADAVAQAAGLPAATVQRAAMLGGDLAAAAAAGLSGAALDTFTLRVGRPIGPMLAQTATSVHDALERHGGTTIFEAKLDGARVQIHRANDQVRIYTRSLDDVTARLPEVVEATLALPVRDLVADGEAIALCPDNRPQRFQVTASRFGRSVDVAAARATQPLSVFFFDILHRDGTDLLEAPTTERLAALDALVPARHRVDRLITSDPTDAANFLDATLAAGHEGVMAKAPAARYLAGRRGAGWLKVKPVHTLDLVVLAVEWGSGRR…
178814	Rv0529	Non-IMD	ccsA	Intermediary metabolism and respiration	NP_215041.2_536	cytochrome C-type biogenesis protein CcsA	FGVIFGAIWAEEAWG	15	FGVMFGAIWAEEAWG	I->M,4	N	C-0,N-1,D-0	M1782_M1848_H1856_H2581_H3360_M2084_M2085_H2300_M2131	HIV-_DS_DEFAULT,HIV-_DS_BAD,HIV+_DS_GOOD,HIV+_DS_BAD,HIV+_DS_BAD,HIV-_MDR_BAD,HIV-_MDR_BAD,HIV+_MDR_GOOD,HIV-_PR_GOOD	G,B,DF	G-3,B-5,DF-1	9	11.3924	DS_HIV_pos=3,DS_HIV_neg=2,MDR_HIV_pos=1,MDR_HIV_neg=2,poly=1	no	BEIJING=9,CAS=0,EAI=0	BEI	242	256	MNTLHVNVGLARYSDWAFTSAVVALVVALLLLAFEFAQVRGRGLAPLAVPAGSVATDSATPGIVADQRHRPFDERVGRGGLAVAYLGIGLLLACVVLRGLATQRVPWGNMYEFINLTCLSGLIAGAVVLRRARYRPLWVFLLVPVLILLTVSGRWLYANAAPVMPALQSYWLPIHVSVVSLGSGVFLVAGVASILFLVRTSRLGEPTGEGALAGMVRRLPDAQTLDGIAYRTTIFAFPVFGFGVIFGAIWAEEAWGRYWGWDPKETVSFVAWVVYAAYLHARSTAGWRDRKAAWINVAGFVAMVFNLFFVNLVTVGLHSYAGVG
110831	Rv3407	Non-IMD	vapB47	Virulence, detoxification and adaptation	NP_217924.1_3396	antitoxin VapB47	EPARGRKRTLSDVLN	15	EPARGCKRTLSDVLN	R->C,6	N	C-0,N-1,D-0	M1782_M1848_H1856_H2581_H3360_M2084_M2085_H2300_M2131	HIV-_DS_DEFAULT,HIV-_DS_BAD,HIV+_DS_GOOD,HIV+_DS_BAD,HIV+_DS_BAD,HIV-_MDR_BAD,HIV-_MDR_BAD,HIV+_MDR_GOOD,HIV-_PR_GOOD	G,B,DF	G-3,B-5,DF-1	9	11.3924	DS_HIV_pos=3,DS_HIV_neg=2,MDR_HIV_pos=1,MDR_HIV_neg=2,poly=1	no	BEIJING=9,CAS=0,EAI=0	BEI	79	93	MRATVGLVEAIGIRELRQHASRYLARVEAGEELGVTNKGRLVARLIPVQAAERSREALIESGVLIPARRPQNLLDVTAEPARGRKRTLSDVLNEMRDEQ
111006	Rv3407	Non-IMD	vapB47	Virulence, detoxification and adaptation	NP_217924.1_3396	antitoxin VapB47	RGRKRTLSDVLNEMR	15	RGCKRTLSDVLNEMR	R->C,3	N	C-0,N-1,D-0	M1782_M1848_H1856_H2581_H3360_M2084_M2085_H2300_M2131	HIV-_DS_DEFAULT,HIV-_DS_BAD,HIV+_DS_GOOD,HIV+_DS_BAD,HIV+_DS_BAD,HIV-_MDR_BAD,HIV-_MDR_BAD,HIV+_MDR_GOOD,HIV-_PR_GOOD	G,B,DF	G-3,B-5,DF-1	9	11.3924	DS_HIV_pos=3,DS_HIV_neg=2,MDR_HIV_pos=1,MDR_HIV_neg=2,poly=1	no	BEIJING=9,CAS=0,EAI=0	BEI	82	96	MRATVGLVEAIGIRELRQHASRYLARVEAGEELGVTNKGRLVARLIPVQAAERSREALIESGVLIPARRPQNLLDVTAEPARGRKRTLSDVLNEMRDEQ
178574	Rv3125c	IMD	PPE49	PE_PPE_PGRS family	YP_177932.1_3117	PPE family protein PPE49	ASMSMAAAASPYVGW	15	ASMSLAAAASPYVGW	M->L,5	N	C-0,N-1,D-0	M1271_M1570_M1816_M984_H1249_H3094_M1324_M1325_M1011_M1961_M2140	HIV-_DS_GOOD,HIV-_DS_GOOD,HIV-_DS_GOOD,HIV-_DS_GOOD,HIV+_DS_BAD,HIV+_DS_BAD,HIV-_MDR_BAD,HIV-_MDR_BAD,HIV-_PR_BAD,HIV-_PR_GOOD,HIV-_PR_GOOD	G,B	G-6,B-5,DF-0	11	13.9241	DS_HIV_pos=2,DS_HIV_neg=4,MDR_HIV_pos=0,MDR_HIV_neg=2,poly=3	yes	BEIJING=0,CAS=0,EAI=11	EAI	63	77	MVLGFSWLPPEINSARMFAGAGSGPLFAAASAWEGLAADLWASASSFESVLAALTTGPWTGPASMSMAAAASPYVGWLSTVASQAQLAAIQARAAATAFEAALAATVHPTAVTANRVSLASLIAANVLGQNTPAIAATEFDYLEMWAQDVAAMVGYHAGAKSVAATLAPFSLPPVSLAGLAAQVGTQVAGMATTASAAVTPVVEGAMASVPTVMSGMQSLVSQLPLQHASMLFLPVRILTSPITTLASMARESATRLGPPAGGLAAANTPNPSGAAIPAFKPLGGRELGAGMSAGLGQAQLVGSMSVPPTWQGSIPISMASSAMSGLGVPPNPVALTQAAGAAGGGMPMMLMPMSISGAGAGMPGGLMDRDGAGWHVTQARLTVIPRTGVG
178619	Rv0987	IMD	Rv0987	Cell wall and cell processes	NP_215502.1_991	adhesion component ABC transporter permease	CILAWILVRIINVRS	15	CILVWILVRIINVRS	A->V,4	C	C-1,N-0,D-0	M1004_M1007_M1009_M1010_M1012_M1021_M1022_M1023_M1025_M1272_M1273_M987_M990_M991_M992_M995_H1578_H1996_H2264_H2398_H2463_H2760_H3005_H3033_H3361_H3986_M1221_H2375_H2438_M1008_M1024_M1422_M1441_M1448	HIV-_DS_GOOD,HIV-_DS_GOOD,HIV-_DS_GOOD,HIV-_DS_GOOD,HIV-_DS_BAD,HIV-_DS_DEFAULT,HIV-_DS_GOOD,HIV-_DS_GOOD,HIV-_DS_GOOD,HIV-_DS_DEFAULT,HIV-_DS_DEFAULT,,HIV-_DS_GOOD,HIV-_DS_GOOD,HIV-_DS_GOOD,HIV-_DS_GOOD,HIV+_DS_GOOD,HIV+_DS_BAD,HIV+_DS_BAD,HIV+_DS_BAD,HIV+_DS_BAD,HIV+_DS_BAD,HIV+_DS_GOOD,HIV+_DS_GOOD,HIV+_DS_GOOD,HIV+_DS_GOOD,HIV-_MDR_DEFAULT,HIV+_MDR_BAD,HIV+_MDR_BAD,HIV-_PR_GOOD,HIV-_PR_GOOD,H…	G,B,DF	G-18,B-9,DF-6	34	43.038	DS_HIV_pos=10,DS_HIV_neg=16,MDR_HIV_pos=2,MDR_HIV_neg=1,poly=5	yes	BEIJING=0,CAS=0,EAI=34	EAI	793	807	MNDQAPVAYAPLWRTAWRRLRQRPFQYILLVLGIALGVAMIVAIDVSSNSAQRAFDLSAAAITGKSTHRLVSGPAGVDQQLYVDLRRHGYDFSAPVIEGYVLARGLGNRAMQFMGTDPFAESAFRSPLWSNQNIAELGGFLTRPNGVVLSRQVAQKYGLAVGDRIALQVKGAPTTVTLVGLLTPADEVSNQKLSDLIIADISTAQELFHMPGRLSHIDLIIKDEATATRIQQRLPAGVRMETSDTQRDTVKQMTDAFTVNLTALSLIALLVGIFLIYNTVTFNVVQRRPFFAILRCLGVTREQLFWLIMTESLVAGLIGTGLGLLIGIWLGEGLIGLVTQTINDFYFVINVRNVSVSAESLLKGLIIGIFAAMLATLPPAIEAMRTVPASTLRRSSLES…
179540	Rv0294	IMD	tam	Intermediary metabolism and respiration	NP_214808.1_300	trans-aconitate methyltransferase	STIFPFRRLFMVAEV	15	STIFPFRRLFMVADV	E->D,14	C	C-1,N-0,D-0	M1004_M1007_M1009_M1010_M1012_M1021_M1022_M1023_M1025_M1272_M1273_M1533_M2416_M987_M990_M991_M992_M995_H1578_H1580_H1996_H2264_H2398_H2463_H2754_H2760_H3005_H3033_H3361_H3986_M1221_H2375_H2438_H3367_M1008_M1024_M1422_M1441_M1448_M2116_M2278	HIV-_DS_GOOD,HIV-_DS_GOOD,HIV-_DS_GOOD,HIV-_DS_GOOD,HIV-_DS_BAD,HIV-_DS_DEFAULT,HIV-_DS_GOOD,HIV-_DS_GOOD,HIV-_DS_GOOD,HIV-_DS_DEFAULT,HIV-_DS_DEFAULT,HIV-_DS_DEFAULT,HIV-_DS_GOOD,,HIV-_DS_GOOD,HIV-_DS_GOOD,HIV-_DS_GOOD,HIV-_DS_GOOD,HIV+_DS_GOOD,HIV+_DS_BAD,HIV+_DS_BAD,HIV+_DS_BAD,HIV+_DS_BAD,HIV+_DS_BAD,HIV+_DS_BAD,HIV+_DS_BAD,HIV+_DS_GOOD,HIV+_DS_GOOD,HIV+_DS_GOOD,HIV+_DS_GOOD,HIV-_MDR_DEFAULT,…	G,B,DF	G-20,B-12,DF-8	41	51.8987	DS_HIV_pos=12,DS_HIV_neg=18,MDR_HIV_pos=3,MDR_HIV_neg=1,poly=7	no	BEIJING=0,CAS=0,EAI=41	EAI	239	253	MWDPDVYLAFSGHRNRPFYELVSRVGLERARRVVDLGCGPGHLTRYLARRWPGAVIEALDSSPEMVAAAAERGIDATTGDLRDWKPKPDTDVVVSNAALHWVPEHSDLLVRWVDELAPGSWIAVQIPGNFETPSHAAVRALARREPYAKLMRDIPFRVGAVVQSPAYYAELLMDTGCKVDVWETTYLHQLTGEHPVLDWITGSALVPVRERLSDESWQQFRQELIPLLNDAYPPRADGSTIFPFRRLFMVAEVGGARRSGG
41766	Rv2346c	IMD	esxO	Cell wall and cell processes	NP_216862.1_2334	ESAT-6 like protein EsxO	MIRAQAGLLEAEHQA	15	MIRAQAASLEAEHQA	G->A,7_L->S,8	C-N	C-1,N-1,D-0	M1004_M1007_M1009_M1010_M1012_M1021_M1023_M1025_M1271_M1273_M1533_M1816_M2416_M984_M987_M990_M991_M992_M995_H1249_H1578_H1580_H1996_H2102_H2264_H2398_H2760_H3033_H3094_H3361_H3986_M1324_M1325_H2375_M1008_M1011_M1024_M1422_M1441_M1448_M1961_M2116	HIV-_DS_GOOD,HIV-_DS_GOOD,HIV-_DS_GOOD,HIV-_DS_GOOD,HIV-_DS_BAD,HIV-_DS_DEFAULT,HIV-_DS_GOOD,HIV-_DS_GOOD,HIV-_DS_GOOD,HIV-_DS_DEFAULT,HIV-_DS_DEFAULT,HIV-_DS_GOOD,HIV-_DS_GOOD,HIV-_DS_GOOD,,HIV-_DS_GOOD,HIV-_DS_GOOD,HIV-_DS_GOOD,HIV-_DS_GOOD,HIV+_DS_BAD,HIV+_DS_GOOD,HIV+_DS_BAD,HIV+_DS_BAD,HIV+_DS_BAD,HIV+_DS_BAD,HIV+_DS_BAD,HIV+_DS_BAD,HIV+_DS_GOOD,HIV+_DS_BAD,HIV+_DS_GOOD,HIV+_DS_GOOD,HIV-_MDR…	G,B,DF	G-22,B-14,DF-5	42	53.1646	DS_HIV_pos=12,DS_HIV_neg=19,MDR_HIV_pos=1,MDR_HIV_neg=2,poly=8	yes	BEIJING=0,CAS=0,EAI=42	EAI	16	30	MTINYQFGDVDAHGAMIRAQAGLLEAEHQAIVRDVLAAGDFWGGAGSVACQEFITQLGRNFQVIYEQANAHGQKVQAAGNNMAQTDSAVGSSWA
7531	Rv2346c	IMD	esxO	Cell wall and cell processes	NP_216862.1_2334	ESAT-6 like protein EsxO	DAHGAMIRAQAGLLE	15	DAHGAMIRAQAASLE	G->A,12_L->S,13	C-N	C-1,N-1,D-0	M1004_M1007_M1009_M1010_M1012_M1021_M1023_M1025_M1271_M1273_M1533_M1816_M2416_M984_M987_M990_M991_M992_M995_H1249_H1578_H1580_H1996_H2102_H2264_H2398_H2760_H3033_H3094_H3361_H3986_M1324_M1325_H2375_M1008_M1011_M1024_M1422_M1441_M1448_M1961_M2116_	HIV-_DS_GOOD,HIV-_DS_GOOD,HIV-_DS_GOOD,HIV-_DS_GOOD,HIV-_DS_BAD,HIV-_DS_DEFAULT,HIV-_DS_GOOD,HIV-_DS_GOOD,HIV-_DS_GOOD,HIV-_DS_DEFAULT,HIV-_DS_DEFAULT,HIV-_DS_GOOD,HIV-_DS_GOOD,HIV-_DS_GOOD,,HIV-_DS_GOOD,HIV-_DS_GOOD,HIV-_DS_GOOD,HIV-_DS_GOOD,HIV+_DS_BAD,HIV+_DS_GOOD,HIV+_DS_BAD,HIV+_DS_BAD,HIV+_DS_BAD,HIV+_DS_BAD,HIV+_DS_BAD,HIV+_DS_BAD,HIV+_DS_GOOD,HIV+_DS_BAD,HIV+_DS_GOOD,HIV+_DS_GOOD,HIV-_MDR…	G,B,DF	G-22,B-14,DF-5	42	53.1646	DS_HIV_pos=12,DS_HIV_neg=19,MDR_HIV_pos=1,MDR_HIV_neg=2,poly=8	yes	BEIJING=0,CAS=0,EAI=42	EAI	11	25	MTINYQFGDVDAHGAMIRAQAGLLEAEHQAIVRDVLAAGDFWGGAGSVACQEFITQLGRNFQVIYEQANAHGQKVQAAGNNMAQTDSAVGSSWA
178712	Rv3018c	IMD	PPE46	PE_PPE_PGRS family	YP_177918.1_3009	PPE family protein PPE46	DYVRMWVQAATVMSA	15	DYVRMWVQAATAMSA	V->A,12	C	C-1,N-0,D-0	M1004_M1007_M1009_M1010_M1012_M1021_M1022_M1023_M1025_M1271_M1272_M1273_M1533_M2416_M984_M987_M990_M991_M992_M995_H1249_H1578_H1580_H1996_H2102_H2264_H2398_H2463_H2754_H2760_H3004_H3005_H3033_H3094_H3361_H3986_M1221_M1324_M1325_H2375_H2438_H3367_M1008_M1011_M1024_M1422_M1441_M1448_M1961_M2116_M2278	HIV-_DS_GOOD,HIV-_DS_GOOD,HIV-_DS_GOOD,HIV-_DS_GOOD,HIV-_DS_BAD,HIV-_DS_DEFAULT,HIV-_DS_GOOD,HIV-_DS_GOOD,HIV-_DS_GOOD,HIV-_DS_GOOD,HIV-_DS_DEFAULT,HIV-_DS_DEFAULT,HIV-_DS_DEFAULT,HIV-_DS_GOOD,HIV-_DS_GOOD,,HIV-_DS_GOOD,HIV-_DS_GOOD,HIV-_DS_GOOD,HIV-_DS_GOOD,HIV+_DS_BAD,HIV+_DS_GOOD,HIV+_DS_BAD,HIV+_DS_BAD,HIV+_DS_BAD,HIV+_DS_BAD,HIV+_DS_BAD,HIV+_DS_BAD,HIV+_DS_BAD,HIV+_DS_BAD,HIV+_DS_BAD,HIV+_DS…	G,B,DF	G-23,B-19,DF-8	51	64.557	DS_HIV_pos=16,DS_HIV_neg=20,MDR_HIV_pos=3,MDR_HIV_neg=3,poly=9	yes	BEIJING=0,CAS=0,EAI=51	EAI	142	156	MTAPVWLASPPEVHSALLSAGPGPGSLQAAAAGWSALSAEYAAVAQELSVVVAAVGAGVWQGPSAELFVAAYVPYVAWLVQASADSAAAAGEHEAAAAGYVCALAEMPTLPELAANHLTHAVLVATNFFGINTIPIALNEADYVRMWVQAATVMSAYEAVVGAALVATPHTGPAPVIVKPGANEASNAVAAATITPFPWHEIVQFLEETFAAYDQYLSALLSELPAVAWVWFQLFVDILGFNIIGFIITLASNAQLLTEFAINASYVAVGLLYAIAGVIDIVVEWVIGNLFGVVPLLGGPLLGALAAAVVPGVAGLAGVAGLAALPAVGAAAGAPAALVGSVAPVSGGVVSPQARLVSAVEPAPASTSVSVLASDRGAGALGFVGTAGKESVGQPAGLT…
106585	Rv2628	Non-IMD	Rv2628	Conserved hypotheticals	NP_217144.1_2621	hypothetical protein Rv2628	KVQSATIYQVTDRSH	15	KVQSATIYQVTDRLH	S->L,14	N	C-0,N-1,D-0	M1004_M1007_M1009_M1010_M1012_M1021_M1022_M1023_M1025_M1271_M1272_M1273_M1533_M1570_M1816_M2416_M984_M987_M990_M991_M992_M995_H1249_H1578_H1580_H1996_H2102_H2264_H2398_H2463_H2754_H2760_H3004_H3005_H3033_H3094_H3361_H3986_M1221_M1324_M1325_H2375_H2438_H3367_M1008_M1011_M1024_M1422_M1441_M1448_M1961_M2116_M2140_M2278	HIV-_DS_GOOD,HIV-_DS_GOOD,HIV-_DS_GOOD,HIV-_DS_GOOD,HIV-_DS_BAD,HIV-_DS_DEFAULT,HIV-_DS_GOOD,HIV-_DS_GOOD,HIV-_DS_GOOD,HIV-_DS_GOOD,HIV-_DS_DEFAULT,HIV-_DS_DEFAULT,HIV-_DS_DEFAULT,HIV-_DS_GOOD,HIV-_DS_GOOD,HIV-_DS_GOOD,HIV-_DS_GOOD,,HIV-_DS_GOOD,HIV-_DS_GOOD,HIV-_DS_GOOD,HIV-_DS_GOOD,HIV+_DS_BAD,HIV+_DS_GOOD,HIV+_DS_BAD,HIV+_DS_BAD,HIV+_DS_BAD,HIV+_DS_BAD,HIV+_DS_BAD,HIV+_DS_BAD,HIV+_DS_BAD,HIV+_…	G,B,DF	G-26,B-19,DF-8	54	68.3544	DS_HIV_pos=16,DS_HIV_neg=22,MDR_HIV_pos=3,MDR_HIV_neg=3,poly=10	yes	BEIJING=0,CAS=0,EAI=54	EAI	46	60	MSTQRPRHSGIRAVGPYAWAGRCGRIGRWGVHQEAMMNLAIWHPRKVQSATIYQVTDRSHDGRTARVPGDEITSTVSGWLSELGTQSPLADELARAVRIGDWPAAYAIGEHLSVEIAVAV
179309	Rv3812	Non-IMD	PE_PGRS62	PE_PPE_PGRS family	YP_178019.1_3794	PE-PGRS family protein PE_PGRS62	NPFPFLRQIIANQQV	15	NPFPFLRQIIANHQV	Q->H,13	N	C-0,N-1,D-0	M1004_M1007_M1009_M1010_M1012_M1021_M1022_M1023_M1025_M1271_M1272_M1273_M1533_M1570_M1816_M2416_M984_M987_M990_M991_M992_M995_H1249_H1578_H1580_H1996_H2102_H2264_H2398_H2463_H2754_H2760_H3004_H3005_H3033_H3094_H3361_H3986_M1221_M1324_M1325_H2375_H2438_H3367_M1008_M1011_M1024_M1422_M1441_M1448_M1961_M2116_M2140_M2278	HIV-_DS_GOOD,HIV-_DS_GOOD,HIV-_DS_GOOD,HIV-_DS_GOOD,HIV-_DS_BAD,HIV-_DS_DEFAULT,HIV-_DS_GOOD,HIV-_DS_GOOD,HIV-_DS_GOOD,HIV-_DS_GOOD,HIV-_DS_DEFAULT,HIV-_DS_DEFAULT,HIV-_DS_DEFAULT,HIV-_DS_GOOD,HIV-_DS_GOOD,HIV-_DS_GOOD,HIV-_DS_GOOD,,HIV-_DS_GOOD,HIV-_DS_GOOD,HIV-_DS_GOOD,HIV-_DS_GOOD,HIV+_DS_BAD,HIV+_DS_GOOD,HIV+_DS_BAD,HIV+_DS_BAD,HIV+_DS_BAD,HIV+_DS_BAD,HIV+_DS_BAD,HIV+_DS_BAD,HIV+_DS_BAD,HIV+_…	G,B,DF	G-26,B-19,DF-8	54	68.3544	DS_HIV_pos=16,DS_HIV_neg=22,MDR_HIV_pos=3,MDR_HIV_neg=3,poly=10	yes	BEIJING=0,CAS=0,EAI=54	EAI	142	156	MSFVVTVPEAVAAAAGDLAAIGSTLREATAAAAGPTTGLAAAAADDVSIAVSQLFGRYGQEFQTVSNQLAAFHTEFVRTLNRGAAAYLNTESANGGQLFGQIEAGQRAVSAAAAAAPGGAYGQLVANTATNLESLYGAWSANPFPFLRQIIANQQVYWQQIAAALANAVQNFPALVANLPAAIDAAVQQFLAFNAAYYIQQIISSQIGFAQLFATTVGQGVTSVIAGWPNLAAELQLAFQQLLVGDYNAAVANLGKAMTNLLVTGFDTSDVTIGTMGTTISVTAKPKLLGPLGDLFTIMTIPAQEAQYFTNLMPPSILRDMSQNFTNVLTTLSNPNIQAVASFDIATTAGTLSTFFGVPLVLTYATLGAPFASLNAIATSAETIEQALLAGNYLGAVGA…
179016	Rv3616c	Non-IMD	espA	Cell wall and cell processes	NP_218133.1_3599	ESX-1 secretion-associated protein EspA	IISDVADIIKGTLGE	15	IISDVADIIKGILGE	T->I,12	N	C-0,N-1,D-0	M1004_M1007_M1009_M1010_M1012_M1017_M1021_M1022_M1023_M1025_M1271_M1272_M1273_M1533_M1559_M1570_M1782_M1816_M1848_M2416_M984_M987_M990_M991_M992_M995_H1249_H1329_H1578_H1580_H1856_H1964_H1996_H2101_H2102_H2264_H2398_H2463_H2581_H2754_H2760_H3004_H3005_H3033_H3094_H3360_H3361_H3986_M1221_M1292_M1324_M1325_M1545_M1762_M1780_M2006_M2007_M2084_M2085_M2276_M2277_M2323_M2324_H2300_H2375_H2438_H3367_M10…	HIV-_DS_GOOD,HIV-_DS_GOOD,HIV-_DS_GOOD,HIV-_DS_GOOD,HIV-_DS_BAD,HIV-_DS_GOOD,HIV-_DS_DEFAULT,HIV-_DS_GOOD,HIV-_DS_GOOD,HIV-_DS_GOOD,HIV-_DS_GOOD,HIV-_DS_DEFAULT,HIV-_DS_DEFAULT,HIV-_DS_DEFAULT,HIV-_DS_GOOD,HIV-_DS_GOOD,HIV-_DS_DEFAULT,HIV-_DS_GOOD,HIV-_DS_BAD,HIV-_DS_GOOD,HIV-_DS_GOOD,,HIV-_DS_GOOD,HIV-_DS_GOOD,HIV-_DS_GOOD,HIV-_DS_GOOD,HIV+_DS_BAD,HIV+_DS_BAD,HIV+_DS_GOOD,HIV+_DS_BAD,HIV+_DS_GOO…	G,B,DF	G-36,B-28,DF-14	79	100	DS_HIV_pos=22,DS_HIV_neg=26,MDR_HIV_pos=4,MDR_HIV_neg=15,poly=12	no	BEIJING=10,CAS=15,EAI=54	BEI,CAS,EAI	181	195	MSRAFIIDPTISAIDGLYDLLGIGIPNQGGILYSSLEYFEKALEELAAAFPGDGWLGSAADKYAGKNRNHVNFFQELADLDRQLISLIHDQANAVQTTRDILEGAKKGLEFVRPVAVDLTYIPVVGHALSAAFQAPFCAGAMAVVGGALAYLVVKTLINATQLLKLLAKLAELVAAAIADIISDVADIIKGTLGEVWEFITNALNGLKELWDKLTGWVTGLFSRGWSNLESFFAGVPGLTGATSGLSQVTGLFGAAGLSASSGLAHADSLASSASLPALAGIGGGSGFGGLPSLAQVHAASTRQALRPRADGPVGAAAEQVGGQSQLVSAQGSQGMGGPVGMGGMHPSSGASKGTTTKKYSEGAAAGTEDAERAPVEADAGGGQKVLVRNVV
178755	Rv1300	Non-IMD	hemK	Intermediary metabolism and respiration	NP_215816.1_1298	release factor glutamine methyltransferase	ELVRADVTTPRLLPE	15	ELVRADVTTPCLLPE	R->C,11	N	C-0,N-1,D-0	M1004_M1007_M1009_M1010_M1012_M1017_M1021_M1022_M1023_M1025_M1271_M1272_M1273_M1533_M1559_M1570_M1782_M1816_M1848_M2416_M984_M987_M990_M991_M992_M995_H1249_H1329_H1578_H1580_H1856_H1964_H1996_H2101_H2102_H2264_H2398_H2463_H2581_H2754_H2760_H3004_H3005_H3033_H3094_H3360_H3361_H3986_M1221_M1292_M1324_M1325_M1545_M1762_M1780_M2006_M2007_M2084_M2085_M2276_M2277_M2323_M2324_H2300_H2375_H2438_H3367_M10…	HIV-_DS_GOOD,HIV-_DS_GOOD,HIV-_DS_GOOD,HIV-_DS_GOOD,HIV-_DS_BAD,HIV-_DS_GOOD,HIV-_DS_DEFAULT,HIV-_DS_GOOD,HIV-_DS_GOOD,HIV-_DS_GOOD,HIV-_DS_GOOD,HIV-_DS_DEFAULT,HIV-_DS_DEFAULT,HIV-_DS_DEFAULT,HIV-_DS_GOOD,HIV-_DS_GOOD,HIV-_DS_DEFAULT,HIV-_DS_GOOD,HIV-_DS_BAD,HIV-_DS_GOOD,HIV-_DS_GOOD,,HIV-_DS_GOOD,HIV-_DS_GOOD,HIV-_DS_GOOD,HIV-_DS_GOOD,HIV+_DS_BAD,HIV+_DS_BAD,HIV+_DS_GOOD,HIV+_DS_BAD,HIV+_DS_GOO…	G,B,DF	G-36,B-28,DF-14	79	100	DS_HIV_pos=22,DS_HIV_neg=26,MDR_HIV_pos=4,MDR_HIV_neg=15,poly=12	no	BEIJING=10,CAS=15,EAI=54	BEI,CAS,EAI	184	198	MTSAPATMRWGNLPLAGESGTMTLRQAIDLAAALLAEAGVDSARCDAEQLAAHLAGTDRGRLPLFEPPGDEFFGRYRDIVTARARRVPLQHLIGTVSFGPVVLHVGPGVFVPRPETEAILAWATAQSLPARPLIVDACTGSGALAVALAQHRANLGLKARIIGIDDSDCALDYARRNAAGTPVELVRADVTTPRLLPELDGQVDLMVSNPPYIPDAAVLEPEVAQHDPHHALFGGPDGMTVISAVVGLAGRWLRPGGLFAVEHDDTTSSSTVDLVSSTKLFVDVQARKDLAGRPRFVTAMRWGHLPLAGENGAIDPRQRRCRAKR
144920	Rv3879c	Non-IMD	espK	Cell wall and cell processes	NP_218396.1_3861	ESX-1 secretion-associated protein EspK	LWFELMKPMTSTATGR	16	LWFALMKPMTSTATGR	E->A,4	N	C-0,N-1,D-0	M1848_H1329_H1856_H2581_H3360_M2084_M2085_H2300_M2131	HIV-_DS_BAD,HIV+_DS_BAD,HIV+_DS_GOOD,HIV+_DS_BAD,HIV+_DS_BAD,HIV-_MDR_BAD,HIV-_MDR_BAD,HIV+_MDR_GOOD,HIV-_PR_GOOD	G,B	G-3,B-6,DF-0	9	11.3924	DS_HIV_pos=4,DS_HIV_neg=1,MDR_HIV_pos=1,MDR_HIV_neg=2,poly=1	yes	BEIJING=9,CAS=0,EAI=0	BEI	657	672	MSITRPTGSYARQMLDPGGWVEADEDTFYDRAQEYSQVLQRVTDVLDTCRQQKGHVFEGGLWSGGAANAANGALGANINQLMTLQDYLATVITWHRHIAGLIEQAKSDIGNNVDGAQREIDILENDPSLDADERHTAINSLVTATHGANVSLVAETAERVLESKNWKPPKNALEDLLQQKSPPPPDVPTLVVPSPGTPGTPGTPITPGTPITPGTPITPIPGAPVTPITPTPGTPVTPVTPGKPVTPVTPVKPGTPGEPTPITPVTPPVAPATPATPATPVTPAPAPHPQPAPAPAPSPGPQPVTPATPGPSGPATPGTPGGEPAPHVKPAALAEQPGVPGQHAGGGTQSGPAHADESAASVTPAAASGVPGARAAAAAPSGTAVGAGARSSVGTAAAS…
67588	Rv0589	Non-IMD	mce2A	Virulence, detoxification and adaptation	YP_177740.1_597	Mce family protein Mce2A	VAFRAGLVMEAGSKVT	16	VASRAGLVMEAGSKVT	F->S,3	N	C-0,N-1,D-0	M1004_M1007_M1009_M1010_M1012_M1017_M1021_M1022_M1023_M1025_M1271_M1272_M1273_M1533_M1559_M1570_M1782_M1816_M1848_M2416_M984_M987_M990_M991_M992_M995_H1249_H1329_H1578_H1580_H1856_H1964_H1996_H2101_H2102_H2264_H2398_H2463_H2581_H2754_H2760_H3004_H3005_H3033_H3094_H3360_H3361_H3986_M1221_M1292_M1324_M1325_M1545_M1762_M1780_M2006_M2007_M2084_M2085_M2276_M2277_M2323_M2324_H2300_H2375_H2438_H3367_M10…	HIV-_DS_GOOD,HIV-_DS_GOOD,HIV-_DS_GOOD,HIV-_DS_GOOD,HIV-_DS_BAD,HIV-_DS_GOOD,HIV-_DS_DEFAULT,HIV-_DS_GOOD,HIV-_DS_GOOD,HIV-_DS_GOOD,HIV-_DS_GOOD,HIV-_DS_DEFAULT,HIV-_DS_DEFAULT,HIV-_DS_DEFAULT,HIV-_DS_GOOD,HIV-_DS_GOOD,HIV-_DS_DEFAULT,HIV-_DS_GOOD,HIV-_DS_BAD,HIV-_DS_GOOD,HIV-_DS_GOOD,,HIV-_DS_GOOD,HIV-_DS_GOOD,HIV-_DS_GOOD,HIV-_DS_GOOD,HIV+_DS_BAD,HIV+_DS_BAD,HIV+_DS_GOOD,HIV+_DS_BAD,HIV+_DS_GOO…	G,B,DF	G-36,B-28,DF-14	79	100	DS_HIV_pos=22,DS_HIV_neg=26,MDR_HIV_pos=4,MDR_HIV_neg=15,poly=12	no	BEIJING=10,CAS=15,EAI=54	BEI,CAS,EAI	49	64	MPTLVTRKNRRAWLYVEGVVLLLVGALVLVLVYKQFRGEFTPKTELTMVAFRAGLVMEAGSKVTYNGVEIGRVGSISEIERDGRPAAKLVLDVNPRYISLIPVNVVADIEAATLFGNKYVALSAPKIPQQQRISSHDVIDVGSVTTEFNTLFETITSIAEKVDPIELNATLSAVAQALDGLGGKFGESIVNGNQILAQLNPRLPQLGYDVRRLADLGEVYVDASPDLWSFLQNALTTARTLTSQQRDLDAALLAATGAGNTGEDVFARGGPYLARAAADLVPTATLLDTYSPELFCMIRNFHDAAPKVADAVGGNGYSLAAAGTILGAPNPYVYPDNLPRVNAHGGPGGRPGCWQTITRELWPAPYLVMDTGASLAPYNHVELGQPMFTEYVWGRQYGE…
78980	Rv0440	Non-IMD	groEL2	Virulence, detoxification and adaptation	NP_214954.1_445	molecular chaperone GroEL	GLKRGIEKAVEKVTETL	17	GLKRGIEKAVEKVAETL	T->A,14	N	C-0,N-1,D-0	H2754	HIV+_DS_BAD	B	G-0,B-1,DF-0	1	1.26582	DS_HIV_pos=1,DS_HIV_neg=0,MDR_HIV_pos=0,MDR_HIV_neg=0,poly=0	no	BEIJING=0,CAS=0,EAI=1	EAI	114	130	MAKTIAYDEEARRGLERGLNALADAVKVTLGPKGRNVVLEKKWGAPTITNDGVSIAKEIELEDPYEKIGAELVKEVAKKTDDVAGDGTTTATVLAQALVREGLRNVAAGANPLGLKRGIEKAVEKVTETLLKGAKEVETKEQIAATAAISAGDQSIGDLIAEAMDKVGNEGVITVEESNTFGLQLELTEGMRFDKGYISGYFVTDPERQEAVLEDPYILLVSSKVSTVKDLLPLLEKVIGAGKPLLIIAEDVEGEALSTLVVNKIRGTFKSVAVKAPGFGDRRKAMLQDMAILTGGQVISEEVGLTLENADLSLLGKARKVVVTKDETTIVEGAGDTDAIAGRVAQIRQEIENSDSDYDREKLQERLAKLAGGVAVIKAGAATEVELKERKHRIEDAVR…
42812	Rv2653c	Non-IMD	Rv2653c	Insertion seqs and phages	NP_217169.1_2644	toxin	MTHKRTKRQPAIAAGLNA	18	MTHKRTKRQPAMAAGLNA	I->M,12	N	C-0,N-1,D-0	H1964	HIV+_DS_GOOD	G	G-1,B-0,DF-0	1	1.26582	DS_HIV_pos=1,DS_HIV_neg=0,MDR_HIV_pos=0,MDR_HIV_neg=0,poly=0	yes	BEIJING=0,CAS=1,EAI=0	CAS	1	18	MTHKRTKRQPAIAAGLNAPRRNRVGRQHGWPADVPSAEQRRAQRQRDLEAIRRAYAEMVATSHEIDDDTAELALLSMHLDDEQRRLEAGMKLGWHPYHFPDEPDSKQ
1836	Rv2653c	Non-IMD	Rv2653c	Insertion seqs and phages	NP_217169.1_2644	toxin	AIAAGLNAPRRNRVGRQH	18	AMAAGLNAPRRNRVGRQH	I->M,2	N	C-0,N-1,D-0	H1964	HIV+_DS_GOOD	G	G-1,B-0,DF-0	1	1.26582	DS_HIV_pos=1,DS_HIV_neg=0,MDR_HIV_pos=0,MDR_HIV_neg=0,poly=0	yes	BEIJING=0,CAS=1,EAI=0	CAS	11	28	MTHKRTKRQPAIAAGLNAPRRNRVGRQHGWPADVPSAEQRRAQRQRDLEAIRRAYAEMVATSHEIDDDTAELALLSMHLDDEQRRLEAGMKLGWHPYHFPDEPDSKQ
179884	Rv1985c	Non-IMD	Rv1985c	Regulatory proteins	NP_216501.1_1977	HTH-type transcriptional regulator	RAAASGLYRGQQRRRRPG	18	RAAASGLYRGQQRRRQPG	R->Q,16	N	C-0,N-1,D-0	M1271	HIV-_DS_GOOD	G	G-1,B-0,DF-0	1	1.26582	DS_HIV_pos=0,DS_HIV_neg=1,MDR_HIV_pos=0,MDR_HIV_neg=0,poly=0	no	BEIJING=0,CAS=0,EAI=1	EAI	286	303	MVDPQLDGPQLAALAAVVELGSFDAAAERLHVTPSAVSQRIKSLEQQVGQVLVVREKPCRATTAGIPLLRLAAQTALLESEALAEMGGNASLKRTRITIAVNADSMATWFSAVFDGLGDVLLDVRIEDQDHSARLLREGVAMGAVTTERNPVPGCRVHPLGEMRYLPVASRPFVQRHLSDGFTAAAAAKAPSLAWNRDDGLQDMLVRKAFRRAITRPTHFVPTTEGFTAAARAGLGWGMFPEKLAASPLADGSFVRVCDIHLDVPLYWQCWKLDSPIIARITDTVRAAASGLYRGQQRRRRPG
41857	Rv2653c	Non-IMD	Rv2653c	Insertion seqs and phages	NP_217169.1_2644	toxin	MKLGWHPYHFPDEPDSKQ	18	MMLGWHPYQFPDEPDSKQ	K->M,2_H->Q,9	N-N	C-0,N-2,D-0	M1271_M1570_M1816_M984_H1249_H3094_M1011_M1961_M2140	HIV-_DS_GOOD,HIV-_DS_GOOD,HIV-_DS_GOOD,HIV-_DS_GOOD,HIV+_DS_BAD,HIV+_DS_BAD,HIV-_PR_BAD,HIV-_PR_GOOD,HIV-_PR_GOOD	G,B	G-6,B-3,DF-0	9	11.3924	DS_HIV_pos=2,DS_HIV_neg=4,MDR_HIV_pos=0,MDR_HIV_neg=0,poly=3	yes	BEIJING=0,CAS=0,EAI=9	EAI	90	107	MTHKRTKRQPAIAAGLNAPRRNRVGRQHGWPADVPSAEQRRAQRQRDLEAIRRAYAEMVATSHEIDDDTAELALLSMHLDDEQRRLEAGMKLGWHPYHFPDEPDSKQ
8140	Rv2653c	Non-IMD	Rv2653c	Insertion seqs and phages	NP_217169.1_2644	toxin	DEQRRLEAGMKLGWHPYH	18	DEQRRLEAGMMLGWHPYQ	K->M,11_H->Q,18	N-N	C-0,N-2,D-0	M1271_M1570_M1816_M984_H1249_H3094_M1011_M1961_M2140	HIV-_DS_GOOD,HIV-_DS_GOOD,HIV-_DS_GOOD,HIV-_DS_GOOD,HIV+_DS_BAD,HIV+_DS_BAD,HIV-_PR_BAD,HIV-_PR_GOOD,HIV-_PR_GOOD	G,B	G-6,B-3,DF-0	9	11.3924	DS_HIV_pos=2,DS_HIV_neg=4,MDR_HIV_pos=0,MDR_HIV_neg=0,poly=3	yes	BEIJING=0,CAS=0,EAI=9	EAI	81	98	MTHKRTKRQPAIAAGLNAPRRNRVGRQHGWPADVPSAEQRRAQRQRDLEAIRRAYAEMVATSHEIDDDTAELALLSMHLDDEQRRLEAGMKLGWHPYHFPDEPDSKQ
21707	Rv3873	IMD	PPE68	PE_PPE_PGRS family	YP_178022.1_3855	PPE family protein PPE68	GPMQQLTQPLQQVTSLFS	18	GPMQQLTQPLQQLTSLFS	V->L,13	C	C-1,N-0,D-0	M1004_M1007_M1009_M1010_M1012_M1021_M1022_M1023_M1025_M1271_M1272_M1273_M1533_M1570_M1816_M2416_M984_M987_M990_M991_M992_M995_H1249_H1578_H1580_H1996_H2102_H2264_H2398_H2463_H2754_H2760_H3004_H3005_H3033_H3094_H3361_H3986_M1221_M1324_M1325_H2375_H2438_H3367_M1008_M1011_M1024_M1422_M1441_M1448_M1961_M2116_M2140_M2278	HIV-_DS_GOOD,HIV-_DS_GOOD,HIV-_DS_GOOD,HIV-_DS_GOOD,HIV-_DS_BAD,HIV-_DS_DEFAULT,HIV-_DS_GOOD,HIV-_DS_GOOD,HIV-_DS_GOOD,HIV-_DS_GOOD,HIV-_DS_DEFAULT,HIV-_DS_DEFAULT,HIV-_DS_DEFAULT,HIV-_DS_GOOD,HIV-_DS_GOOD,HIV-_DS_GOOD,HIV-_DS_GOOD,,HIV-_DS_GOOD,HIV-_DS_GOOD,HIV-_DS_GOOD,HIV-_DS_GOOD,HIV+_DS_BAD,HIV+_DS_GOOD,HIV+_DS_BAD,HIV+_DS_BAD,HIV+_DS_BAD,HIV+_DS_BAD,HIV+_DS_BAD,HIV+_DS_BAD,HIV+_DS_BAD,HIV+_…	G,B,DF	G-26,B-19,DF-8	54	68.3544	DS_HIV_pos=16,DS_HIV_neg=22,MDR_HIV_pos=3,MDR_HIV_neg=3,poly=10	no	BEIJING=0,CAS=0,EAI=54	EAI	217	234	MLWHAMPPELNTARLMAGAGPAPMLAAAAGWQTLSAALDAQAVELTARLNSLGEAWTGGGSDKALAAATPMVVWLQTASTQAKTRAMQATAQAAAYTQAMATTPSLPEIAANHITQAVLTATNFFGINTIPIALTEMDYFIRMWNQAALAMEVYQAETAVNTLFEKLEPMASILDPGASQSTTNPIFGMPSPGSSTPVGQLPPAATQTLGQLGEMSGPMQQLTQPLQQVTSLFSQVGGTGGGNPADEEAAQMGLLGTSPLSNHPLAGGSGPSAGAGLLRAESLPGAGGSLTRTPLMSQLIEKPVAPSVMPAAAAGSSATGGAAPVGAGAMGQGAQSGGSTRPGLVAPAPLAQEREEDDEDDWDEEDDW
118738	Rv1361c	IMD	PPE19	PE_PPE_PGRS family	YP_177801.1_1360	PPE family protein PPE19	AGQAELTAAQVRVAAAAYET	20	AGQAQLTAAQVRVAAAAYET	E->Q,5	C	C-1,N-0,D-0	H3094	HIV+_DS_BAD	B	G-0,B-1,DF-0	1	1.26582	DS_HIV_pos=1,DS_HIV_neg=0,MDR_HIV_pos=0,MDR_HIV_neg=0,poly=0	yes	BEIJING=0,CAS=0,EAI=1	EAI	81	100	MVDFGALPPEINSARMYAGPGSASLVAAAKMWDSVASDLFSAASAFQSVVWGLTTGSWIGSSAGLMVAAASPYVAWMSVTAGQAELTAAQVRVAAAAYETAYGLTVPPPVIAENRAELMILIATNLLGQNTPAIAVNEAEYGEMWAQDAAAMFGYAATAATATEALLPFEDAPLITNPGGLLEQAVAVEEAIDTAAANQLMNNVPQALQQLAQPTKSIWPFDQLSELWKAISPHLSPLSNIVSMLNNHVSMTNSGVSMASTLHSMLKGFAPAAAQAVETAAQNGVQAMSSLGSQLGSSLGSSGLGAGVAANLGRAASVGSLSVPQAWAAANQAVTPAARALPLTSLTSAAQTAPGHMLGGLPLGQLTNSGGGFGGVSNALRMPPRAYVMPRVPAAG
119047	Rv1361c	IMD	PPE19	PE_PPE_PGRS family	YP_177801.1_1360	PPE family protein PPE19	VRVAAAAYETAYGLTVPPPV	20	VRVAAAAYETAYRLTVPPPV	G->R,13	N	C-0,N-1,D-0	H3094	HIV+_DS_BAD	B	G-0,B-1,DF-0	1	1.26582	DS_HIV_pos=1,DS_HIV_neg=0,MDR_HIV_pos=0,MDR_HIV_neg=0,poly=0	yes	BEIJING=0,CAS=0,EAI=1	EAI	91	110	MVDFGALPPEINSARMYAGPGSASLVAAAKMWDSVASDLFSAASAFQSVVWGLTTGSWIGSSAGLMVAAASPYVAWMSVTAGQAELTAAQVRVAAAAYETAYGLTVPPPVIAENRAELMILIATNLLGQNTPAIAVNEAEYGEMWAQDAAAMFGYAATAATATEALLPFEDAPLITNPGGLLEQAVAVEEAIDTAAANQLMNNVPQALQQLAQPTKSIWPFDQLSELWKAISPHLSPLSNIVSMLNNHVSMTNSGVSMASTLHSMLKGFAPAAAQAVETAAQNGVQAMSSLGSQLGSSLGSSGLGAGVAANLGRAASVGSLSVPQAWAAANQAVTPAARALPLTSLTSAAQTAPGHMLGGLPLGQLTNSGGGFGGVSNALRMPPRAYVMPRVPAAG
119050	Rv1361c	IMD	PPE19	PE_PPE_PGRS family	YP_177801.1_1360	PPE family protein PPE19	WGLTTGSWIGSSAGLMVAAA	20	WGLTVGSWIGSSAGLMVAAA	T->V,5	N	C-0,N-1,D-0	M1007	HIV-_DS_GOOD	G	G-1,B-0,DF-0	1	1.26582	DS_HIV_pos=0,DS_HIV_neg=1,MDR_HIV_pos=0,MDR_HIV_neg=0,poly=0	yes	BEIJING=0,CAS=0,EAI=1	EAI	51	70	MVDFGALPPEINSARMYAGPGSASLVAAAKMWDSVASDLFSAASAFQSVVWGLTTGSWIGSSAGLMVAAASPYVAWMSVTAGQAELTAAQVRVAAAAYETAYGLTVPPPVIAENRAELMILIATNLLGQNTPAIAVNEAEYGEMWAQDAAAMFGYAATAATATEALLPFEDAPLITNPGGLLEQAVAVEEAIDTAAANQLMNNVPQALQQLAQPTKSIWPFDQLSELWKAISPHLSPLSNIVSMLNNHVSMTNSGVSMASTLHSMLKGFAPAAAQAVETAAQNGVQAMSSLGSQLGSSLGSSGLGAGVAANLGRAASVGSLSVPQAWAAANQAVTPAARALPLTSLTSAAQTAPGHMLGGLPLGQLTNSGGGFGGVSNALRMPPRAYVMPRVPAAG
119050	Rv1361c	IMD	PPE19	PE_PPE_PGRS family	YP_177801.1_1360	PPE family protein PPE19	WGLTTGSWIGSSAGLMVAAA	20	WGLTVGSWIGSSAGLMAAAA	T->V,5_V->A,17	N-C	C-1,N-1,D-0	H3094	HIV+_DS_BAD	B	G-0,B-1,DF-0	1	1.26582	DS_HIV_pos=1,DS_HIV_neg=0,MDR_HIV_pos=0,MDR_HIV_neg=0,poly=0	yes	BEIJING=0,CAS=0,EAI=1	EAI	51	70	MVDFGALPPEINSARMYAGPGSASLVAAAKMWDSVASDLFSAASAFQSVVWGLTTGSWIGSSAGLMVAAASPYVAWMSVTAGQAELTAAQVRVAAAAYETAYGLTVPPPVIAENRAELMILIATNLLGQNTPAIAVNEAEYGEMWAQDAAAMFGYAATAATATEALLPFEDAPLITNPGGLLEQAVAVEEAIDTAAANQLMNNVPQALQQLAQPTKSIWPFDQLSELWKAISPHLSPLSNIVSMLNNHVSMTNSGVSMASTLHSMLKGFAPAAAQAVETAAQNGVQAMSSLGSQLGSSLGSSGLGAGVAANLGRAASVGSLSVPQAWAAANQAVTPAARALPLTSLTSAAQTAPGHMLGGLPLGQLTNSGGGFGGVSNALRMPPRAYVMPRVPAAG
35	Rv0934	Non-IMD	pstS1	Cell wall and cell processes	YP_177770.1_937	phosphate ABC transporter substrate-binding lipoprotein PstS	AAAGFASKTPANQAISMIDG	20	AAAGVASKTPANQAISMIDG	F->V,5	N	C-0,N-1,D-0	M1017	HIV-_DS_GOOD	G	G-1,B-0,DF-0	1	1.26582	DS_HIV_pos=0,DS_HIV_neg=1,MDR_HIV_pos=0,MDR_HIV_neg=0,poly=0	no	BEIJING=0,CAS=1,EAI=0	CAS	284	303	MKIRLHTLLAVLTAAPLLLAAAGCGSKPPSGSPETGAGAGTVATTPASSPVTLAETGSTLLYPLFNLWGPAFHERYPNVTITAQGTGSGAGIAQAAAGTVNIGASDAYLSEGDMAAHKGLMNIALAISAQQVNYNLPGVSEHLKLNGKVLAAMYQGTIKTWDDPQIAALNPGVNLPGTAVVPLHRSDGSGDTFLFTQYLSKQDPEGWGKSPGFGTTVDFPAVPGALGENGNGGMVTGCAETPGCVAYIGISFLDQASQRGLGEAQLGNSSGNFLLPDAQSIQAAAAGFASKTPANQAISMIDGPAPDGYPIINYEYAIVNNRQKDAATAQTLQAFLHWAITDGNKASFLDQVHFQPLPPAVVKLSDALIATISS
43881	Rv0934	Non-IMD	pstS1	Cell wall and cell processes	YP_177770.1_937	phosphate ABC transporter substrate-binding lipoprotein PstS	NFLLPDAQSIQAAAAGFASK	20	NFLLPDAQSIQAAAAGVASK	F->V,17	N	C-0,N-1,D-0	M1017	HIV-_DS_GOOD	G	G-1,B-0,DF-0	1	1.26582	DS_HIV_pos=0,DS_HIV_neg=1,MDR_HIV_pos=0,MDR_HIV_neg=0,poly=0	no	BEIJING=0,CAS=1,EAI=0	CAS	272	291	MKIRLHTLLAVLTAAPLLLAAAGCGSKPPSGSPETGAGAGTVATTPASSPVTLAETGSTLLYPLFNLWGPAFHERYPNVTITAQGTGSGAGIAQAAAGTVNIGASDAYLSEGDMAAHKGLMNIALAISAQQVNYNLPGVSEHLKLNGKVLAAMYQGTIKTWDDPQIAALNPGVNLPGTAVVPLHRSDGSGDTFLFTQYLSKQDPEGWGKSPGFGTTVDFPAVPGALGENGNGGMVTGCAETPGCVAYIGISFLDQASQRGLGEAQLGNSSGNFLLPDAQSIQAAAAGFASKTPANQAISMIDGPAPDGYPIINYEYAIVNNRQKDAATAQTLQAFLHWAITDGNKASFLDQVHFQPLPPAVVKLSDALIATISS
58144	Rv0934	Non-IMD	pstS1	Cell wall and cell processes	YP_177770.1_937	phosphate ABC transporter substrate-binding lipoprotein PstS	SGNFLLPDAQSIQAAAAGFA	20	SGNFLLPDAQSIQAAAAGVA	F->V,19	N	C-0,N-1,D-0	M1017	HIV-_DS_GOOD	G	G-1,B-0,DF-0	1	1.26582	DS_HIV_pos=0,DS_HIV_neg=1,MDR_HIV_pos=0,MDR_HIV_neg=0,poly=0	no	BEIJING=0,CAS=1,EAI=0	CAS	270	289	MKIRLHTLLAVLTAAPLLLAAAGCGSKPPSGSPETGAGAGTVATTPASSPVTLAETGSTLLYPLFNLWGPAFHERYPNVTITAQGTGSGAGIAQAAAGTVNIGASDAYLSEGDMAAHKGLMNIALAISAQQVNYNLPGVSEHLKLNGKVLAAMYQGTIKTWDDPQIAALNPGVNLPGTAVVPLHRSDGSGDTFLFTQYLSKQDPEGWGKSPGFGTTVDFPAVPGALGENGNGGMVTGCAETPGCVAYIGISFLDQASQRGLGEAQLGNSSGNFLLPDAQSIQAAAAGFASKTPANQAISMIDGPAPDGYPIINYEYAIVNNRQKDAATAQTLQAFLHWAITDGNKASFLDQVHFQPLPPAVVKLSDALIATISS
120441	Rv1979c	Non-IMD	Rv1979c	Cell wall and cell processes	NP_216495.2_1969	permease	DKVLPLVAIVVSVGLAVSYD	20	DKVLPLVAIVVSIGLAVSYD	V->I,13	C	C-1,N-0,D-0	M1782	HIV-_DS_DEFAULT	DF	G-0,B-0,DF-1	1	1.26582	DS_HIV_pos=0,DS_HIV_neg=1,MDR_HIV_pos=0,MDR_HIV_neg=0,poly=0	no	BEIJING=1,CAS=0,EAI=0	BEI	414	433	MVGPRTRGYAIHKLGFCSVVMLGINSIIGAGIFLTPGEVIGLAGPFAPMAYVLAGIFAGVVAIVFATAARYVRTNGASYAYTTAAFGRRIGIYVGVTHAITASIAWGVLASFFVSTLLRVAFPDKAWADAEQLFSVKTLTFLGFIGVLLAINLFGNRAIKWANGTSTVGKAFALSAFIVGGLWIITTQHVNNYATAWSAYSATPYSLLGVAEIGKGTFSSMALATIVALYAFTGFESIANAAEEMDAPDRNLPRAIPIAIFSVGAIYLLTLTVAMLLGSNKIAASDDTVKLAAAIGNATFRTIIVVGALISMFGINVAASFGAPRLWTALADSGVLPTRLSRKNQYDVPMVSFAITASLALAFPLALRFDNLHLTGLAVIARFVQFIIVPIALIALARS…
121057	Rv2994	Non-IMD	Rv2994	Cell wall and cell processes	NP_217510.1_2985	MFS-type transporter	VTVTFMLVWLINHHGWSVAQ	20	VTMTFMLVWLINHHGWSVAQ	V->M,3	N	C-0,N-1,D-0	H2754	HIV+_DS_BAD	B	G-0,B-1,DF-0	1	1.26582	DS_HIV_pos=1,DS_HIV_neg=0,MDR_HIV_pos=0,MDR_HIV_neg=0,poly=0	no	BEIJING=0,CAS=0,EAI=1	EAI	229	248	MSRDPTGVGARWAIMIVSLGVTASSFLFINGVAFLIPRLENARGTPLSHAGLLASMPSWGLVVTMFAWGYLLDHVGERMVMAVGSALTAAAAYAAASVHSLLWIGVFLFLGGMAAGGCNSAGGRLVSGWFPPQQRGLAMGIRQTAQPLGIASGALVIPELAERGVHAGLMFPAVVCTLAAVASVLGIVDPPRKSRTKASEQELASPYRGSSILWRIHAASALLMMPQTVTVTFMLVWLINHHGWSVAQAGVLVTISQLLGALGRVAVGRWSDHVGSRMRPVRLIAAAAAATLFLLAAVDNEGSRYDVLLMIAISVIAVLDNGLEATAITEYAGPYWSGRALGIQNTTQRLMAAAGPPLFGSLITTAAYPTAWALCGVFPLAAVPLVPVRLLPPGLETRA…
9352	Rv3763	Non-IMD	lpqH	Cell wall and cell processes	NP_218280.1_3745	lipoprotein LpqH	DMANPMSPVNKSFEIEVTCS	20	DMANPTSPVNKSFEIEVTCS	M->T,6	C	C-1,N-0,D-0	H1856	HIV+_DS_GOOD	G	G-1,B-0,DF-0	1	1.26582	DS_HIV_pos=1,DS_HIV_neg=0,MDR_HIV_pos=0,MDR_HIV_neg=0,poly=0	no	BEIJING=1,CAS=0,EAI=0	BEI	140	159	MKRGLTVAVAGAAILVAGLSGCSSNKSTTGSGETTTAAGTTASPGAASGPKVVIDGKDQNVTGSVVCTTAAGNVNIAIGGAATGIAAVLTDGNPPEVKSVGLGNVNGVTLGYTSGTGQGNASATKDGSHYKITGTATGVDMANPMSPVNKSFEIEVTCS
31443	Rv3763	Non-IMD	lpqH	Cell wall and cell processes	NP_218280.1_3745	lipoprotein LpqH	KITGTATGVDMANPMSPVNK	20	KITGTATGVDMANPTSPVNK	M->T,15	C	C-1,N-0,D-0	H1856	HIV+_DS_GOOD	G	G-1,B-0,DF-0	1	1.26582	DS_HIV_pos=1,DS_HIV_neg=0,MDR_HIV_pos=0,MDR_HIV_neg=0,poly=0	no	BEIJING=1,CAS=0,EAI=0	BEI	131	150	MKRGLTVAVAGAAILVAGLSGCSSNKSTTGSGETTTAAGTTASPGAASGPKVVIDGKDQNVTGSVVCTTAAGNVNIAIGGAATGIAAVLTDGNPPEVKSVGLGNVNGVTLGYTSGTGQGNASATKDGSHYKITGTATGVDMANPMSPVNKSFEIEVTCS
154713	Rv2029c	Non-IMD	pfkB	Intermediary metabolism and respiration	NP_216545.1_2019	6-phosphofructokinase PfkB	GGLQHISSGVFLLKASVREL	20	GGLQHISSGLFLLKASVREL	V->L,10	C	C-1,N-0,D-0	H2375	HIV+_MDR_BAD	B	G-0,B-1,DF-0	1	1.26582	DS_HIV_pos=0,DS_HIV_neg=0,MDR_HIV_pos=1,MDR_HIV_neg=0,poly=0	no	BEIJING=0,CAS=0,EAI=1	EAI	181	200	MTEPAAWDEGKPRIITLTMNPALDITTSVDVVRPTEKMRCGAPRYDPGGGGINVARIVHVLGGCSTALFPAGGSTGSLLMALLGDAGVPFRVIPIAASTRESFTVNESRTAKQYRFVLPGPSLTVAEQEQCLDELRGAAASAAFVVASGSLPPGVAADYYQRVADICRRSSTPLILDTSGGGLQHISSGVFLLKASVRELRECVGSELLTEPEQLAAAHELIDRGRAEVVVVSLGSQGALLATRHASHRFSSIPMTAVSGVGAGDAMVAAITVGLSRGWSLIKSVRLGNAAGAAMLLTPGTAACNRDDVERFFELAAEPTEVGQDQYVWHPIVNPEASP
155863	Rv2029c	Non-IMD	pfkB	Intermediary metabolism and respiration	NP_216545.1_2019	6-phosphofructokinase PfkB	STPLILDTSGGGLQHISSGV	20	STPLILDTSGGGLQHISSGL	V->L,20	C	C-1,N-0,D-0	H2375	HIV+_MDR_BAD	B	G-0,B-1,DF-0	1	1.26582	DS_HIV_pos=0,DS_HIV_neg=0,MDR_HIV_pos=1,MDR_HIV_neg=0,poly=0	no	BEIJING=0,CAS=0,EAI=1	EAI	171	190	MTEPAAWDEGKPRIITLTMNPALDITTSVDVVRPTEKMRCGAPRYDPGGGGINVARIVHVLGGCSTALFPAGGSTGSLLMALLGDAGVPFRVIPIAASTRESFTVNESRTAKQYRFVLPGPSLTVAEQEQCLDELRGAAASAAFVVASGSLPPGVAADYYQRVADICRRSSTPLILDTSGGGLQHISSGVFLLKASVRELRECVGSELLTEPEQLAAAHELIDRGRAEVVVVSLGSQGALLATRHASHRFSSIPMTAVSGVGAGDAMVAAITVGLSRGWSLIKSVRLGNAAGAAMLLTPGTAACNRDDVERFFELAAEPTEVGQDQYVWHPIVNPEASP
155341	Rv2029c	Non-IMD	pfkB	Intermediary metabolism and respiration	NP_216545.1_2019	6-phosphofructokinase PfkB	PALDITTSVDVVRPTEKMRC	20	PALDITTSVDVVRQTEKMRC	P->Q,14	N	C-0,N-1,D-0	H1249	HIV+_DS_BAD	B	G-0,B-1,DF-0	1	1.26582	DS_HIV_pos=1,DS_HIV_neg=0,MDR_HIV_pos=0,MDR_HIV_neg=0,poly=0	no	BEIJING=0,CAS=0,EAI=1	EAI	21	40	MTEPAAWDEGKPRIITLTMNPALDITTSVDVVRPTEKMRCGAPRYDPGGGGINVARIVHVLGGCSTALFPAGGSTGSLLMALLGDAGVPFRVIPIAASTRESFTVNESRTAKQYRFVLPGPSLTVAEQEQCLDELRGAAASAAFVVASGSLPPGVAADYYQRVADICRRSSTPLILDTSGGGLQHISSGVFLLKASVRELRECVGSELLTEPEQLAAAHELIDRGRAEVVVVSLGSQGALLATRHASHRFSSIPMTAVSGVGAGDAMVAAITVGLSRGWSLIKSVRLGNAAGAAMLLTPGTAACNRDDVERFFELAAEPTEVGQDQYVWHPIVNPEASP
156110	Rv2029c	Non-IMD	pfkB	Intermediary metabolism and respiration	NP_216545.1_2019	6-phosphofructokinase PfkB	VVRPTEKMRCGAPRYDPGGG	20	VVRQTEKMRCGAPRYDPGGG	P->Q,4	N	C-0,N-1,D-0	H1249	HIV+_DS_BAD	B	G-0,B-1,DF-0	1	1.26582	DS_HIV_pos=1,DS_HIV_neg=0,MDR_HIV_pos=0,MDR_HIV_neg=0,poly=0	no	BEIJING=0,CAS=0,EAI=1	EAI	31	50	MTEPAAWDEGKPRIITLTMNPALDITTSVDVVRPTEKMRCGAPRYDPGGGGINVARIVHVLGGCSTALFPAGGSTGSLLMALLGDAGVPFRVIPIAASTRESFTVNESRTAKQYRFVLPGPSLTVAEQEQCLDELRGAAASAAFVVASGSLPPGVAADYYQRVADICRRSSTPLILDTSGGGLQHISSGVFLLKASVRELRECVGSELLTEPEQLAAAHELIDRGRAEVVVVSLGSQGALLATRHASHRFSSIPMTAVSGVGAGDAMVAAITVGLSRGWSLIKSVRLGNAAGAAMLLTPGTAACNRDDVERFFELAAEPTEVGQDQYVWHPIVNPEASP
29130	Rv2029c	Non-IMD	pfkB	Intermediary metabolism and respiration	NP_216545.1_2019	6-phosphofructokinase PfkB	ITVGLSRGWSLIKSVRLGNA	20	ITVGLSRGWSHIKSVRLGNA	L->H,11	N	C-0,N-1,D-0	H3094	HIV+_DS_BAD	B	G-0,B-1,DF-0	1	1.26582	DS_HIV_pos=1,DS_HIV_neg=0,MDR_HIV_pos=0,MDR_HIV_neg=0,poly=0	no	BEIJING=0,CAS=0,EAI=1	EAI	271	290	MTEPAAWDEGKPRIITLTMNPALDITTSVDVVRPTEKMRCGAPRYDPGGGGINVARIVHVLGGCSTALFPAGGSTGSLLMALLGDAGVPFRVIPIAASTRESFTVNESRTAKQYRFVLPGPSLTVAEQEQCLDELRGAAASAAFVVASGSLPPGVAADYYQRVADICRRSSTPLILDTSGGGLQHISSGVFLLKASVRELRECVGSELLTEPEQLAAAHELIDRGRAEVVVVSLGSQGALLATRHASHRFSSIPMTAVSGVGAGDAMVAAITVGLSRGWSLIKSVRLGNAAGAAMLLTPGTAACNRDDVERFFELAAEPTEVGQDQYVWHPIVNPEASP
155106	Rv2029c	Non-IMD	pfkB	Intermediary metabolism and respiration	NP_216545.1_2019	6-phosphofructokinase PfkB	LIKSVRLGNAAGAAMLLTPG	20	HIKSVRLGNAAGAAMLLTPG	L->H,1	N	C-0,N-1,D-0	H3094	HIV+_DS_BAD	B	G-0,B-1,DF-0	1	1.26582	DS_HIV_pos=1,DS_HIV_neg=0,MDR_HIV_pos=0,MDR_HIV_neg=0,poly=0	no	BEIJING=0,CAS=0,EAI=1	EAI	281	300	MTEPAAWDEGKPRIITLTMNPALDITTSVDVVRPTEKMRCGAPRYDPGGGGINVARIVHVLGGCSTALFPAGGSTGSLLMALLGDAGVPFRVIPIAASTRESFTVNESRTAKQYRFVLPGPSLTVAEQEQCLDELRGAAASAAFVVASGSLPPGVAADYYQRVADICRRSSTPLILDTSGGGLQHISSGVFLLKASVRELRECVGSELLTEPEQLAAAHELIDRGRAEVVVVSLGSQGALLATRHASHRFSSIPMTAVSGVGAGDAMVAAITVGLSRGWSLIKSVRLGNAAGAAMLLTPGTAACNRDDVERFFELAAEPTEVGQDQYVWHPIVNPEASP
118742	Rv1361c	IMD	PPE19	PE_PPE_PGRS family	YP_177801.1_1360	PPE family protein PPE19	AMFGYAATAATATEALLPFE	20	AMYGYAATAATATEALLPFE	F->Y,3	C	C-1,N-0,D-0	H2760_H3094	HIV+_DS_BAD,HIV+_DS_BAD	B	G-0,B-2,DF-0	2	2.53165	DS_HIV_pos=2,DS_HIV_neg=0,MDR_HIV_pos=0,MDR_HIV_neg=0,poly=0	yes	BEIJING=0,CAS=0,EAI=2	EAI	151	170	MVDFGALPPEINSARMYAGPGSASLVAAAKMWDSVASDLFSAASAFQSVVWGLTTGSWIGSSAGLMVAAASPYVAWMSVTAGQAELTAAQVRVAAAAYETAYGLTVPPPVIAENRAELMILIATNLLGQNTPAIAVNEAEYGEMWAQDAAAMFGYAATAATATEALLPFEDAPLITNPGGLLEQAVAVEEAIDTAAANQLMNNVPQALQQLAQPTKSIWPFDQLSELWKAISPHLSPLSNIVSMLNNHVSMTNSGVSMASTLHSMLKGFAPAAAQAVETAAQNGVQAMSSLGSQLGSSLGSSGLGAGVAANLGRAASVGSLSVPQAWAAANQAVTPAARALPLTSLTSAAQTAPGHMLGGLPLGQLTNSGGGFGGVSNALRMPPRAYVMPRVPAAG
118856	Rv1361c	IMD	PPE19	PE_PPE_PGRS family	YP_177801.1_1360	PPE family protein PPE19	ISPHLSPLSNIVSMLNNHVS	20	MSPHLSPLSNIVSMLNNHVS	I->M,1	N	C-0,N-1,D-0	H1249_M1011	HIV+_DS_BAD,HIV-_PR_BAD	B	G-0,B-2,DF-0	2	2.53165	DS_HIV_pos=1,DS_HIV_neg=0,MDR_HIV_pos=0,MDR_HIV_neg=0,poly=1	yes	BEIJING=0,CAS=0,EAI=2	EAI	231	250	MVDFGALPPEINSARMYAGPGSASLVAAAKMWDSVASDLFSAASAFQSVVWGLTTGSWIGSSAGLMVAAASPYVAWMSVTAGQAELTAAQVRVAAAAYETAYGLTVPPPVIAENRAELMILIATNLLGQNTPAIAVNEAEYGEMWAQDAAAMFGYAATAATATEALLPFEDAPLITNPGGLLEQAVAVEEAIDTAAANQLMNNVPQALQQLAQPTKSIWPFDQLSELWKAISPHLSPLSNIVSMLNNHVSMTNSGVSMASTLHSMLKGFAPAAAQAVETAAQNGVQAMSSLGSQLGSSLGSSGLGAGVAANLGRAASVGSLSVPQAWAAANQAVTPAARALPLTSLTSAAQTAPGHMLGGLPLGQLTNSGGGFGGVSNALRMPPRAYVMPRVPAAG
119007	Rv1361c	IMD	PPE19	PE_PPE_PGRS family	YP_177801.1_1360	PPE family protein PPE19	SAASAFQSVVWGLTTGSWIG	20	SAASAFQSVVWGLTVGSWIG	T->V,15	N	C-0,N-1,D-0	M1007_H3094	HIV-_DS_GOOD,HIV+_DS_BAD	G,B	G-1,B-1,DF-0	2	2.53165	DS_HIV_pos=1,DS_HIV_neg=1,MDR_HIV_pos=0,MDR_HIV_neg=0,poly=0	yes	BEIJING=0,CAS=0,EAI=2	EAI	41	60	MVDFGALPPEINSARMYAGPGSASLVAAAKMWDSVASDLFSAASAFQSVVWGLTTGSWIGSSAGLMVAAASPYVAWMSVTAGQAELTAAQVRVAAAAYETAYGLTVPPPVIAENRAELMILIATNLLGQNTPAIAVNEAEYGEMWAQDAAAMFGYAATAATATEALLPFEDAPLITNPGGLLEQAVAVEEAIDTAAANQLMNNVPQALQQLAQPTKSIWPFDQLSELWKAISPHLSPLSNIVSMLNNHVSMTNSGVSMASTLHSMLKGFAPAAAQAVETAAQNGVQAMSSLGSQLGSSLGSSGLGAGVAANLGRAASVGSLSVPQAWAAANQAVTPAARALPLTSLTSAAQTAPGHMLGGLPLGQLTNSGGGFGGVSNALRMPPRAYVMPRVPAAG
119056	Rv1361c	IMD	PPE19	PE_PPE_PGRS family	YP_177801.1_1360	PPE family protein PPE19	YGEMWAQDAAAMFGYAATAA	20	YSQMWGQDAEAMYGYAATAA	G->S,2_E->Q,3_A->G,6_A->E,10_F->Y,13	N-C-C-N-C	C-3,N-2,D-0	H2760_H3094	HIV+_DS_BAD,HIV+_DS_BAD	B	G-0,B-2,DF-0	2	2.53165	DS_HIV_pos=2,DS_HIV_neg=0,MDR_HIV_pos=0,MDR_HIV_neg=0,poly=0	yes	BEIJING=0,CAS=0,EAI=2	EAI	141	160	MVDFGALPPEINSARMYAGPGSASLVAAAKMWDSVASDLFSAASAFQSVVWGLTTGSWIGSSAGLMVAAASPYVAWMSVTAGQAELTAAQVRVAAAAYETAYGLTVPPPVIAENRAELMILIATNLLGQNTPAIAVNEAEYGEMWAQDAAAMFGYAATAATATEALLPFEDAPLITNPGGLLEQAVAVEEAIDTAAANQLMNNVPQALQQLAQPTKSIWPFDQLSELWKAISPHLSPLSNIVSMLNNHVSMTNSGVSMASTLHSMLKGFAPAAAQAVETAAQNGVQAMSSLGSQLGSSLGSSGLGAGVAANLGRAASVGSLSVPQAWAAANQAVTPAARALPLTSLTSAAQTAPGHMLGGLPLGQLTNSGGGFGGVSNALRMPPRAYVMPRVPAAG
154232	Rv1733c	Non-IMD	Rv1733c	Cell wall and cell processes	NP_216249.1_1732	transmembrane protein	ATMITFRLRLPCRTILRVFS	20	ATMITFRLRWPCRTILRVFS	L->W,10	N	C-0,N-1,D-0	M1010_M1273	HIV-_DS_GOOD,HIV-_DS_DEFAULT	G,DF	G-1,B-0,DF-1	2	2.53165	DS_HIV_pos=0,DS_HIV_neg=2,MDR_HIV_pos=0,MDR_HIV_neg=0,poly=0	no	BEIJING=0,CAS=0,EAI=2	EAI	11	30	MIATTRDREGATMITFRLRLPCRTILRVFSRNPLVRGTDRLEAVVMLLAVTVSLLTIPFAAAAGTAVQDSRSHVYAHQAQTRHPATATVIDHEGVIDSNTTATSAPPRTKITVPARWVVNGIERSGEVNAKPGTKSGDRVGIWVDSAGQLVDEPAPPARAIADAALAALGLWLSVAAVAGALLALTRAILIRVRNASWQHDIDSLFCTQR
53974	Rv3017c	Non-IMD	esxQ	Cell wall and cell processes	NP_217533.1_3008	ESAT-6 like protein EsxQ	RGRWLDPRHAGPATAADAGD	20	RGRWLDPRHAGPAMAADAGD	T->M,14	C	C-1,N-0,D-0	M1324_M1325_M1011	HIV-_MDR_BAD,HIV-_MDR_BAD,HIV-_PR_BAD	B	G-0,B-3,DF-0	3	3.79747	DS_HIV_pos=0,DS_HIV_neg=0,MDR_HIV_pos=0,MDR_HIV_neg=2,poly=1	no	BEIJING=0,CAS=0,EAI=3	EAI	101	120	MSQSMYSYPAMTANVGDMAGYTGTTQSLGADIASERTAPSRACQGDLGMSHQDWQAQWNQAMEALARAYRRCRRALRQIGVLERPVGDSSDCGTIRVGSFRGRWLDPRHAGPATAADAGD
55530	Rv1255c	Non-IMD	Rv1255c	Regulatory proteins	NP_215771.1_1252	HTH-type transcriptional regulator	RRARWVVRMLTSLLMFPGRD	20	HRARWVVRMLTSLLMFPGRD	R->H,1	C	C-1,N-0,D-0	M2416_H1580_H3367	HIV-_DS_GOOD,HIV+_DS_BAD,HIV+_MDR_BAD	G,B	G-1,B-2,DF-0	3	3.79747	DS_HIV_pos=1,DS_HIV_neg=1,MDR_HIV_pos=1,MDR_HIV_neg=0,poly=0	yes	BEIJING=0,CAS=0,EAI=3	EAI	151	170	MAGTDWLSARRTELAADRILDAAERLFTQRDPASIGMNEIAKAAGCSRATLYRYFDSREALRTAYVHRETRRLGREIMVKIADVVEPAERLLVSITTTLRMVRDNPALAAWFTTTRPPIGGEMAGRSEVIAALAAAFLNSLGPDDPTTVERRARWVVRMLTSLLMFPGRDEADERAMIAEFVVPIVTPASAAARKAGHPGPE
153959	Rv1733c	Non-IMD	Rv1733c	Cell wall and cell processes	NP_216249.1_1732	transmembrane protein	AAAGTAVQDSRSHVYAHQAQ	20	AAAGIAVHDSRSHVYAHQAQ	T->I,5_Q->H,8	N-N	C-0,N-2,D-0	M1762_M2006_M2007_M2276_M2277	HIV-_MDR_DEFAULT,HIV-_MDR_DEFAULT,HIV-_MDR_DEFAULT,HIV-_MDR_DEFAULT,HIV-_MDR_DEFAULT	DF	G-0,B-0,DF-5	5	6.32911	DS_HIV_pos=0,DS_HIV_neg=0,MDR_HIV_pos=0,MDR_HIV_neg=5,poly=0	no	BEIJING=0,CAS=5,EAI=0	CAS	61	80	MIATTRDREGATMITFRLRLPCRTILRVFSRNPLVRGTDRLEAVVMLLAVTVSLLTIPFAAAAGTAVQDSRSHVYAHQAQTRHPATATVIDHEGVIDSNTTATSAPPRTKITVPARWVVNGIERSGEVNAKPGTKSGDRVGIWVDSAGQLVDEPAPPARAIADAALAALGLWLSVAAVAGALLALTRAILIRVRNASWQHDIDSLFCTQR
155973	Rv1733c	Non-IMD	Rv1733c	Cell wall and cell processes	NP_216249.1_1732	transmembrane protein	TVSLLTIPFAAAAGTAVQDS	20	TVSLLTIPFAAAAGIAVHDS	T->I,15_Q->H,18	N-N	C-0,N-2,D-0	M1762_M2006_M2007_M2276_M2277	HIV-_MDR_DEFAULT,HIV-_MDR_DEFAULT,HIV-_MDR_DEFAULT,HIV-_MDR_DEFAULT,HIV-_MDR_DEFAULT	DF	G-0,B-0,DF-5	5	6.32911	DS_HIV_pos=0,DS_HIV_neg=0,MDR_HIV_pos=0,MDR_HIV_neg=5,poly=0	no	BEIJING=0,CAS=5,EAI=0	CAS	51	70	MIATTRDREGATMITFRLRLPCRTILRVFSRNPLVRGTDRLEAVVMLLAVTVSLLTIPFAAAAGTAVQDSRSHVYAHQAQTRHPATATVIDHEGVIDSNTTATSAPPRTKITVPARWVVNGIERSGEVNAKPGTKSGDRVGIWVDSAGQLVDEPAPPARAIADAALAALGLWLSVAAVAGALLALTRAILIRVRNASWQHDIDSLFCTQR
48458	Rv1980c	Non-IMD	mpt64	Cell wall and cell processes	NP_216496.1_1970	immunogenic protein Mpt64	PLPVVFPIVQGELSKQTGQQ	20	PLPVVLPIVQGELSKQTGQQ	F->L,6	N	C-0,N-1,D-0	M1271_M1570_M1816_M984_H1249_H3094_M1324_M1325_M1011_M1961_M2140	HIV-_DS_GOOD,HIV-_DS_GOOD,HIV-_DS_GOOD,HIV-_DS_GOOD,HIV+_DS_BAD,HIV+_DS_BAD,HIV-_MDR_BAD,HIV-_MDR_BAD,HIV-_PR_BAD,HIV-_PR_GOOD,HIV-_PR_GOOD	G,B	G-6,B-5,DF-0	11	13.9241	DS_HIV_pos=2,DS_HIV_neg=4,MDR_HIV_pos=0,MDR_HIV_neg=2,poly=3	no	BEIJING=0,CAS=0,EAI=11	EAI	154	173	MRIKIFMLVTAVVLLCCSGVATAAPKTYCEELKGTDTGQACQIQMSDPAYNINISLPSYYPDQKSLENYIAQTRDKFLSAATSSTPREAPYELNITSATYQSAIPPRGTQAVVLKVYQNAGGTHPTTTYKAFDWDQAYRKPITYDTLWQADTDPLPVVFPIVQGELSKQTGQQVSIAPNAGLDPVNYQNFAVTNDGVIFFFNPGELLPEAAGPTQVLVPRSAIDSMLA
73593	Rv1980c	Non-IMD	mpt64	Cell wall and cell processes	NP_216496.1_1970	immunogenic protein Mpt64	YDTLWQADTDPLPVVFPIVQ	20	YDTLWQADTDPLPVVLPIVQ	F->L,16	N	C-0,N-1,D-0	M1271_M1570_M1816_M984_H1249_H3094_M1324_M1325_M1011_M1961_M2140	HIV-_DS_GOOD,HIV-_DS_GOOD,HIV-_DS_GOOD,HIV-_DS_GOOD,HIV+_DS_BAD,HIV+_DS_BAD,HIV-_MDR_BAD,HIV-_MDR_BAD,HIV-_PR_BAD,HIV-_PR_GOOD,HIV-_PR_GOOD	G,B	G-6,B-5,DF-0	11	13.9241	DS_HIV_pos=2,DS_HIV_neg=4,MDR_HIV_pos=0,MDR_HIV_neg=2,poly=3	no	BEIJING=0,CAS=0,EAI=11	EAI	144	163	MRIKIFMLVTAVVLLCCSGVATAAPKTYCEELKGTDTGQACQIQMSDPAYNINISLPSYYPDQKSLENYIAQTRDKFLSAATSSTPREAPYELNITSATYQSAIPPRGTQAVVLKVYQNAGGTHPTTTYKAFDWDQAYRKPITYDTLWQADTDPLPVVFPIVQGELSKQTGQQVSIAPNAGLDPVNYQNFAVTNDGVIFFFNPGELLPEAAGPTQVLVPRSAIDSMLA
154515	Rv2029c	Non-IMD	pfkB	Intermediary metabolism and respiration	NP_216545.1_2019	6-phosphofructokinase PfkB	EPEQLAAAHELIDRGRAEVV	20	EPEQLAAAHEFIDRGRAEVV	L->F,11	N	C-0,N-1,D-0	M1017_M1559_H1964_H2101_M1292_M1545_M1762_M1780_M2006_M2007_M2276_M2277_M2323_M2324_M2479	HIV-_DS_GOOD,HIV-_DS_GOOD,HIV+_DS_GOOD,HIV+_DS_GOOD,HIV-_MDR_BAD,HIV-_MDR_BAD,HIV-_MDR_DEFAULT,HIV-_MDR_GOOD,HIV-_MDR_DEFAULT,HIV-_MDR_DEFAULT,HIV-_MDR_DEFAULT,HIV-_MDR_DEFAULT,HIV-_MDR_GOOD,HIV-_MDR_GOOD,HIV-_PR_BAD	G,B,DF	G-7,B-3,DF-5	15	18.9873	DS_HIV_pos=2,DS_HIV_neg=2,MDR_HIV_pos=0,MDR_HIV_neg=10,poly=1	no	BEIJING=0,CAS=15,EAI=0	CAS	211	230	MTEPAAWDEGKPRIITLTMNPALDITTSVDVVRPTEKMRCGAPRYDPGGGGINVARIVHVLGGCSTALFPAGGSTGSLLMALLGDAGVPFRVIPIAASTRESFTVNESRTAKQYRFVLPGPSLTVAEQEQCLDELRGAAASAAFVVASGSLPPGVAADYYQRVADICRRSSTPLILDTSGGGLQHISSGVFLLKASVRELRECVGSELLTEPEQLAAAHELIDRGRAEVVVVSLGSQGALLATRHASHRFSSIPMTAVSGVGAGDAMVAAITVGLSRGWSLIKSVRLGNAAGAAMLLTPGTAACNRDDVERFFELAAEPTEVGQDQYVWHPIVNPEASP
155102	Rv2029c	Non-IMD	pfkB	Intermediary metabolism and respiration	NP_216545.1_2019	6-phosphofructokinase PfkB	LIDRGRAEVVVVSLGSQGAL	20	FIDRGRAEVVVVSLGSQGAL	L->F,1	N	C-0,N-1,D-0	M1017_M1559_H1964_H2101_M1292_M1545_M1762_M1780_M2006_M2007_M2276_M2277_M2323_M2324_M2479	HIV-_DS_GOOD,HIV-_DS_GOOD,HIV+_DS_GOOD,HIV+_DS_GOOD,HIV-_MDR_BAD,HIV-_MDR_BAD,HIV-_MDR_DEFAULT,HIV-_MDR_GOOD,HIV-_MDR_DEFAULT,HIV-_MDR_DEFAULT,HIV-_MDR_DEFAULT,HIV-_MDR_DEFAULT,HIV-_MDR_GOOD,HIV-_MDR_GOOD,HIV-_PR_BAD	G,B,DF	G-7,B-3,DF-5	15	18.9873	DS_HIV_pos=2,DS_HIV_neg=2,MDR_HIV_pos=0,MDR_HIV_neg=10,poly=1	no	BEIJING=0,CAS=15,EAI=0	CAS	221	240	MTEPAAWDEGKPRIITLTMNPALDITTSVDVVRPTEKMRCGAPRYDPGGGGINVARIVHVLGGCSTALFPAGGSTGSLLMALLGDAGVPFRVIPIAASTRESFTVNESRTAKQYRFVLPGPSLTVAEQEQCLDELRGAAASAAFVVASGSLPPGVAADYYQRVADICRRSSTPLILDTSGGGLQHISSGVFLLKASVRELRECVGSELLTEPEQLAAAHELIDRGRAEVVVVSLGSQGALLATRHASHRFSSIPMTAVSGVGAGDAMVAAITVGLSRGWSLIKSVRLGNAAGAAMLLTPGTAACNRDDVERFFELAAEPTEVGQDQYVWHPIVNPEASP
75496	Rv3019c	IMD	esxR	Cell wall and cell processes	NP_217535.1_3010	ESAT-6 like protein EsxR	YQGWQTQWNQALEDLVRAYQ	20	YQGWQTQCNQALEDLVRAYQ	W->C,8	N	C-0,N-1,D-0	M1010_M1271_M1273_M1533_M1570_M1816_M2416_M984_M991_M995_H1249_H1580_H2102_H2754_H2760_H3004_H3094_M1324_M1325_H3367_M1011_M1422_M1448_M1961_M2140_M2278	HIV-_DS_GOOD,HIV-_DS_GOOD,HIV-_DS_DEFAULT,HIV-_DS_DEFAULT,HIV-_DS_GOOD,HIV-_DS_GOOD,HIV-_DS_GOOD,HIV-_DS_GOOD,HIV-_DS_GOOD,HIV-_DS_GOOD,HIV+_DS_BAD,HIV+_DS_BAD,HIV+_DS_BAD,HIV+_DS_BAD,HIV+_DS_BAD,HIV+_DS_BAD,HIV+_DS_BAD,HIV-_MDR_BAD,HIV-_MDR_BAD,HIV+_MDR_BAD,HIV-_PR_BAD,HIV-_PR_BAD,HIV-_PR_DEFAULT,HIV-_PR_GOOD,HIV-_PR_GOOD,HIV-_PR_DEFAULT	G,B,DF	G-10,B-12,DF-4	26	32.9114	DS_HIV_pos=7,DS_HIV_neg=10,MDR_HIV_pos=1,MDR_HIV_neg=2,poly=6	yes	BEIJING=0,CAS=0,EAI=26	EAI	51	70	MSQIMYNYPAMMAHAGDMAGYAGTLQSLGADIASEQAVLSSAWQGDTGITYQGWQTQWNQALEDLVRAYQSMSGTHESNTMAMLARDGAEAAKWGG
57048	Rv3019c	IMD	esxR	Cell wall and cell processes	NP_217535.1_3010	ESAT-6 like protein EsxR	SAWQGDTGITYQGWQTQWNQ	20	SAWQGDTGITYQGWQTQCNQ	W->C,18	N	C-0,N-1,D-0	M1010_M1271_M1273_M1533_M1570_M1816_M2416_M984_M991_M995_H1249_H1580_H2102_H2754_H2760_H3004_H3094_M1324_M1325_H3367_M1011_M1422_M1448_M1961_M2140_M2278	HIV-_DS_GOOD,HIV-_DS_GOOD,HIV-_DS_DEFAULT,HIV-_DS_DEFAULT,HIV-_DS_GOOD,HIV-_DS_GOOD,HIV-_DS_GOOD,HIV-_DS_GOOD,HIV-_DS_GOOD,HIV-_DS_GOOD,HIV+_DS_BAD,HIV+_DS_BAD,HIV+_DS_BAD,HIV+_DS_BAD,HIV+_DS_BAD,HIV+_DS_BAD,HIV+_DS_BAD,HIV-_MDR_BAD,HIV-_MDR_BAD,HIV+_MDR_BAD,HIV-_PR_BAD,HIV-_PR_BAD,HIV-_PR_DEFAULT,HIV-_PR_GOOD,HIV-_PR_GOOD,HIV-_PR_DEFAULT	G,B,DF	G-10,B-12,DF-4	26	32.9114	DS_HIV_pos=7,DS_HIV_neg=10,MDR_HIV_pos=1,MDR_HIV_neg=2,poly=6	yes	BEIJING=0,CAS=0,EAI=26	EAI	41	60	MSQIMYNYPAMMAHAGDMAGYAGTLQSLGADIASEQAVLSSAWQGDTGITYQGWQTQWNQALEDLVRAYQSMSGTHESNTMAMLARDGAEAAKWGG
7472	Rv0934	Non-IMD	pstS1	Cell wall and cell processes	YP_177770.1_937	phosphate ABC transporter substrate-binding lipoprotein PstS	DAATAQTLQAFLHWAITDGN	20	DAATAQTLQAFLHWAIIDGN	T->I,17	N	C-0,N-1,D-0	M1004_M1007_M1009_M1010_M1012_M1021_M1022_M1023_M1025_M1271_M1272_M1273_M1533_M1570_M1816_M2416_M984_M987_M990_M991_M992_M995_H1249_H1578_H1580_H1996_H2102_H2264_H2398_H2463_H2754_H2760_H3004_H3005_H3033_H3094_H3361_H3986_M1221_M1324_M1325_H2375_H2438_H3367_M1008_M1011_M1024_M1422_M1441_M1448_M1961_M2116_M2140_M2278	HIV-_DS_GOOD,HIV-_DS_GOOD,HIV-_DS_GOOD,HIV-_DS_GOOD,HIV-_DS_BAD,HIV-_DS_DEFAULT,HIV-_DS_GOOD,HIV-_DS_GOOD,HIV-_DS_GOOD,HIV-_DS_GOOD,HIV-_DS_DEFAULT,HIV-_DS_DEFAULT,HIV-_DS_DEFAULT,HIV-_DS_GOOD,HIV-_DS_GOOD,HIV-_DS_GOOD,HIV-_DS_GOOD,,HIV-_DS_GOOD,HIV-_DS_GOOD,HIV-_DS_GOOD,HIV-_DS_GOOD,HIV+_DS_BAD,HIV+_DS_GOOD,HIV+_DS_BAD,HIV+_DS_BAD,HIV+_DS_BAD,HIV+_DS_BAD,HIV+_DS_BAD,HIV+_DS_BAD,HIV+_DS_BAD,HIV+_…	G,B,DF	G-26,B-19,DF-8	54	68.3544	DS_HIV_pos=16,DS_HIV_neg=22,MDR_HIV_pos=3,MDR_HIV_neg=3,poly=10	no	BEIJING=0,CAS=0,EAI=54	EAI	325	344	MKIRLHTLLAVLTAAPLLLAAAGCGSKPPSGSPETGAGAGTVATTPASSPVTLAETGSTLLYPLFNLWGPAFHERYPNVTITAQGTGSGAGIAQAAAGTVNIGASDAYLSEGDMAAHKGLMNIALAISAQQVNYNLPGVSEHLKLNGKVLAAMYQGTIKTWDDPQIAALNPGVNLPGTAVVPLHRSDGSGDTFLFTQYLSKQDPEGWGKSPGFGTTVDFPAVPGALGENGNGGMVTGCAETPGCVAYIGISFLDQASQRGLGEAQLGNSSGNFLLPDAQSIQAAAAGFASKTPANQAISMIDGPAPDGYPIINYEYAIVNNRQKDAATAQTLQAFLHWAITDGNKASFLDQVHFQPLPPAVVKLSDALIATISS
100474	Rv2770c	Non-IMD	PPE44	PE_PPE_PGRS family	YP_177677.1_2759	PPE family protein PPE44	RLSTEHWMGPASLSMAAAVQ	20	RLSTEHWMVPASLSMAAAVQ	G->V,9	C	C-1,N-0,D-0	M1004_M1007_M1009_M1010_M1012_M1021_M1022_M1023_M1025_M1271_M1272_M1273_M1533_M1570_M1816_M2416_M984_M987_M990_M991_M992_M995_H1249_H1578_H1580_H1996_H2102_H2264_H2398_H2463_H2754_H2760_H3004_H3005_H3033_H3094_H3361_H3986_M1221_M1324_M1325_H2375_H2438_H3367_M1008_M1011_M1024_M1422_M1441_M1448_M1961_M2116_M2140_M2278	HIV-_DS_GOOD,HIV-_DS_GOOD,HIV-_DS_GOOD,HIV-_DS_GOOD,HIV-_DS_BAD,HIV-_DS_DEFAULT,HIV-_DS_GOOD,HIV-_DS_GOOD,HIV-_DS_GOOD,HIV-_DS_GOOD,HIV-_DS_DEFAULT,HIV-_DS_DEFAULT,HIV-_DS_DEFAULT,HIV-_DS_GOOD,HIV-_DS_GOOD,HIV-_DS_GOOD,HIV-_DS_GOOD,,HIV-_DS_GOOD,HIV-_DS_GOOD,HIV-_DS_GOOD,HIV-_DS_GOOD,HIV+_DS_BAD,HIV+_DS_GOOD,HIV+_DS_BAD,HIV+_DS_BAD,HIV+_DS_BAD,HIV+_DS_BAD,HIV+_DS_BAD,HIV+_DS_BAD,HIV+_DS_BAD,HIV+_…	G,B,DF	G-26,B-19,DF-8	54	68.3544	DS_HIV_pos=16,DS_HIV_neg=22,MDR_HIV_pos=3,MDR_HIV_neg=3,poly=10	no	BEIJING=0,CAS=0,EAI=54	EAI	51	70	MDFGALPPEVNSARMYGGAGAADLLAAAAAWNGIAVEVSTAASSVGSVITRLSTEHWMGPASLSMAAAVQPYLVWLTCTAESSALAAAQAMASAAAFETAFALTVPPAEVVANRALLAELTATNILGQNVSAIAATEARYGEMWAQDASAMYGYAAASAVAARLNPLTRPSHITNPAGLAHQAAAVGQAGASAFARQVGLSHLISDVADAVLSFASPVMSAADTGLEAVRQFLNLDVPLFVESAFHGLGGVADFATAAIGNMTLLADAMGTVGGAAPGGGAAAAVAHAVAPAGVGGTALTADLGNASVVGRLSVPASWSTAAPATAAGAALDGTGWAVPEEDGPIAVMPPAPGMVVAANSVGADSGPRYGVKPIVMPKHGLF
153959	Rv1733c	Non-IMD	Rv1733c	Cell wall and cell processes	NP_216249.1_1732	transmembrane protein	AAAGTAVQDSRSHVYAHQAQ	20	AAAGTAVHDSRSHVYAHQAQ	Q->H,8	N	C-0,N-1,D-0	M1004_M1007_M1009_M1010_M1012_M1017_M1021_M1022_M1023_M1025_M1271_M1272_M1273_M1533_M1559_M1570_M1782_M1816_M1848_M2416_M984_M987_M990_M991_M992_M995_H1249_H1329_H1578_H1580_H1856_H1964_H1996_H2101_H2102_H2264_H2398_H2463_H2581_H2754_H2760_H3004_H3005_H3033_H3094_H3360_H3361_H3986_M1221_M1292_M1324_M1325_M1545_M1780_M2084_M2085_M2323_M2324_H2300_H2375_H2438_H3367_M1008_M1011_M1024_M1422_M1441_M14…	HIV-_DS_GOOD,HIV-_DS_GOOD,HIV-_DS_GOOD,HIV-_DS_GOOD,HIV-_DS_BAD,HIV-_DS_GOOD,HIV-_DS_DEFAULT,HIV-_DS_GOOD,HIV-_DS_GOOD,HIV-_DS_GOOD,HIV-_DS_GOOD,HIV-_DS_DEFAULT,HIV-_DS_DEFAULT,HIV-_DS_DEFAULT,HIV-_DS_GOOD,HIV-_DS_GOOD,HIV-_DS_DEFAULT,HIV-_DS_GOOD,HIV-_DS_BAD,HIV-_DS_GOOD,HIV-_DS_GOOD,,HIV-_DS_GOOD,HIV-_DS_GOOD,HIV-_DS_GOOD,HIV-_DS_GOOD,HIV+_DS_BAD,HIV+_DS_BAD,HIV+_DS_GOOD,HIV+_DS_BAD,HIV+_DS_GOO…	G,B,DF	G-36,B-28,DF-9	74	93.6709	DS_HIV_pos=22,DS_HIV_neg=26,MDR_HIV_pos=4,MDR_HIV_neg=10,poly=12	no	BEIJING=10,CAS=10,EAI=54	BEI,CAS,EAI	61	80	MIATTRDREGATMITFRLRLPCRTILRVFSRNPLVRGTDRLEAVVMLLAVTVSLLTIPFAAAAGTAVQDSRSHVYAHQAQTRHPATATVIDHEGVIDSNTTATSAPPRTKITVPARWVVNGIERSGEVNAKPGTKSGDRVGIWVDSAGQLVDEPAPPARAIADAALAALGLWLSVAAVAGALLALTRAILIRVRNASWQHDIDSLFCTQR
155973	Rv1733c	Non-IMD	Rv1733c	Cell wall and cell processes	NP_216249.1_1732	transmembrane protein	TVSLLTIPFAAAAGTAVQDS	20	TVSLLTIPFAAAAGTAVHDS	Q->H,18	N	C-0,N-1,D-0	M1004_M1007_M1009_M1010_M1012_M1017_M1021_M1022_M1023_M1025_M1271_M1272_M1273_M1533_M1559_M1570_M1782_M1816_M1848_M2416_M984_M987_M990_M991_M992_M995_H1249_H1329_H1578_H1580_H1856_H1964_H1996_H2101_H2102_H2264_H2398_H2463_H2581_H2754_H2760_H3004_H3005_H3033_H3094_H3360_H3361_H3986_M1221_M1292_M1324_M1325_M1545_M1780_M2084_M2085_M2323_M2324_H2300_H2375_H2438_H3367_M1008_M1011_M1024_M1422_M1441_M14…	HIV-_DS_GOOD,HIV-_DS_GOOD,HIV-_DS_GOOD,HIV-_DS_GOOD,HIV-_DS_BAD,HIV-_DS_GOOD,HIV-_DS_DEFAULT,HIV-_DS_GOOD,HIV-_DS_GOOD,HIV-_DS_GOOD,HIV-_DS_GOOD,HIV-_DS_DEFAULT,HIV-_DS_DEFAULT,HIV-_DS_DEFAULT,HIV-_DS_GOOD,HIV-_DS_GOOD,HIV-_DS_DEFAULT,HIV-_DS_GOOD,HIV-_DS_BAD,HIV-_DS_GOOD,HIV-_DS_GOOD,,HIV-_DS_GOOD,HIV-_DS_GOOD,HIV-_DS_GOOD,HIV-_DS_GOOD,HIV+_DS_BAD,HIV+_DS_BAD,HIV+_DS_GOOD,HIV+_DS_BAD,HIV+_DS_GOO…	G,B,DF	G-36,B-28,DF-9	74	93.6709	DS_HIV_pos=22,DS_HIV_neg=26,MDR_HIV_pos=4,MDR_HIV_neg=10,poly=12	no	BEIJING=10,CAS=10,EAI=54	BEI,CAS,EAI	51	70	MIATTRDREGATMITFRLRLPCRTILRVFSRNPLVRGTDRLEAVVMLLAVTVSLLTIPFAAAAGTAVQDSRSHVYAHQAQTRHPATATVIDHEGVIDSNTTATSAPPRTKITVPARWVVNGIERSGEVNAKPGTKSGDRVGIWVDSAGQLVDEPAPPARAIADAALAALGLWLSVAAVAGALLALTRAILIRVRNASWQHDIDSLFCTQR
179909	Rv3425	Non-IMD	PPE57	PE_PPE_PGRS family	YP_177971.1_3414	PPE family protein PPE57	SNVAGVNTPAIADLDAQYDQYRARN	25	SNVAGVNTPAIADLDAQYDQYRAQN	R->Q,24	N	C-0,N-1,D-0	M1816	HIV-_DS_GOOD	G	G-1,B-0,DF-0	1	1.26582	DS_HIV_pos=0,DS_HIV_neg=1,MDR_HIV_pos=0,MDR_HIV_neg=0,poly=0	yes	BEIJING=0,CAS=0,EAI=1	EAI	121	145	MHPMIPAEYISNIIYEGPGADSLFFASGQLRELAYSVETTAESLEDELDELDENWKGSSSDLLADAVERYLQWLSKHSSQLKHAAWVINGLANAYNDTRRKVVPPEEIAANREERRRLIASNVAGVNTPAIADLDAQYDQYRARNVAVMNAYVSWTRSALSDLPRWREPPQIYRGG
179886	Rv3425	Non-IMD	PPE57	PE_PPE_PGRS family	YP_177971.1_3414	PPE family protein PPE57	RELAYSVETTAESLEDELDELDENW	25	RELAYSVETTAESLEDELDEMDENW	L->M,21	N	C-0,N-1,D-0	M1017	HIV-_DS_GOOD	G	G-1,B-0,DF-0	1	1.26582	DS_HIV_pos=0,DS_HIV_neg=1,MDR_HIV_pos=0,MDR_HIV_neg=0,poly=0	yes	BEIJING=0,CAS=1,EAI=0	CAS	31	55	MHPMIPAEYISNIIYEGPGADSLFFASGQLRELAYSVETTAESLEDELDELDENWKGSSSDLLADAVERYLQWLSKHSSQLKHAAWVINGLANAYNDTRRKVVPPEEIAANREERRRLIASNVAGVNTPAIADLDAQYDQYRARNVAVMNAYVSWTRSALSDLPRWREPPQIYRGG
179773	Rv3425	Non-IMD	PPE57	PE_PPE_PGRS family	YP_177971.1_3414	PPE family protein PPE57	DELDELDENWKGSSSDLLADAVERY	25	DELDEMDENWKGSSSDLLADAVERY	L->M,6	N	C-0,N-1,D-0	M1017	HIV-_DS_GOOD	G	G-1,B-0,DF-0	1	1.26582	DS_HIV_pos=0,DS_HIV_neg=1,MDR_HIV_pos=0,MDR_HIV_neg=0,poly=0	yes	BEIJING=0,CAS=1,EAI=0	CAS	46	70	MHPMIPAEYISNIIYEGPGADSLFFASGQLRELAYSVETTAESLEDELDELDENWKGSSSDLLADAVERYLQWLSKHSSQLKHAAWVINGLANAYNDTRRKVVPPEEIAANREERRRLIASNVAGVNTPAIADLDAQYDQYRARNVAVMNAYVSWTRSALSDLPRWREPPQIYRGG
179778	Rv3425	Non-IMD	PPE57	PE_PPE_PGRS family	YP_177971.1_3414	PPE family protein PPE57	EEIAANREERRRLIASNVAGVNTPA	25	ATIANNREEVHRLIASNVAGVNAPA	E->A,1_E->T,2_A->N,5_R->V,10_R->H,11_T->A,23	N-N-N-N-C-N	C-1,N-5,D-0	H2102	HIV+_DS_BAD	B	G-0,B-1,DF-0	1	1.26582	DS_HIV_pos=1,DS_HIV_neg=0,MDR_HIV_pos=0,MDR_HIV_neg=0,poly=0	yes	BEIJING=0,CAS=0,EAI=1	EAI	106	130	MHPMIPAEYISNIIYEGPGADSLFFASGQLRELAYSVETTAESLEDELDELDENWKGSSSDLLADAVERYLQWLSKHSSQLKHAAWVINGLANAYNDTRRKVVPPEEIAANREERRRLIASNVAGVNTPAIADLDAQYDQYRARNVAVMNAYVSWTRSALSDLPRWREPPQIYRGG
179767	Rv3425	Non-IMD	PPE57	PE_PPE_PGRS family	YP_177971.1_3414	PPE family protein PPE57	AQYDQYRARNVAVMNAYVSWTRSAL	25	AQYDQYRAQNIAVMNAYVSWTRSAL	R->Q,9_V->I,11	N-C	C-1,N-1,D-0	M1816	HIV-_DS_GOOD	G	G-1,B-0,DF-0	1	1.26582	DS_HIV_pos=0,DS_HIV_neg=1,MDR_HIV_pos=0,MDR_HIV_neg=0,poly=0	yes	BEIJING=0,CAS=0,EAI=1	EAI	136	160	MHPMIPAEYISNIIYEGPGADSLFFASGQLRELAYSVETTAESLEDELDELDENWKGSSSDLLADAVERYLQWLSKHSSQLKHAAWVINGLANAYNDTRRKVVPPEEIAANREERRRLIASNVAGVNTPAIADLDAQYDQYRARNVAVMNAYVSWTRSALSDLPRWREPPQIYRGG
102321	Rv1926c	Non-IMD	mpt63	Cell wall and cell processes	NP_216442.1_1916	immunogenic protein Mpt63	ATIPQGEQSTGKIYFDVTGPSPTIV	25	ATIPQDEQSTGKIYFDVTGPSPTIV	G->D,6	N	C-0,N-1,D-0	H3360	HIV+_DS_BAD	B	G-0,B-1,DF-0	1	1.26582	DS_HIV_pos=1,DS_HIV_neg=0,MDR_HIV_pos=0,MDR_HIV_neg=0,poly=0	no	BEIJING=1,CAS=0,EAI=0	BEI	121	145	MKLTTMIKTAVAVVAMAAIATFAAPVALAAYPITGKLGSELTMTDTVGQVVLGWKVSDLKSSTAVIPGYPVAGQVWEATATVNAIRGSVTPAVSQFNARTADGINYRVLWQAAGPDTISGATIPQGEQSTGKIYFDVTGPSPTIVAMNNGMEDLLIWEP
102966	Rv1926c	Non-IMD	mpt63	Cell wall and cell processes	NP_216442.1_1916	immunogenic protein Mpt63	YRVLWQAAGPDTISGATIPQGEQST	25	YRVLWQAAGPDTISGATIPQDEQST	G->D,21	N	C-0,N-1,D-0	H3360	HIV+_DS_BAD	B	G-0,B-1,DF-0	1	1.26582	DS_HIV_pos=1,DS_HIV_neg=0,MDR_HIV_pos=0,MDR_HIV_neg=0,poly=0	no	BEIJING=1,CAS=0,EAI=0	BEI	106	130	MKLTTMIKTAVAVVAMAAIATFAAPVALAAYPITGKLGSELTMTDTVGQVVLGWKVSDLKSSTAVIPGYPVAGQVWEATATVNAIRGSVTPAVSQFNARTADGINYRVLWQAAGPDTISGATIPQGEQSTGKIYFDVTGPSPTIVAMNNGMEDLLIWEP
36046	Rv2945c	Non-IMD	lppX	Cell wall and cell processes	NP_217461.1_2934	lipoprotein LppX	LGACLALWLSGCSSPKPDAEEQGVP	25	LGACLALWLLGCSSPKPDAEEQGVP	S->L,10	N	C-0,N-1,D-0	H2754	HIV+_DS_BAD	B	G-0,B-1,DF-0	1	1.26582	DS_HIV_pos=1,DS_HIV_neg=0,MDR_HIV_pos=0,MDR_HIV_neg=0,poly=0	no	BEIJING=0,CAS=0,EAI=1	EAI	16	40	MNDGKRAVTSAVLVVLGACLALWLSGCSSPKPDAEEQGVPVSPTASDPALLAEIRQSLDATKGLTSVHVAVRTTGKVDSLLGITSADVDVRANPLAAKGVCTYNDEQGVPFRVQGDNISVKLFDDWSNLGSISELSTSRVLDPAAGVTQLLSGVTNLQAQGTEVIDGISTTKITGTIPASSVKMLDPGAKSARPATVWIAQDGSHHLVRASIDLGSGSIQLTQSKWNEPVNVD
179771	Rv1985c	Non-IMD	Rv1985c	Regulatory proteins	NP_216501.1_1977	HTH-type transcriptional regulator	AVVELGSFDAAAERLHVTPSAVSQR	25	AAVELGSFDAAAERLHVTPSAVSQR	V->A,2	C	C-1,N-0,D-0	H1856	HIV+_DS_GOOD	G	G-1,B-0,DF-0	1	1.26582	DS_HIV_pos=1,DS_HIV_neg=0,MDR_HIV_pos=0,MDR_HIV_neg=0,poly=0	yes	BEIJING=1,CAS=0,EAI=0	BEI	16	40	MVDPQLDGPQLAALAAVVELGSFDAAAERLHVTPSAVSQRIKSLEQQVGQVLVVREKPCRATTAGIPLLRLAAQTALLESEALAEMGGNASLKRTRITIAVNADSMATWFSAVFDGLGDVLLDVRIEDQDHSARLLREGVAMGAVTTERNPVPGCRVHPLGEMRYLPVASRPFVQRHLSDGFTAAAAAKAPSLAWNRDDGLQDMLVRKAFRRAITRPTHFVPTTEGFTAAARAGLGWGMFPEKLAASPLADGSFVRVCDIHLDVPLYWQCWKLDSPIIARITDTVRAAASGLYRGQQRRRRPG
179861	Rv1985c	Non-IMD	Rv1985c	Regulatory proteins	NP_216501.1_1977	HTH-type transcriptional regulator	MVDPQLDGPQLAALAAVVELGSFDA	25	MVDPQLDGPQLAALAAAVELGSFDA	V->A,17	C	C-1,N-0,D-0	H1856	HIV+_DS_GOOD	G	G-1,B-0,DF-0	1	1.26582	DS_HIV_pos=1,DS_HIV_neg=0,MDR_HIV_pos=0,MDR_HIV_neg=0,poly=0	yes	BEIJING=1,CAS=0,EAI=0	BEI	1	25	MVDPQLDGPQLAALAAVVELGSFDAAAERLHVTPSAVSQRIKSLEQQVGQVLVVREKPCRATTAGIPLLRLAAQTALLESEALAEMGGNASLKRTRITIAVNADSMATWFSAVFDGLGDVLLDVRIEDQDHSARLLREGVAMGAVTTERNPVPGCRVHPLGEMRYLPVASRPFVQRHLSDGFTAAAAAKAPSLAWNRDDGLQDMLVRKAFRRAITRPTHFVPTTEGFTAAARAGLGWGMFPEKLAASPLADGSFVRVCDIHLDVPLYWQCWKLDSPIIARITDTVRAAASGLYRGQQRRRRPG
179793	Rv1985c	Non-IMD	Rv1985c	Regulatory proteins	NP_216501.1_1977	HTH-type transcriptional regulator	GFTAAAAAKAPSLAWNRDDGLQDML	25	EFTAAAAAKAPSLAWNRDDGLQDML	G->E,1	N	C-0,N-1,D-0	M1570	HIV-_DS_GOOD	G	G-1,B-0,DF-0	1	1.26582	DS_HIV_pos=0,DS_HIV_neg=1,MDR_HIV_pos=0,MDR_HIV_neg=0,poly=0	no	BEIJING=0,CAS=0,EAI=1	EAI	181	205	MVDPQLDGPQLAALAAVVELGSFDAAAERLHVTPSAVSQRIKSLEQQVGQVLVVREKPCRATTAGIPLLRLAAQTALLESEALAEMGGNASLKRTRITIAVNADSMATWFSAVFDGLGDVLLDVRIEDQDHSARLLREGVAMGAVTTERNPVPGCRVHPLGEMRYLPVASRPFVQRHLSDGFTAAAAAKAPSLAWNRDDGLQDMLVRKAFRRAITRPTHFVPTTEGFTAAARAGLGWGMFPEKLAASPLADGSFVRVCDIHLDVPLYWQCWKLDSPIIARITDTVRAAASGLYRGQQRRRRPG
179851	Rv1985c	Non-IMD	Rv1985c	Regulatory proteins	NP_216501.1_1977	HTH-type transcriptional regulator	LPVASRPFVQRHLSDGFTAAAAAKA	25	LPVASRPFVQRHLSDEFTAAAAAKA	G->E,16	N	C-0,N-1,D-0	M1570	HIV-_DS_GOOD	G	G-1,B-0,DF-0	1	1.26582	DS_HIV_pos=0,DS_HIV_neg=1,MDR_HIV_pos=0,MDR_HIV_neg=0,poly=0	no	BEIJING=0,CAS=0,EAI=1	EAI	166	190	MVDPQLDGPQLAALAAVVELGSFDAAAERLHVTPSAVSQRIKSLEQQVGQVLVVREKPCRATTAGIPLLRLAAQTALLESEALAEMGGNASLKRTRITIAVNADSMATWFSAVFDGLGDVLLDVRIEDQDHSARLLREGVAMGAVTTERNPVPGCRVHPLGEMRYLPVASRPFVQRHLSDGFTAAAAAKAPSLAWNRDDGLQDMLVRKAFRRAITRPTHFVPTTEGFTAAARAGLGWGMFPEKLAASPLADGSFVRVCDIHLDVPLYWQCWKLDSPIIARITDTVRAAASGLYRGQQRRRRPG
179909	Rv3425	Non-IMD	PPE57	PE_PPE_PGRS family	YP_177971.1_3414	PPE family protein PPE57	SNVAGVNTPAIADLDAQYDQYRARN	25	SDITGENAPAIAELDEQYQSYGDTN	N->D,2_V->I,3_A->T,4_V->E,6_T->A,8_D->E,13_A->E,16_D->Q,19_Q->S,20_R->G,22_A->D,23_R->T,24	C-C-N-N-N-C-N-C-N-N-N-N	C-4,N-8,D-0	H2754_H2438	HIV+_DS_BAD,HIV+_MDR_BAD	B	G-0,B-2,DF-0	2	2.53165	DS_HIV_pos=1,DS_HIV_neg=0,MDR_HIV_pos=1,MDR_HIV_neg=0,poly=0	yes	BEIJING=0,CAS=0,EAI=2	EAI	121	145	MHPMIPAEYISNIIYEGPGADSLFFASGQLRELAYSVETTAESLEDELDELDENWKGSSSDLLADAVERYLQWLSKHSSQLKHAAWVINGLANAYNDTRRKVVPPEEIAANREERRRLIASNVAGVNTPAIADLDAQYDQYRARNVAVMNAYVSWTRSALSDLPRWREPPQIYRGG
179886	Rv3425	Non-IMD	PPE57	PE_PPE_PGRS family	YP_177971.1_3414	PPE family protein PPE57	RELAYSVETTAESLEDELDELDENW	25	RELAFSADTTADSLNDTLFDLDDTW	Y->F,5_V->A,7_E->D,8_E->D,12_E->N,15_E->T,17_D->F,19_E->D,20_E->D,23_N->T,24	C-C-C-C-C-N-N-C-C-N	C-7,N-3,D-0	H2754_H2438	HIV+_DS_BAD,HIV+_MDR_BAD	B	G-0,B-2,DF-0	2	2.53165	DS_HIV_pos=1,DS_HIV_neg=0,MDR_HIV_pos=1,MDR_HIV_neg=0,poly=0	yes	BEIJING=0,CAS=0,EAI=2	EAI	31	55	MHPMIPAEYISNIIYEGPGADSLFFASGQLRELAYSVETTAESLEDELDELDENWKGSSSDLLADAVERYLQWLSKHSSQLKHAAWVINGLANAYNDTRRKVVPPEEIAANREERRRLIASNVAGVNTPAIADLDAQYDQYRARNVAVMNAYVSWTRSALSDLPRWREPPQIYRGG
179859	Rv3425	Non-IMD	PPE57	PE_PPE_PGRS family	YP_177971.1_3414	PPE family protein PPE57	MHPMIPAEYISNIIYEGPGADSLFF	25	PFTLTPAHQISYQMYAGPGADSMRA	M->P,1_H->F,2_P->T,3_M->L,4_I->T,5_E->H,8_Y->Q,9_N->Y,12_I->Q,13_I->M,14_E->A,16_L->M,23_F->R,24_F->A,25	N-N-N-N-N-N-N-N-N-N-N-N-N-N	C-0,N-14,D-0	H2754_H2438	HIV+_DS_BAD,HIV+_MDR_BAD	B	G-0,B-2,DF-0	2	2.53165	DS_HIV_pos=1,DS_HIV_neg=0,MDR_HIV_pos=1,MDR_HIV_neg=0,poly=0	yes	BEIJING=0,CAS=0,EAI=2	EAI	1	25	MHPMIPAEYISNIIYEGPGADSLFFASGQLRELAYSVETTAESLEDELDELDENWKGSSSDLLADAVERYLQWLSKHSSQLKHAAWVINGLANAYNDTRRKVVPPEEIAANREERRRLIASNVAGVNTPAIADLDAQYDQYRARNVAVMNAYVSWTRSALSDLPRWREPPQIYRGG
179842	Rv3425	Non-IMD	PPE57	PE_PPE_PGRS family	YP_177971.1_3414	PPE family protein PPE57	LANAYNDTRRKVVPPEEIAANREER	25	LANTYEDIRQRVVPPAAIEDNREEV	A->T,4_N->E,6_T->I,8_R->Q,10_K->R,11_E->A,16_E->A,17_A->E,19_A->D,20_R->V,25	N-C-N-N-C-N-N-N-N-N	C-2,N-8,D-0	H2754_H2438	HIV+_DS_BAD,HIV+_MDR_BAD	B	G-0,B-2,DF-0	2	2.53165	DS_HIV_pos=1,DS_HIV_neg=0,MDR_HIV_pos=1,MDR_HIV_neg=0,poly=0	yes	BEIJING=0,CAS=0,EAI=2	EAI	91	115	MHPMIPAEYISNIIYEGPGADSLFFASGQLRELAYSVETTAESLEDELDELDENWKGSSSDLLADAVERYLQWLSKHSSQLKHAAWVINGLANAYNDTRRKVVPPEEIAANREERRRLIASNVAGVNTPAIADLDAQYDQYRARNVAVMNAYVSWTRSALSDLPRWREPPQIYRGG
179831	Rv3425	Non-IMD	PPE57	PE_PPE_PGRS family	YP_177971.1_3414	PPE family protein PPE57	KHSSQLKHAAWVINGLANAYNDTRR	25	KHSKRLWQTANTIHHLANTYEDIRQ	S->K,4_Q->R,5_K->W,7_H->Q,8_A->T,9_W->N,11_V->T,12_N->H,14_G->H,15_A->T,19_N->E,21_T->I,23_R->Q,25	N-N-N-N-N-N-N-N-N-N-C-N-N	C-1,N-12,D-0	H2754_H2438	HIV+_DS_BAD,HIV+_MDR_BAD	B	G-0,B-2,DF-0	2	2.53165	DS_HIV_pos=1,DS_HIV_neg=0,MDR_HIV_pos=1,MDR_HIV_neg=0,poly=0	yes	BEIJING=0,CAS=0,EAI=2	EAI	76	100	MHPMIPAEYISNIIYEGPGADSLFFASGQLRELAYSVETTAESLEDELDELDENWKGSSSDLLADAVERYLQWLSKHSSQLKHAAWVINGLANAYNDTRRKVVPPEEIAANREERRRLIASNVAGVNTPAIADLDAQYDQYRARNVAVMNAYVSWTRSALSDLPRWREPPQIYRGG
179767	Rv3425	Non-IMD	PPE57	PE_PPE_PGRS family	YP_177971.1_3414	PPE family protein PPE57	AQYDQYRARNVAVMNAYVSWTRSAL	25	EQYQSYGDTNVQAMNLYAERAQTLL	A->E,1_D->Q,4_Q->S,5_R->G,7_A->D,8_R->T,9_A->Q,12_V->A,13_A->L,16_V->A,18_S->E,19_W->R,20_T->A,21_R->Q,22_S->T,23_A->L,24	N-C-N-N-N-N-N-C-C-C-N-N-N-N-C-C	C-6,N-10,D-0	H2754_H2438	HIV+_DS_BAD,HIV+_MDR_BAD	B	G-0,B-2,DF-0	2	2.53165	DS_HIV_pos=1,DS_HIV_neg=0,MDR_HIV_pos=1,MDR_HIV_neg=0,poly=0	yes	BEIJING=0,CAS=0,EAI=2	EAI	136	160	MHPMIPAEYISNIIYEGPGADSLFFASGQLRELAYSVETTAESLEDELDELDENWKGSSSDLLADAVERYLQWLSKHSSQLKHAAWVINGLANAYNDTRRKVVPPEEIAANREERRRLIASNVAGVNTPAIADLDAQYDQYRARNVAVMNAYVSWTRSALSDLPRWREPPQIYRGG
179773	Rv3425	Non-IMD	PPE57	PE_PPE_PGRS family	YP_177971.1_3414	PPE family protein PPE57	DELDELDENWKGSSSDLLADAVERY	25	DTLFDLDDTWIGGSSAFMTDAALRY	E->T,2_D->F,4_E->D,5_E->D,8_N->T,9_K->I,11_S->G,13_D->A,16_L->F,17_L->M,18_A->T,19_V->A,22_E->L,23	N-N-C-C-N-N-N-N-N-N-N-C-N	C-3,N-10,D-0	H2754_H2438	HIV+_DS_BAD,HIV+_MDR_BAD	B	G-0,B-2,DF-0	2	2.53165	DS_HIV_pos=1,DS_HIV_neg=0,MDR_HIV_pos=1,MDR_HIV_neg=0,poly=0	yes	BEIJING=0,CAS=0,EAI=2	EAI	46	70	MHPMIPAEYISNIIYEGPGADSLFFASGQLRELAYSVETTAESLEDELDELDENWKGSSSDLLADAVERYLQWLSKHSSQLKHAAWVINGLANAYNDTRRKVVPPEEIAANREERRRLIASNVAGVNTPAIADLDAQYDQYRARNVAVMNAYVSWTRSALSDLPRWREPPQIYRGG
179779	Rv3425	Non-IMD	PPE57	PE_PPE_PGRS family	YP_177971.1_3414	PPE family protein PPE57	EGPGADSLFFASGQLRELAYSVETT	25	AGPGADSMRAASQQLRELAFSADTT	E->A,1_L->M,8_F->R,9_F->A,10_G->Q,13_Y->F,20_V->A,22_E->D,23	N-N-N-N-N-C-C-C	C-3,N-5,D-0	H2754_H2438	HIV+_DS_BAD,HIV+_MDR_BAD	B	G-0,B-2,DF-0	2	2.53165	DS_HIV_pos=1,DS_HIV_neg=0,MDR_HIV_pos=1,MDR_HIV_neg=0,poly=0	yes	BEIJING=0,CAS=0,EAI=2	EAI	16	40	MHPMIPAEYISNIIYEGPGADSLFFASGQLRELAYSVETTAESLEDELDELDENWKGSSSDLLADAVERYLQWLSKHSSQLKHAAWVINGLANAYNDTRRKVVPPEEIAANREERRRLIASNVAGVNTPAIADLDAQYDQYRARNVAVMNAYVSWTRSALSDLPRWREPPQIYRGG
179777	Rv3425	Non-IMD	PPE57	PE_PPE_PGRS family	YP_177971.1_3414	PPE family protein PPE57	DLLADAVERYLQWLSKHSSQLKHAA	25	AFMTDAALRYLKWLSKHSKRLWQTA	D->A,1_L->F,2_L->M,3_A->T,4_V->A,7_E->L,8_Q->K,12_S->K,19_Q->R,20_K->W,22_H->Q,23_A->T,24	N-N-N-N-C-N-N-N-N-N-N-N	C-1,N-11,D-0	H2754_H2438	HIV+_DS_BAD,HIV+_MDR_BAD	B	G-0,B-2,DF-0	2	2.53165	DS_HIV_pos=1,DS_HIV_neg=0,MDR_HIV_pos=1,MDR_HIV_neg=0,poly=0	yes	BEIJING=0,CAS=0,EAI=2	EAI	61	85	MHPMIPAEYISNIIYEGPGADSLFFASGQLRELAYSVETTAESLEDELDELDENWKGSSSDLLADAVERYLQWLSKHSSQLKHAAWVINGLANAYNDTRRKVVPPEEIAANREERRRLIASNVAGVNTPAIADLDAQYDQYRARNVAVMNAYVSWTRSALSDLPRWREPPQIYRGG
179778	Rv3425	Non-IMD	PPE57	PE_PPE_PGRS family	YP_177971.1_3414	PPE family protein PPE57	EEIAANREERRRLIASNVAGVNTPA	25	AAIEDNREEVRRLIASDITGENAPA	E->A,1_E->A,2_A->E,4_A->D,5_R->V,10_N->D,17_V->I,18_A->T,19_V->E,21_T->A,23	N-N-N-N-N-C-C-N-N-N	C-2,N-8,D-0	H2754_H2438	HIV+_DS_BAD,HIV+_MDR_BAD	B	G-0,B-2,DF-0	2	2.53165	DS_HIV_pos=1,DS_HIV_neg=0,MDR_HIV_pos=1,MDR_HIV_neg=0,poly=0	yes	BEIJING=0,CAS=0,EAI=2	EAI	106	130	MHPMIPAEYISNIIYEGPGADSLFFASGQLRELAYSVETTAESLEDELDELDENWKGSSSDLLADAVERYLQWLSKHSSQLKHAAWVINGLANAYNDTRRKVVPPEEIAANREERRRLIASNVAGVNTPAIADLDAQYDQYRARNVAVMNAYVSWTRSALSDLPRWREPPQIYRGG
179886	Rv3425	Non-IMD	PPE57	PE_PPE_PGRS family	YP_177971.1_3414	PPE family protein PPE57	RELAYSVETTAESLEDELDELDENW	25	RLMYNSANMTAKSLTDRLGELQENW	E->L,2_L->M,3_A->Y,4_Y->N,5_V->A,7_E->N,8_T->M,9_E->K,12_E->T,15_E->R,17_D->G,19_D->Q,22	N-N-N-N-C-C-C-N-N-N-N-C	C-4,N-8,D-0	M1271_M984_M1324_M1325	HIV-_DS_GOOD,HIV-_DS_GOOD,HIV-_MDR_BAD,HIV-_MDR_BAD	G,B	G-2,B-2,DF-0	4	5.06329	DS_HIV_pos=0,DS_HIV_neg=2,MDR_HIV_pos=0,MDR_HIV_neg=2,poly=0	yes	BEIJING=0,CAS=0,EAI=4	EAI	31	55	MHPMIPAEYISNIIYEGPGADSLFFASGQLRELAYSVETTAESLEDELDELDENWKGSSSDLLADAVERYLQWLSKHSSQLKHAAWVINGLANAYNDTRRKVVPPEEIAANREERRRLIASNVAGVNTPAIADLDAQYDQYRARNVAVMNAYVSWTRSALSDLPRWREPPQIYRGG
179779	Rv3425	Non-IMD	PPE57	PE_PPE_PGRS family	YP_177971.1_3414	PPE family protein PPE57	EGPGADSLFFASGQLRELAYSVETT	25	EGPGADSLSAAAEQLRLMYNSANMT	F->S,9_F->A,10_S->A,12_G->E,13_E->L,17_L->M,18_A->Y,19_Y->N,20_V->A,22_E->N,23_T->M,24	N-N-N-N-N-N-N-N-C-C-C	C-3,N-8,D-0	M1271_M984_M1324_M1325	HIV-_DS_GOOD,HIV-_DS_GOOD,HIV-_MDR_BAD,HIV-_MDR_BAD	G,B	G-2,B-2,DF-0	4	5.06329	DS_HIV_pos=0,DS_HIV_neg=2,MDR_HIV_pos=0,MDR_HIV_neg=2,poly=0	yes	BEIJING=0,CAS=0,EAI=4	EAI	16	40	MHPMIPAEYISNIIYEGPGADSLFFASGQLRELAYSVETTAESLEDELDELDENWKGSSSDLLADAVERYLQWLSKHSSQLKHAAWVINGLANAYNDTRRKVVPPEEIAANREERRRLIASNVAGVNTPAIADLDAQYDQYRARNVAVMNAYVSWTRSALSDLPRWREPPQIYRGG
179886	Rv3425	Non-IMD	PPE57	PE_PPE_PGRS family	YP_177971.1_3414	PPE family protein PPE57	RELAYSVETTAESLEDELDELDENW	25	RLMYNSANMAAKSLTDRLGELQENW	E->L,2_L->M,3_A->Y,4_Y->N,5_V->A,7_E->N,8_T->M,9_T->A,10_E->K,12_E->T,15_E->R,17_D->G,19_D->Q,22	N-N-N-N-C-C-C-N-N-N-N-N-C	C-4,N-9,D-0	M1004_M1007_M1009_M1010_M1012_M1021_M1022_M1023_M1272_M1273_M1533_M987_M990_M995_H3367_M1008_M1024_M1441	HIV-_DS_GOOD,HIV-_DS_GOOD,HIV-_DS_GOOD,HIV-_DS_GOOD,HIV-_DS_BAD,HIV-_DS_DEFAULT,HIV-_DS_GOOD,HIV-_DS_GOOD,HIV-_DS_DEFAULT,HIV-_DS_DEFAULT,HIV-_DS_DEFAULT,,HIV-_DS_GOOD,HIV-_DS_GOOD,HIV+_MDR_BAD,HIV-_PR_GOOD,HIV-_PR_GOOD,HIV-_PR_DEFAULT	G,B,DF	G-10,B-2,DF-5	18	22.7848	DS_HIV_pos=0,DS_HIV_neg=14,MDR_HIV_pos=1,MDR_HIV_neg=0,poly=3	yes	BEIJING=0,CAS=0,EAI=18	EAI	31	55	MHPMIPAEYISNIIYEGPGADSLFFASGQLRELAYSVETTAESLEDELDELDENWKGSSSDLLADAVERYLQWLSKHSSQLKHAAWVINGLANAYNDTRRKVVPPEEIAANREERRRLIASNVAGVNTPAIADLDAQYDQYRARNVAVMNAYVSWTRSALSDLPRWREPPQIYRGG
179779	Rv3425	Non-IMD	PPE57	PE_PPE_PGRS family	YP_177971.1_3414	PPE family protein PPE57	EGPGADSLFFASGQLRELAYSVETT	25	EGPGADSLSAAAEQLRLMYNSANMA	F->S,9_F->A,10_S->A,12_G->E,13_E->L,17_L->M,18_A->Y,19_Y->N,20_V->A,22_E->N,23_T->M,24_T->A,25	N-N-N-N-N-N-N-N-C-C-C-N	C-3,N-9,D-0	M1004_M1007_M1009_M1010_M1012_M1021_M1022_M1023_M1272_M1273_M1533_M987_M990_M995_H3367_M1008_M1024_M1441	HIV-_DS_GOOD,HIV-_DS_GOOD,HIV-_DS_GOOD,HIV-_DS_GOOD,HIV-_DS_BAD,HIV-_DS_DEFAULT,HIV-_DS_GOOD,HIV-_DS_GOOD,HIV-_DS_DEFAULT,HIV-_DS_DEFAULT,HIV-_DS_DEFAULT,,HIV-_DS_GOOD,HIV-_DS_GOOD,HIV+_MDR_BAD,HIV-_PR_GOOD,HIV-_PR_GOOD,HIV-_PR_DEFAULT	G,B,DF	G-10,B-2,DF-5	18	22.7848	DS_HIV_pos=0,DS_HIV_neg=14,MDR_HIV_pos=1,MDR_HIV_neg=0,poly=3	yes	BEIJING=0,CAS=0,EAI=18	EAI	16	40	MHPMIPAEYISNIIYEGPGADSLFFASGQLRELAYSVETTAESLEDELDELDENWKGSSSDLLADAVERYLQWLSKHSSQLKHAAWVINGLANAYNDTRRKVVPPEEIAANREERRRLIASNVAGVNTPAIADLDAQYDQYRARNVAVMNAYVSWTRSALSDLPRWREPPQIYRGG
179831	Rv3425	Non-IMD	PPE57	PE_PPE_PGRS family	YP_177971.1_3414	PPE family protein PPE57	KHSSQLKHAAWVINGLANAYNDTRR	25	KHSRQILETAYVIDFLAYVYEETRH	S->R,4_L->I,6_K->L,7_H->E,8_A->T,9_W->Y,11_N->D,14_G->F,15_N->Y,18_A->V,19_N->E,21_D->E,22_R->H,25	N-C-N-N-N-C-C-N-N-C-C-C-C	C-7,N-6,D-0	M1004_M1007_M1009_M1010_M1012_M1021_M1022_M1023_M1271_M1272_M1273_M1533_M984_M987_M990_M995_M1324_M1325_M1008_M1024_M1441_M2116_M2278	HIV-_DS_GOOD,HIV-_DS_GOOD,HIV-_DS_GOOD,HIV-_DS_GOOD,HIV-_DS_BAD,HIV-_DS_DEFAULT,HIV-_DS_GOOD,HIV-_DS_GOOD,HIV-_DS_GOOD,HIV-_DS_DEFAULT,HIV-_DS_DEFAULT,HIV-_DS_DEFAULT,HIV-_DS_GOOD,,HIV-_DS_GOOD,HIV-_DS_GOOD,HIV-_MDR_BAD,HIV-_MDR_BAD,HIV-_PR_GOOD,HIV-_PR_GOOD,HIV-_PR_DEFAULT,HIV-_PR_GOOD,HIV-_PR_DEFAULT	G,B,DF	G-13,B-3,DF-6	23	29.1139	DS_HIV_pos=0,DS_HIV_neg=16,MDR_HIV_pos=0,MDR_HIV_neg=2,poly=5	yes	BEIJING=0,CAS=0,EAI=23	EAI	76	100	MHPMIPAEYISNIIYEGPGADSLFFASGQLRELAYSVETTAESLEDELDELDENWKGSSSDLLADAVERYLQWLSKHSSQLKHAAWVINGLANAYNDTRRKVVPPEEIAANREERRRLIASNVAGVNTPAIADLDAQYDQYRARNVAVMNAYVSWTRSALSDLPRWREPPQIYRGG
179773	Rv3425	Non-IMD	PPE57	PE_PPE_PGRS family	YP_177971.1_3414	PPE family protein PPE57	DELDELDENWKGSSSDLLADAVERY	25	DRLGELQENWKGSSSDLLADAAGRY	E->R,2_D->G,4_D->Q,7_V->A,22_E->G,23	N-N-C-C-N	C-2,N-3,D-0	M1004_M1007_M1009_M1010_M1012_M1021_M1022_M1023_M1271_M1272_M1273_M1533_M984_M987_M990_M995_M1324_M1325_H3367_M1008_M1024_M1441_M2116_M2278	HIV-_DS_GOOD,HIV-_DS_GOOD,HIV-_DS_GOOD,HIV-_DS_GOOD,HIV-_DS_BAD,HIV-_DS_DEFAULT,HIV-_DS_GOOD,HIV-_DS_GOOD,HIV-_DS_GOOD,HIV-_DS_DEFAULT,HIV-_DS_DEFAULT,HIV-_DS_DEFAULT,HIV-_DS_GOOD,,HIV-_DS_GOOD,HIV-_DS_GOOD,HIV-_MDR_BAD,HIV-_MDR_BAD,HIV+_MDR_BAD,HIV-_PR_GOOD,HIV-_PR_GOOD,HIV-_PR_DEFAULT,HIV-_PR_GOOD,HIV-_PR_DEFAULT	G,B,DF	G-13,B-4,DF-6	24	30.3797	DS_HIV_pos=0,DS_HIV_neg=16,MDR_HIV_pos=1,MDR_HIV_neg=2,poly=5	yes	BEIJING=0,CAS=0,EAI=24	EAI	46	70	MHPMIPAEYISNIIYEGPGADSLFFASGQLRELAYSVETTAESLEDELDELDENWKGSSSDLLADAVERYLQWLSKHSSQLKHAAWVINGLANAYNDTRRKVVPPEEIAANREERRRLIASNVAGVNTPAIADLDAQYDQYRARNVAVMNAYVSWTRSALSDLPRWREPPQIYRGG
179777	Rv3425	Non-IMD	PPE57	PE_PPE_PGRS family	YP_177971.1_3414	PPE family protein PPE57	DLLADAVERYLQWLSKHSSQLKHAA	25	DLLADAAGRYLDWLTKHSRQILETA	V->A,7_E->G,8_Q->D,12_S->T,15_S->R,19_L->I,21_K->L,22_H->E,23_A->T,24	C-N-C-C-N-C-N-N-N	C-4,N-5,D-0	M1004_M1007_M1009_M1010_M1012_M1021_M1022_M1023_M1271_M1272_M1273_M1533_M984_M987_M990_M995_M1324_M1325_H3367_M1008_M1024_M1441_M2116_M2278	HIV-_DS_GOOD,HIV-_DS_GOOD,HIV-_DS_GOOD,HIV-_DS_GOOD,HIV-_DS_BAD,HIV-_DS_DEFAULT,HIV-_DS_GOOD,HIV-_DS_GOOD,HIV-_DS_GOOD,HIV-_DS_DEFAULT,HIV-_DS_DEFAULT,HIV-_DS_DEFAULT,HIV-_DS_GOOD,,HIV-_DS_GOOD,HIV-_DS_GOOD,HIV-_MDR_BAD,HIV-_MDR_BAD,HIV+_MDR_BAD,HIV-_PR_GOOD,HIV-_PR_GOOD,HIV-_PR_DEFAULT,HIV-_PR_GOOD,HIV-_PR_DEFAULT	G,B,DF	G-13,B-4,DF-6	24	30.3797	DS_HIV_pos=0,DS_HIV_neg=16,MDR_HIV_pos=1,MDR_HIV_neg=2,poly=5	yes	BEIJING=0,CAS=0,EAI=24	EAI	61	85	MHPMIPAEYISNIIYEGPGADSLFFASGQLRELAYSVETTAESLEDELDELDENWKGSSSDLLADAVERYLQWLSKHSSQLKHAAWVINGLANAYNDTRRKVVPPEEIAANREERRRLIASNVAGVNTPAIADLDAQYDQYRARNVAVMNAYVSWTRSALSDLPRWREPPQIYRGG
179778	Rv3425	Non-IMD	PPE57	PE_PPE_PGRS family	YP_177971.1_3414	PPE family protein PPE57	EEIAANREERRRLIASNVAGVNTPA	25	EEIAANREERRRLIASNVAGVNAPA	T->A,23	N	C-0,N-1,D-0	M1017_M1559_M1782_M1848_H1329_H1856_H1964_H2101_H2581_H3360_M1292_M1545_M1762_M1780_M2006_M2007_M2084_M2085_M2276_M2277_M2323_M2324_H2300_M2131_M2479	HIV-_DS_GOOD,HIV-_DS_GOOD,HIV-_DS_DEFAULT,HIV-_DS_BAD,HIV+_DS_BAD,HIV+_DS_GOOD,HIV+_DS_GOOD,HIV+_DS_GOOD,HIV+_DS_BAD,HIV+_DS_BAD,HIV-_MDR_BAD,HIV-_MDR_BAD,HIV-_MDR_DEFAULT,HIV-_MDR_GOOD,HIV-_MDR_DEFAULT,HIV-_MDR_DEFAULT,HIV-_MDR_BAD,HIV-_MDR_BAD,HIV-_MDR_DEFAULT,HIV-_MDR_DEFAULT,HIV-_MDR_GOOD,HIV-_MDR_GOOD,HIV+_MDR_GOOD,HIV-_PR_GOOD,HIV-_PR_BAD	G,B,DF	G-10,B-9,DF-6	25	31.6456	DS_HIV_pos=6,DS_HIV_neg=4,MDR_HIV_pos=1,MDR_HIV_neg=12,poly=2	yes	BEIJING=10,CAS=15,EAI=0	CAS,BEI	106	130	MHPMIPAEYISNIIYEGPGADSLFFASGQLRELAYSVETTAESLEDELDELDENWKGSSSDLLADAVERYLQWLSKHSSQLKHAAWVINGLANAYNDTRRKVVPPEEIAANREERRRLIASNVAGVNTPAIADLDAQYDQYRARNVAVMNAYVSWTRSALSDLPRWREPPQIYRGG
179842	Rv3425	Non-IMD	PPE57	PE_PPE_PGRS family	YP_177971.1_3414	PPE family protein PPE57	LANAYNDTRRKVVPPEEIAANREER	25	LAYVYEETRHKVVPPATIANNREER	N->Y,3_A->V,4_N->E,6_D->E,7_R->H,10_E->A,16_E->T,17_A->N,20	N-C-C-C-C-N-N-N	C-4,N-4,D-0	M1004_M1007_M1009_M1010_M1012_M1021_M1022_M1023_M1025_M1271_M1272_M1273_M1533_M1570_M2416_M984_M987_M990_M992_M995_H1578_H1580_H1996_H2760_H3005_H3033_H3361_M1221_M1324_M1325_H2375_M1008_M1024_M1441_M1961_M2116_M2140_M2278	HIV-_DS_GOOD,HIV-_DS_GOOD,HIV-_DS_GOOD,HIV-_DS_GOOD,HIV-_DS_BAD,HIV-_DS_DEFAULT,HIV-_DS_GOOD,HIV-_DS_GOOD,HIV-_DS_GOOD,HIV-_DS_GOOD,HIV-_DS_DEFAULT,HIV-_DS_DEFAULT,HIV-_DS_DEFAULT,HIV-_DS_GOOD,HIV-_DS_GOOD,HIV-_DS_GOOD,,HIV-_DS_GOOD,HIV-_DS_GOOD,HIV-_DS_GOOD,HIV+_DS_GOOD,HIV+_DS_BAD,HIV+_DS_BAD,HIV+_DS_BAD,HIV+_DS_GOOD,HIV+_DS_GOOD,HIV+_DS_GOOD,HIV-_MDR_DEFAULT,HIV-_MDR_BAD,HIV-_MDR_BAD,HIV+_MDR_…	G,B,DF	G-23,B-7,DF-7	38	48.1013	DS_HIV_pos=7,DS_HIV_neg=20,MDR_HIV_pos=1,MDR_HIV_neg=3,poly=7	yes	BEIJING=0,CAS=0,EAI=38	EAI	91	115	MHPMIPAEYISNIIYEGPGADSLFFASGQLRELAYSVETTAESLEDELDELDENWKGSSSDLLADAVERYLQWLSKHSSQLKHAAWVINGLANAYNDTRRKVVPPEEIAANREERRRLIASNVAGVNTPAIADLDAQYDQYRARNVAVMNAYVSWTRSALSDLPRWREPPQIYRGG
179778	Rv3425	Non-IMD	PPE57	PE_PPE_PGRS family	YP_177971.1_3414	PPE family protein PPE57	EEIAANREERRRLIASNVAGVNTPA	25	ATIANNREERRRLIASNVAGVNAPA	E->A,1_E->T,2_A->N,5_T->A,23	N-N-N-N	C-0,N-4,D-0	M1004_M1007_M1009_M1010_M1012_M1021_M1022_M1023_M1025_M1271_M1272_M1273_M1533_M1570_M2416_M984_M987_M990_M992_M995_H1578_H1580_H1996_H2463_H2760_H3005_H3033_H3361_H3986_M1221_M1324_M1325_H2375_M1008_M1011_M1024_M1441_M1961_M2116_M2140_M2278	HIV-_DS_GOOD,HIV-_DS_GOOD,HIV-_DS_GOOD,HIV-_DS_GOOD,HIV-_DS_BAD,HIV-_DS_DEFAULT,HIV-_DS_GOOD,HIV-_DS_GOOD,HIV-_DS_GOOD,HIV-_DS_GOOD,HIV-_DS_DEFAULT,HIV-_DS_DEFAULT,HIV-_DS_DEFAULT,HIV-_DS_GOOD,HIV-_DS_GOOD,HIV-_DS_GOOD,,HIV-_DS_GOOD,HIV-_DS_GOOD,HIV-_DS_GOOD,HIV+_DS_GOOD,HIV+_DS_BAD,HIV+_DS_BAD,HIV+_DS_BAD,HIV+_DS_BAD,HIV+_DS_GOOD,HIV+_DS_GOOD,HIV+_DS_GOOD,HIV+_DS_GOOD,HIV-_MDR_DEFAULT,HIV-_MDR_B…	G,B,DF	G-24,B-9,DF-7	41	51.8987	DS_HIV_pos=9,DS_HIV_neg=20,MDR_HIV_pos=1,MDR_HIV_neg=3,poly=8	yes	BEIJING=0,CAS=0,EAI=41	EAI	106	130	MHPMIPAEYISNIIYEGPGADSLFFASGQLRELAYSVETTAESLEDELDELDENWKGSSSDLLADAVERYLQWLSKHSSQLKHAAWVINGLANAYNDTRRKVVPPEEIAANREERRRLIASNVAGVNTPAIADLDAQYDQYRARNVAVMNAYVSWTRSALSDLPRWREPPQIYRGG
65912	Rv3873	IMD	PPE68	PE_PPE_PGRS family	YP_178022.1_3855	PPE family protein PPE68	TQPLQQVTSLFSQVGGTGGGNPADE	25	TQPLQQLTSLFSQVGGTGGGNPADE	V->L,7	C	C-1,N-0,D-0	M1004_M1007_M1009_M1010_M1012_M1021_M1022_M1023_M1025_M1271_M1272_M1273_M1533_M1570_M1816_M2416_M984_M987_M990_M991_M992_M995_H1249_H1578_H1580_H1996_H2102_H2264_H2398_H2463_H2754_H2760_H3004_H3005_H3033_H3094_H3361_H3986_M1221_M1324_M1325_H2375_H2438_H3367_M1008_M1011_M1024_M1422_M1441_M1448_M1961_M2116_M2140_M2278	HIV-_DS_GOOD,HIV-_DS_GOOD,HIV-_DS_GOOD,HIV-_DS_GOOD,HIV-_DS_BAD,HIV-_DS_DEFAULT,HIV-_DS_GOOD,HIV-_DS_GOOD,HIV-_DS_GOOD,HIV-_DS_GOOD,HIV-_DS_DEFAULT,HIV-_DS_DEFAULT,HIV-_DS_DEFAULT,HIV-_DS_GOOD,HIV-_DS_GOOD,HIV-_DS_GOOD,HIV-_DS_GOOD,,HIV-_DS_GOOD,HIV-_DS_GOOD,HIV-_DS_GOOD,HIV-_DS_GOOD,HIV+_DS_BAD,HIV+_DS_GOOD,HIV+_DS_BAD,HIV+_DS_BAD,HIV+_DS_BAD,HIV+_DS_BAD,HIV+_DS_BAD,HIV+_DS_BAD,HIV+_DS_BAD,HIV+_…	G,B,DF	G-26,B-19,DF-8	54	68.3544	DS_HIV_pos=16,DS_HIV_neg=22,MDR_HIV_pos=3,MDR_HIV_neg=3,poly=10	no	BEIJING=0,CAS=0,EAI=54	EAI	223	247	MLWHAMPPELNTARLMAGAGPAPMLAAAAGWQTLSAALDAQAVELTARLNSLGEAWTGGGSDKALAAATPMVVWLQTASTQAKTRAMQATAQAAAYTQAMATTPSLPEIAANHITQAVLTATNFFGINTIPIALTEMDYFIRMWNQAALAMEVYQAETAVNTLFEKLEPMASILDPGASQSTTNPIFGMPSPGSSTPVGQLPPAATQTLGQLGEMSGPMQQLTQPLQQVTSLFSQVGGTGGGNPADEEAAQMGLLGTSPLSNHPLAGGSGPSAGAGLLRAESLPGAGGSLTRTPLMSQLIEKPVAPSVMPAAAAGSSATGGAAPVGAGAMGQGAQSGGSTRPGLVAPAPLAQEREEDDEDDWDEEDDW
179909	Rv3425	Non-IMD	PPE57	PE_PPE_PGRS family	YP_177971.1_3414	PPE family protein PPE57	SNVAGVNTPAIADLDAQYDQYRARN	25	SNVAGVNAPAIADLDAQYDQYRARN	T->A,8	N	C-0,N-1,D-0	M1004_M1007_M1009_M1010_M1012_M1017_M1021_M1022_M1023_M1025_M1271_M1272_M1273_M1533_M1559_M1570_M1782_M1848_M2416_M984_M987_M990_M992_M995_H1329_H1578_H1580_H1856_H1964_H1996_H2101_H2102_H2264_H2398_H2463_H2581_H2760_H3004_H3005_H3033_H3094_H3360_H3361_H3986_M1221_M1292_M1324_M1325_M1545_M1762_M1780_M2006_M2007_M2084_M2085_M2276_M2277_M2323_M2324_H2300_H2375_M1008_M1011_M1024_M1441_M1961_M2116_M2…	HIV-_DS_GOOD,HIV-_DS_GOOD,HIV-_DS_GOOD,HIV-_DS_GOOD,HIV-_DS_BAD,HIV-_DS_GOOD,HIV-_DS_DEFAULT,HIV-_DS_GOOD,HIV-_DS_GOOD,HIV-_DS_GOOD,HIV-_DS_GOOD,HIV-_DS_DEFAULT,HIV-_DS_DEFAULT,HIV-_DS_DEFAULT,HIV-_DS_GOOD,HIV-_DS_GOOD,HIV-_DS_DEFAULT,HIV-_DS_BAD,HIV-_DS_GOOD,HIV-_DS_GOOD,,HIV-_DS_GOOD,HIV-_DS_GOOD,HIV-_DS_GOOD,HIV+_DS_BAD,HIV+_DS_GOOD,HIV+_DS_BAD,HIV+_DS_GOOD,HIV+_DS_GOOD,HIV+_DS_BAD,HIV+_DS_GOO…	G,B,DF	G-34,B-23,DF-13	71	89.8734	DS_HIV_pos=20,DS_HIV_neg=24,MDR_HIV_pos=2,MDR_HIV_neg=15,poly=10	yes	BEIJING=10,CAS=15,EAI=46	BEI,CAS,EAI	121	145	MHPMIPAEYISNIIYEGPGADSLFFASGQLRELAYSVETTAESLEDELDELDENWKGSSSDLLADAVERYLQWLSKHSSQLKHAAWVINGLANAYNDTRRKVVPPEEIAANREERRRLIASNVAGVNTPAIADLDAQYDQYRARNVAVMNAYVSWTRSALSDLPRWREPPQIYRGG
179772	Rv3425	Non-IMD	PPE57	PE_PPE_PGRS family	YP_177971.1_3414	PPE family protein PPE57	AYVSWTRSALSDLPRWREPPQIYRGG	26	AYVSWTRSALSDLPRWREPPQIYGGG	R->G,24	N	C-0,N-1,D-0	M1272	HIV-_DS_DEFAULT	DF	G-0,B-0,DF-1	1	1.26582	DS_HIV_pos=0,DS_HIV_neg=1,MDR_HIV_pos=0,MDR_HIV_neg=0,poly=0	yes	BEIJING=0,CAS=0,EAI=1	EAI	151	176	MHPMIPAEYISNIIYEGPGADSLFFASGQLRELAYSVETTAESLEDELDELDENWKGSSSDLLADAVERYLQWLSKHSSQLKHAAWVINGLANAYNDTRRKVVPPEEIAANREERRRLIASNVAGVNTPAIADLDAQYDQYRARNVAVMNAYVSWTRSALSDLPRWREPPQIYRGG
179772	Rv3425	Non-IMD	PPE57	PE_PPE_PGRS family	YP_177971.1_3414	PPE family protein PPE57	AYVSWTRSALSDLPRWREPPQIYRGG	26	LYAERAQTLLSQLPRWQEPPQIHQRG	A->L,1_V->A,3_S->E,4_W->R,5_T->A,6_R->Q,7_S->T,8_A->L,9_D->Q,12_R->Q,17_Y->H,23_R->Q,24_G->R,25	C-C-N-N-N-N-C-C-C-N-N-N-N	C-5,N-8,D-0	H2754_H2438	HIV+_DS_BAD,HIV+_MDR_BAD	B	G-0,B-2,DF-0	2	2.53165	DS_HIV_pos=1,DS_HIV_neg=0,MDR_HIV_pos=1,MDR_HIV_neg=0,poly=0	yes	BEIJING=0,CAS=0,EAI=2	EAI	151	176	MHPMIPAEYISNIIYEGPGADSLFFASGQLRELAYSVETTAESLEDELDELDENWKGSSSDLLADAVERYLQWLSKHSSQLKHAAWVINGLANAYNDTRRKVVPPEEIAANREERRRLIASNVAGVNTPAIADLDAQYDQYRARNVAVMNAYVSWTRSALSDLPRWREPPQIYRGG
							IN TOP-1 % OF MUTATED ANTIGENS IN EITHER NON-IMD OR IMD
							IMD EPITOPES
							NON-IMD EPITOPES

## Sheet: 2. mTCE After removing repeats
Epitope_id	RV_number	IMD or Non-IMD	gene_name	Synthesized peptide	FC	ID	Description	parent	length	mutated_sequence	Mutated_pattern	Nature of mutation	Count-nature of mutation	strains	Clinical_outcome	Clinical_outcome	count-clinical_outcome	Number ofstrains	percentage	Category of Strains	Is the epitope excluded	Lineages	Present in these lineages	epitope_start_in_parent	epitope_end_in_parent	parent_protein_seqs
144917	Rv3101c	Non-IMD	ftsX	Not syn	Cell wall and cell processes	NP_217617.1_3093	cell division protein FtsX	LMVVRALFL	9	LMVVRALSL	F->S,8	N	C-0,N-1,D-0	M1961	HIV-_PR_GOOD	G	G-1,B-0,DF-0	1	1	DS_HIV_pos=0,DS_HIV_neg=0,MDR_HIV_pos=0,MDR_HIV_neg=0,poly=1	no	BEIJING=0,CAS=0,EAI=1	EAI	239	247	MRFGFLLNEVLTGFRRNVTMTIAMILTTAISVGLFGGGMLVVRLADSSRAIYLDRVESQVFLTEDVSANDSSCDTTACKALREKIETRSDVKAVRFLNRQQAYDDAIRKFPQFKDVAGKDSFPASFIVKLENPEQHKDFDTAMKGQPGVLDVLNQKELIDRLFAVLDGLSNAAFAVALVQAIGAILLIANMVQVAAYTRRTEIGIMRLVGASRWYTQLPFLVEAMLAATMGVGIAVAGLMVVRALFLENALNQFYQANLIAKVDYADILFITPWLLLLGVAMSGLTAYLTLRLYVRR
144929	Rv3871	Non-IMD	eccCb1	Not syn	Cell wall and cell processes	NP_218388.1_3853	ESX-1 secretion system protein EccCb	PMAPLAPLL	9	PMALLAPLL	P->L,4	N	C-0,N-1,D-0	M1007	HIV-_DS_GOOD	G	G-1,B-0,DF-0	1	1	DS_HIV_pos=0,DS_HIV_neg=1,MDR_HIV_pos=0,MDR_HIV_neg=0,poly=0	no	BEIJING=0,CAS=0,EAI=1	EAI	490	498	MTAEPEVRTLREVVLDQLGTAESRAYKMWLPPLTNPVPLNELIARDRRQPLRFALGIMDEPRRHLQDVWGVDVSGAGGNIGIGGAPQTGKSTLLQTMVMSAAATHSPRNVQFYCIDLGGGGLIYLENLPHVGGVANRSEPDKVNRVVAEMQAVMRQRETTFKEHRVGSIGMYRQLRDDPSQPVASDPYGDVFLIIDGWPGFVGEFPDLEGQVQDLAAQGLAFGVHVIISTPRWTELKSRVRDYLGTKIEFRLGDVNETQIDRITREIPANRPGRAVSMEKHHLMIGVPRFDGVHSADNLVEAITAGVTQIASQHTEQAPPVRVLPERIHLHELDPNPPGPESDYRTRWEIPIGLRETDLTPAHCHMHTNPHLLIFGAAKSGKTTIAHAIARAICARNSP…
144937	Rv2004c	Non-IMD	Rv2004c	Not syn	Conserved hypotheticals	NP_216520.1_1997	hypothetical protein Rv2004c	QMRACARRL	9	QMRACAQRL	R->Q,7	N	C-0,N-1,D-0	M1272	HIV-_DS_DEFAULT	DF	G-0,B-0,DF-1	1	1	DS_HIV_pos=0,DS_HIV_neg=1,MDR_HIV_pos=0,MDR_HIV_neg=0,poly=0	yes	BEIJING=0,CAS=0,EAI=1	EAI	414	422	MDSPTNDGTCDAHPVTDEPFIDVRETHTAVVVLAGDRAFKAKKPVVTDFCDFRTAEQRERACIREFELNSRLAAQSYLGIAHLSDPSGGHAEPVVVMRRYRDKQRLASMVTAGLPVEGALDAIAEVLARFHQRAQRNRCIDTQGEVGAVARRWHENLAELRHHADKVVSGDVIRRIEHMVDEFVSGREVLFAGRIKEGCIVDGHADLLADDIFLVDGEPALLDCLEFEDELRYLDRIDDAAFLAMDLEFLGRKDLGDYFLAGYAVRSGDTAPASLRDFYIAYRAVVRAKVECVRFSQGKPEAAADAVRHLIIATQHLQHATVRLALVGGNPGTGKSTLARGVAELVGAQVISTDDVRRRLRDCGVITGEPGVLDSGLYSRANVVAVYQEALRKARLLLG…
144953	Rv0894	Non-IMD	Rv0894	Not syn	Regulatory proteins	NP_215409.1_897	transcriptional regulator	RSCPRLTIL	9	RSCPRLTIV	L->V,9	C	C-1,N-0,D-0	H1964	HIV+_DS_GOOD	G	G-1,B-0,DF-0	1	1	DS_HIV_pos=1,DS_HIV_neg=0,MDR_HIV_pos=0,MDR_HIV_neg=0,poly=0	no	BEIJING=0,CAS=1,EAI=0	CAS	160	168	MPSRATVQEFSDSYPFCHNGFRPIMMPKIVSVQHSTRRHLTSFVGRKAELNDVRRLLSDKRLVTLTGPDGMGKSRLALQIGAQIAHEFTYGRWDCDLATVTDRDCVSISMLNALGLPVQPGLSAIDTLVGVINDARVLLVLDHCEHLLDACAAIIDSLLRSCPRLTILTTSTEAIGLAGELTWRVPPLSLTNDAIELFVDRARRVRSDFAINADTAVTVGEICRRLDGVPLAIELAAARTDTLSPVEILAGLNDRFRLVAGAAGNAVRPEQTLCATVQWSHALLSGPERALLHRLAVFAGGFDLDGAQAVGANDEDFEGYQTLGRFAELVDKAFVVVENNRGRAGYRLLYSVRQYALEKLSESGEADAVLARYRKHLKQPNQVVRAGSGGVRY
144971	Rv1523	Non-IMD	Rv1523	Not syn	Intermediary metabolism and respiration	NP_216039.1_1524	methyltransferase	VLRPGGHFL	9	VLRPGRYFP	G->R,6_H->Y,7_L->P,9	N-N-N	C-0,N-3,D-0	H1329	HIV+_DS_BAD	B	G-0,B-1,DF-0	1	1	DS_HIV_pos=1,DS_HIV_neg=0,MDR_HIV_pos=0,MDR_HIV_neg=0,poly=0	no	BEIJING=1,CAS=0,EAI=0	BEI	251	259	MTITALTVTLPLLWRRLTTAGVKYADQGHFVGSAGVPAADAGGRDAASEQIARWTQTCTVVLVCGHGPAKWAFRSWCTSRSCDTLPVALRYRLQSNPLVGKLTTKYFLPLGTRQVGDHVVFFNFGYEEDPPMALPLSESDEPNRYCIQLYHQTASQVDLTGKEVLEVSCGAGGGASYIARNLGPASYTGLDLNPASIDLCRAKHRLPGLQFVQGDAQNLPFPDESFDAVVNVEASHQYPDFRGFLAEVARVLRPGGHFLYTDSRRNPVVAEWEAALADAPLRTISQRDIGAQAKRGLDANTARSQEAIGRRAPVLLAGLTRCAVRVLDWDLRRGGGFSYRIYLFAKD
189687	Rv2957	Non-IMD	Rv2957	Not syn	Intermediary metabolism and respiration	NP_217473.1_2946	PGL/p-HBAD biosynthesis glycosyltransferase	IVLVRRWPK	9	IVLMRRWPK	V->M,4	N	C-0,N-1,D-0	M1324_M1325_M1011	HIV-_MDR_BAD,HIV-_MDR_BAD,HIV-_PR_BAD	B	G-0,B-3,DF-0	3	4	DS_HIV_pos=0,DS_HIV_neg=0,MDR_HIV_pos=0,MDR_HIV_neg=2,poly=1	no	BEIJING=0,CAS=0,EAI=3	EAI	249	257	MVQTKRYAGLTAANTKKVAMAAPMFSIIIPTLNVAAVLPACLDSIARQTCGDFELVLVDGGSTDETLDIANIFAPNLGERLIIHRDTDQGVYDAMNRGVDLATGTWLLFLGADDSLYEADTLARVAAFIGEHEPSDLVYGDVIMRSTNFRWGGAFDLDRLLFKRNICHQAIFYRRGLFGTIGPYNLRYRVLADWDFNIRCFSNPALVTRYMHVVVASYNEFGGLSNTIVDKEFLKRLPMSTRLGIRLVIVLVRRWPKVISRAMVMRTVISWRRRR
120904	Rv3219	Non-IMD	whiB1	Not syn	Regulatory proteins	NP_217735.1_3212	transcriptional regulator WhiB1	RALKRRNARTKAR	13	RALKRRNARTKAH	R->H,13	C	C-1,N-0,D-0	M1570	HIV-_DS_GOOD	G	G-1,B-0,DF-0	1	1	DS_HIV_pos=0,DS_HIV_neg=1,MDR_HIV_pos=0,MDR_HIV_neg=0,poly=0	no	BEIJING=0,CAS=0,EAI=1	EAI	69	81	MDWRHKAVCRDEDPELFFPVGNSGPALAQIADAKLVCNRCPVTTECLSWALNTGQDSGVWGGMSEDERRALKRRNARTKARTGV
144904	Rv1769	Non-IMD	Rv1769	1A06P, 2A06M	Conserved hypotheticals	NP_216285.1_1764	hypothetical protein Rv1769	HLVRGAEVVDTVP	13	HLVRGAEVVATVP	D->A,10	N	C-0,N-1,D-0	M1017_M1559_M1782_M1848_H1329_H1856_H1964_H2101_H2581_H3360_M1292_M1545_M1762_M1780_M2006_M2007_M2084_M2085_M2276_M2277_M2323_M2324_H2300_M2131_M2479	HIV-_DS_GOOD,HIV-_DS_GOOD,HIV-_DS_DEFAULT,HIV-_DS_BAD,HIV+_DS_BAD,HIV+_DS_GOOD,HIV+_DS_GOOD,HIV+_DS_GOOD,HIV+_DS_BAD,HIV+_DS_BAD,HIV-_MDR_BAD,HIV-_MDR_BAD,HIV-_MDR_DEFAULT,HIV-_MDR_GOOD,HIV-_MDR_DEFAULT,HIV-_MDR_DEFAULT,HIV-_MDR_BAD,HIV-_MDR_BAD,HIV-_MDR_DEFAULT,HIV-_MDR_DEFAULT,HIV-_MDR_GOOD,HIV-_MDR_GOOD,HIV+_MDR_GOOD,HIV-_PR_GOOD,HIV-_PR_BAD	G,B,DF	G-10,B-9,DF-6	25	32	DS_HIV_pos=6,DS_HIV_neg=4,MDR_HIV_pos=1,MDR_HIV_neg=12,poly=2	yes	BEIJING=10,CAS=15,EAI=0	CAS,BEI	392	404	MHEVAAREQRSDGPMRLDAQGRLQRYEEAFADYDAPFAFVDLDAMWGNADQLLARAGDKPIRVASKSLRCRPLQREILDASERFDGLLTFTLTETLWLAGQGFSNLLLAYPPTDRAALRALGELTAKDPDGAPIVMVDSVEHLDLIERTTDKPVRLCLDFDAGYWRAGGRIKIGSKRSPLHTPEQARALAVEIARRPALTLAALMCYEAHIAGLGDNVAGKRVHNAIIRRMQRMSFEELRERRARAVELVREVADIKIVNAGGTGDLQLVAQEPLITEATAGSGFYAPTLFDSYSTFTLQPAAMFALPVCRRPGAKTVTALGGGYLASGVGAKDRMPTPYLPVGLKLNALEGTGEVQTPLSGDAARRLKLGDKVYFRHTKAGELCERFDHLHLVRGAEV…
178458	Rv0291	IMD	mycP3	Not syn	Intermediary metabolism and respiration	NP_214805.1_297	membrane-anchored mycosin MycP	AAVDKDAVIVAAAGN	15	AAVDKDVVIVAAAGN	A->V,7	C	C-1,N-0,D-0	H3361	HIV+_DS_GOOD	G	G-1,B-0,DF-0	1	1	DS_HIV_pos=1,DS_HIV_neg=0,MDR_HIV_pos=0,MDR_HIV_neg=0,poly=0	no	BEIJING=0,CAS=0,EAI=1	EAI	224	238	MIRAAFACLAATVVVAGWWTPPAWAIGPPVVDAAAQPPSGDPGPVAPMEQRGACSVSGVIPGTDPGVPTPSQTMLNLPAAWQFSRGEGQLVAIIDTGVQPGPRLPNVDAGGDFVESTDGLTDCDGHGTLVAGIVAGQPGNDGFSGVAPAARLLSIRAMSTKFSPRTSGGDPQLAQATLDVAVLAGAIVHAADLGAKVINVSTITCLPADRMVDQAALGAAIRYAAVDKDAVIVAAAGNTGASGSVSASCDSNPLTDLSRPDDPRNWAGVTSVSIPSWWQPYVLSVASLTSAGQPSKFSMPGPWVGIAAPGENIASVSNSGDGALANGLPDAHQKLVALSGTSYAAGYVSGVAALVRSRYPGLNATEVVRRLTATAHRGARESSNIVGAGNLDAVAALTW…
178609	Rv3825c	Non-IMD	pks2	Not syn	Lipid metabolism	NP_218342.1_3807	phthioceranic/hydroxyphthioceranic acid synthase	AVVVLKRLPDALADG	15	VMLALKRLPDALADG	A->V,1_V->M,2_V->L,3_V->A,4	C-N-C-C	C-3,N-1,D-0	H1249	HIV+_DS_BAD	B	G-0,B-1,DF-0	1	1	DS_HIV_pos=1,DS_HIV_neg=0,MDR_HIV_pos=0,MDR_HIV_neg=0,poly=0	no	BEIJING=0,CAS=0,EAI=1	EAI	264	278	MGLGSAASGTGADRGAWTLAEPRVTPVAVIGMACRLPGGIDSPELLWKALLRGDDLITEVPPDRWDCDEFYDPQPGVPGRTVCKWGGFLDNPADFDCEFFGIGEREAIAIDPQQRLLLETSWEAMEHAGLTQQTLAGSATGVFAGVTHGDYTMVAADAKQLEEPYGYLGNSFSMASGRVAYAMRLHGPAITVDTACSSGLTAVHMACRSLHEGESDVALAGGVALMLEPRKAAAGSALGMLSPTGRCRAFDVAADGFVSGEGCAVVVLKRLPDALADGDRILAVIRGTSANQDGHTVNIATPSQPAQVAAYRAALAAGGVDAATVGMVEAHGPGTPIGDPIEYASVSEVYGVDGPCALASVKTNFGHTQSTAGVLGLIKVVLALKHGVVPRNLHFTRLP…
178782	Rv0289	IMD	espG3	P1-10 M2-10	Cell wall and cell processes	NP_214803.1_295	ESX-3 secretion-associated protein EspG3	EVVDYLGIPASARPV	15	EVVDYLGILASARPV	P->L,9	N	C-0,N-1,D-0	H3094	HIV+_DS_BAD	B	G-0,B-1,DF-0	1	1	DS_HIV_pos=1,DS_HIV_neg=0,MDR_HIV_pos=0,MDR_HIV_neg=0,poly=0	no	BEIJING=0,CAS=0,EAI=1	EAI	185	199	MDATPNAVELTVDNAWFIAETIGAGTFPWVLAITMPYSDAAQRGAFVDRQRDELTRMGLLSPQGVINPAVADWIKVVCFPDRWLDLRYVGPASADGACELLRGIVALRTGTGKTSNKTGNGVVALRNAQLVTFTAMDIDDPRALVPILGVGLAHRPPARFDEFSLPTRVGARADERLRSGVPLGEVVDYLGIPASARPVVESVFSGPRSYVEIVAGCNRDGRHTTTEVGLSIVDTSAGRVLVSPSRAFDGEWVSTFSPGTPFAIAVAIQTLTACLPDGQWFPGQRVSRDFSTQSS
178889	Rv3598c	Non-IMD	lysS	1C09P, 2C09M	Information pathways	NP_218115.1_3583	lysine--tRNA ligase	GDGTQLQVMISLDKV	15	GDGTQLQVMIRLDKV	S->R,11	N	C-0,N-1,D-0	M1017	HIV-_DS_GOOD	G	G-1,B-0,DF-0	1	1	DS_HIV_pos=0,DS_HIV_neg=1,MDR_HIV_pos=0,MDR_HIV_neg=0,poly=0	no	BEIJING=0,CAS=1,EAI=0	CAS	85	99	MSAADTAEDLPEQFRIRRDKRARLLAQGRDPYPVAVPRTHTLAEVRAAHPDLPIDTATEDIVGVAGRVIFARNSGKLCFATLQDGDGTQLQVMISLDKVGQAALDAWKADVDLGDIVYVHGAVISSRRGELSVLADCWRIAAKSLRPLPVAHKEMSEESRVRQRYVDLIVRPEARAVARLRIAVVRAIRTALQRRGFLEVETPVLQTLAGGAAARPFATHSNALDIDLYLRIAPELFLKRCIVGGFDKVFELNRVFRNEGADSTHSPEFSMLETYQTYGTYDDSAVVTRELIQEVADEAIGTRQLPLPDGSVYDIDGEWATIQMYPSLSVALGEEITPQTTVDRLRGIADSLGLEKDPAIHDNRGFGHGKLIEELWERTVGKSLSAPTFVKDFPVQTTP…
179047	Rv3825c	Non-IMD	pks2	Not syn	Lipid metabolism	NP_218342.1_3807	phthioceranic/hydroxyphthioceranic acid synthase	ITPDEGAYAFEALLR	15	IAPEEGAYAFETLLR	T->A,2_D->E,4_A->T,12	N-C-N	C-1,N-2,D-0	H1249	HIV+_DS_BAD	B	G-0,B-1,DF-0	1	1	DS_HIV_pos=1,DS_HIV_neg=0,MDR_HIV_pos=0,MDR_HIV_neg=0,poly=0	yes	BEIJING=0,CAS=0,EAI=1	EAI	1975	1989	MGLGSAASGTGADRGAWTLAEPRVTPVAVIGMACRLPGGIDSPELLWKALLRGDDLITEVPPDRWDCDEFYDPQPGVPGRTVCKWGGFLDNPADFDCEFFGIGEREAIAIDPQQRLLLETSWEAMEHAGLTQQTLAGSATGVFAGVTHGDYTMVAADAKQLEEPYGYLGNSFSMASGRVAYAMRLHGPAITVDTACSSGLTAVHMACRSLHEGESDVALAGGVALMLEPRKAAAGSALGMLSPTGRCRAFDVAADGFVSGEGCAVVVLKRLPDALADGDRILAVIRGTSANQDGHTVNIATPSQPAQVAAYRAALAAGGVDAATVGMVEAHGPGTPIGDPIEYASVSEVYGVDGPCALASVKTNFGHTQSTAGVLGLIKVVLALKHGVVPRNLHFTRLP…
179128	Rv3825c	Non-IMD	pks2	Not syn	Lipid metabolism	NP_218342.1_3807	phthioceranic/hydroxyphthioceranic acid synthase	LDWFCLFSSAAALTG	15	LDWFCSFSSAAALVG	L->S,6_T->V,14	N-N	C-0,N-2,D-0	H1249	HIV+_DS_BAD	B	G-0,B-1,DF-0	1	1	DS_HIV_pos=1,DS_HIV_neg=0,MDR_HIV_pos=0,MDR_HIV_neg=0,poly=0	yes	BEIJING=0,CAS=0,EAI=1	EAI	1898	1912	MGLGSAASGTGADRGAWTLAEPRVTPVAVIGMACRLPGGIDSPELLWKALLRGDDLITEVPPDRWDCDEFYDPQPGVPGRTVCKWGGFLDNPADFDCEFFGIGEREAIAIDPQQRLLLETSWEAMEHAGLTQQTLAGSATGVFAGVTHGDYTMVAADAKQLEEPYGYLGNSFSMASGRVAYAMRLHGPAITVDTACSSGLTAVHMACRSLHEGESDVALAGGVALMLEPRKAAAGSALGMLSPTGRCRAFDVAADGFVSGEGCAVVVLKRLPDALADGDRILAVIRGTSANQDGHTVNIATPSQPAQVAAYRAALAAGGVDAATVGMVEAHGPGTPIGDPIEYASVSEVYGVDGPCALASVKTNFGHTQSTAGVLGLIKVVLALKHGVVPRNLHFTRLP…
179365	Rv3014c	Non-IMD	ligA	Not syn	Information pathways	NP_217530.1_3005	DNA ligase A	QAYLALRAWGLPVSE	15	QAYLALRAWGMPVSE	L->M,11	N	C-0,N-1,D-0	M1007	HIV-_DS_GOOD	G	G-1,B-0,DF-0	1	1	DS_HIV_pos=0,DS_HIV_neg=1,MDR_HIV_pos=0,MDR_HIV_neg=0,poly=0	no	BEIJING=0,CAS=0,EAI=1	EAI	251	265	MSSPDADQTAPEVLRQWQALAEEVREHQFRYYVRDAPIISDAEFDELLRRLEALEEQHPELRTPDSPTQLVGGAGFATDFEPVDHLERMLSLDNAFTADELAAWAGRIHAEVGDAAHYLCELKIDGVALSLVYREGRLTRASTRGDGRTGEDVTLNARTIADVPERLTPGDDYPVPEVLEVRGEVFFRLDDFQALNASLVEEGKAPFANPRNSAAGSLRQKDPAVTARRRLRMICHGLGHVEGFRPATLHQAYLALRAWGLPVSEHTTLATDLAGVRERIDYWGEHRHEVDHEIDGVVVKVDEVALQRRLGSTSRAPRWAIAYKYPPEEAQTKLLDIRVNVGRTGRITPFAFMTPVKVAGSTVGQATLHNASEIKRKGVLIGDTVVIRKAGDVIPEVLG…
179523	Rv3834c	Non-IMD	serS	Not syn	Information pathways	NP_218351.1_3816	serine--tRNA ligase	SRFYFLTGRGALLQL	15	ARFYFLTGRGALLQL	S->A,1	N	C-0,N-1,D-0	M2416	HIV-_DS_GOOD	G	G-1,B-0,DF-0	1	1	DS_HIV_pos=0,DS_HIV_neg=1,MDR_HIV_pos=0,MDR_HIV_neg=0,poly=0	no	BEIJING=0,CAS=0,EAI=1	EAI	157	171	MIDLKLLRENPDAVRRSQLSRGEDPALVDALLTADAARRAVISTADSLRAEQKAASKSVGGASPEERPPLLRRAKELAEQVKAAEADEVEAEAAFTAAHLAISNVIVDGVPAGGEDDYAVLDVVGEPSYLENPKDHLELGESLGLIDMQRGAKVSGSRFYFLTGRGALLQLGLLQLALKLAVDNGFVPTIPPVLVRPEVMVGTGFLGAHAEEVYRVEGDGLYLVGTSEVPLAGYHSGEILDLSRGPLRYAGWSSCFRREAGSHGKDTRGIIRVHQFDKVEGFVYCTPADAEHEHERLLGWQRQMLARIEVPYRVIDVAAGDLGSSAARKFDCEAWIPTQGAYRELTSTSNCTTFQARRLATRYRDASGKPQIAATLNGTLATTRWLVAILENHQRPDGS…
179580	Rv2094c	Non-IMD	tatA	1C11P, 2C11M	Cell wall and cell processes	NP_216610.1_2085	Sec-independent protein translocase membrane-bound protein TatA	TPVQSQRVDPSAASG	15	TPVQSQRVDSSAASG	P->S,10	N	C-0,N-1,D-0	M995	HIV-_DS_GOOD	G	G-1,B-0,DF-0	1	1	DS_HIV_pos=0,DS_HIV_neg=1,MDR_HIV_pos=0,MDR_HIV_neg=0,poly=0	no	BEIJING=0,CAS=0,EAI=1	EAI	60	74	MGSLSPWHWAILAVVVIVLFGAKKLPDAARSLGKSLRIFKSEVRELQNENKAEASIETPTPVQSQRVDPSAASGQDSTEARPA
178520	Rv1028c	Non-IMD	kdpD	1C05P, 2C05M	Regulatory proteins	NP_215544.1_1033	sensor protein KdpD	ALLWLADQVDAALEK	15	ASLWLADQVDAALEK	L->S,2	N	C-0,N-1,D-0	H2102_H3004	HIV+_DS_BAD,HIV+_DS_BAD	B	G-0,B-2,DF-0	2	3	DS_HIV_pos=2,DS_HIV_neg=0,MDR_HIV_pos=0,MDR_HIV_neg=0,poly=0	no	BEIJING=0,CAS=0,EAI=2	EAI	226	240	MTLLFADLCAIFTPYRWMIEHVTTKRGQLRIYLGAAPGVGKTYAMLGEAHRRLERGTDVVAAVVETHGRNKTAKLLEGIEMIPPRYVEYRGARFPELDVEAVLRRHPQVVLVDELAHTNTPGSKNPKRWQDVQEILDAGITVISTVNIQHLEGLNDVVEQITGIEQKEKIPDEIVRAADQVELVDITPEALRRRLAHGNVYAAERVDAALSNYFRTGNLTALREIALLWLADQVDAALEKYRADKKITATWEARERVVVAVTGGPESETLVRRASRIASKSSAELMVVHVIRGDGLAGVSAPQLGRVRELATSLGATMHTVVGDDVPTALLDFAREMNATQLVVGTSRRSRWARLFDEGIGARTVQEPGGIDVHMVTHPAASRASGWSRVSPRERHIAS…
178770	Rv1028c	Non-IMD	kdpD	Not syn	Regulatory proteins	NP_215544.1_1033	sensor protein KdpD	ESALFFIGVLIVALL	15	ESALFFIGVLIAALL	V->A,12	C	C-1,N-0,D-0	H2102_H3004	HIV+_DS_BAD,HIV+_DS_BAD	B	G-0,B-2,DF-0	2	3	DS_HIV_pos=2,DS_HIV_neg=0,MDR_HIV_pos=0,MDR_HIV_neg=0,poly=0	no	BEIJING=0,CAS=0,EAI=2	EAI	427	441	MTLLFADLCAIFTPYRWMIEHVTTKRGQLRIYLGAAPGVGKTYAMLGEAHRRLERGTDVVAAVVETHGRNKTAKLLEGIEMIPPRYVEYRGARFPELDVEAVLRRHPQVVLVDELAHTNTPGSKNPKRWQDVQEILDAGITVISTVNIQHLEGLNDVVEQITGIEQKEKIPDEIVRAADQVELVDITPEALRRRLAHGNVYAAERVDAALSNYFRTGNLTALREIALLWLADQVDAALEKYRADKKITATWEARERVVVAVTGGPESETLVRRASRIASKSSAELMVVHVIRGDGLAGVSAPQLGRVRELATSLGATMHTVVGDDVPTALLDFAREMNATQLVVGTSRRSRWARLFDEGIGARTVQEPGGIDVHMVTHPAASRASGWSRVSPRERHIAS…
178908	Rv0773c	Non-IMD	ggtA	1D02P, 2D02M	Intermediary metabolism and respiration	NP_215287.1_781	bifunctional cephalosporin acylase/gamma-glutamyltranspeptidase	GIVALIALGILEHFD	15	GIVALITLGILEHFD	A->T,7	N	C-0,N-1,D-0	M991_M995_M1422_M1448	HIV-_DS_GOOD,HIV-_DS_GOOD,HIV-_PR_BAD,HIV-_PR_DEFAULT	G,B,DF	G-2,B-1,DF-1	4	5	DS_HIV_pos=0,DS_HIV_neg=2,MDR_HIV_pos=0,MDR_HIV_neg=0,poly=2	no	BEIJING=0,CAS=0,EAI=4	EAI	246	260	MPILATNVVCTSQPLAAQAGLRMLADGGNAVDAAVATAITLTVVEPVSNGIGSDAFSIVWDGQKLHGLNASGRSPSAWTPEYFGGNAVPVLGWNSVTVPGAVSAWVELHARFGRLPFETLFEPAISYGRNGFLVSPTVAAQWAAQVPLFASQPGFADAFMPGGRAPKPGELFTFPDHAATLEKIAATNGEEFYRGELAAKLEAHSAANGGVMRADDLAAHRVDWVDTITGTYRGYTIHQIPPNGQGIVALIALGILEHFDMSSWSVDSAESVHVQIEALKLAFADAQACVADIDYMPVHPKRLLDKEYLRQRATLIDPKRAMPAATGIPRGGTVYLAAADAAGMMVSMIQSNYLGFGSGVVVPGTGISLHNRGSDFTVVPRHPNRVGPRKRPYHTIIPG…
179394	Rv3859c	Non-IMD	gltB	Not syn	Intermediary metabolism and respiration	NP_218376.1_3841	glutamate synthase large subunit	QTLVYKGMLTTPQLK	15	QALVYKGMLTTPQLK	T->A,2	N	C-0,N-1,D-0	M1271_M1570_M1816_M2140	HIV-_DS_GOOD,HIV-_DS_GOOD,HIV-_DS_GOOD,HIV-_PR_GOOD	G	G-4,B-0,DF-0	4	5	DS_HIV_pos=0,DS_HIV_neg=3,MDR_HIV_pos=0,MDR_HIV_neg=0,poly=1	no	BEIJING=0,CAS=0,EAI=4	EAI	193	207	MTPKRVGLYNPAFEHDSCGVAMVVDMHGRRSRDIVDKAITALLNLEHRGAQGAEPRSGDGAGILIQVPDEFLREAVDFELPAPGSYATGIAFLPQSSKDAAAACAAVQKIAEAEGLQVLGWRSVPTDDSSLGALSRDAMPTFRQVFLAGASGMALERRCYVVRKRAEHELGTKGPGQDGPGRETVYFPSLSGQTLVYKGMLTTPQLKAFYLDLQDERLTSALGIVHSRFSTNTFPSWPLAHPFRRIAHNGEINTVTGNENWMRAREALIKTDIFGSAADVEKLFPICTPGASDTARFDEVLELLHLGGRSLAHAVLMMIPEAWERHESMDPARRAFYQYHASLMEPWDGPASMTFTDGTVVGAVLDRNGLRPSRIWVTDDGLVVMASEAGVLDLHPSTV…
178764	Rv0988	Non-IMD	Rv0988	1D03P, 2D03M	Cell wall and cell processes	NP_215503.1_992	hypothetical protein Rv0988	EPYAVWLDDWYARES	15	EPYAVWLDDWYVRES	A->V,12	C	C-1,N-0,D-0	M1271_M1570_M1816_M1961_M2140	HIV-_DS_GOOD,HIV-_DS_GOOD,HIV-_DS_GOOD,HIV-_PR_GOOD,HIV-_PR_GOOD	G	G-5,B-0,DF-0	5	6	DS_HIV_pos=0,DS_HIV_neg=3,MDR_HIV_pos=0,MDR_HIV_neg=0,poly=2	no	BEIJING=0,CAS=0,EAI=5	EAI	153	167	MRKAGLTGVVLVLTLTLVAFWWWQRPRTNAVAADSLVGVLVDENNAGYSLATVPGAVRFPRDLGPHYDYQTEWWYYTGNLETADGRLFGYQLTFFRRALAPPGEGVAIADASSWRTTQVYMAHFAISDISNRGFYPAEKFSRQALGLAGASSEPYAVWLDDWYARESNNNSVQLFARTQNTVLDLTLTQTLPPILQGNAGLSVKGAQPGNASNYYSLVRQESRGTVSVNGDTFMVSGLSWKDHEYMTSALAPEDVGWDWFGLQFYNGTALMLFQIRQADGSVTRFSSGTFVAGDGGVIPLESSDFRIKTTDRWTSDQSGATYPIAWEIEIERIGLTLRGAALMANQELRLSRTYWEGAVALEGRYQGMPISGRGYVEMTGYVQRLS
178568	Rv3062	Non-IMD	ligB	Not syn	Information pathways	NP_217578.1_3053	DNA ligase	ARVQIHRANDQVRIY	15	ARVQIHRANYQVRIY	D->Y,10	N	C-0,N-1,D-0	M1022_M987_M990_H1996_H2264_H2463_H3033_M1441	HIV-_DS_GOOD,,HIV-_DS_GOOD,HIV+_DS_BAD,HIV+_DS_BAD,HIV+_DS_BAD,HIV+_DS_GOOD,HIV-_PR_DEFAULT	G,B,DF	G-3,B-3,DF-1	8	10	DS_HIV_pos=4,DS_HIV_neg=3,MDR_HIV_pos=0,MDR_HIV_neg=0,poly=1	yes	BEIJING=0,CAS=0,EAI=8	EAI	215	229	MLLHDVAITSMDVAATSSRLTKVARIAALLHRAAPDTQLVTIIVSWLSGELPQRHIGVGWAALRSLPPPAPQPALTVTGVDATLSKIGTLPGKGSQAQRAALVAELFSAATEAEQTFLLRLLGGELRQGAKGGIMADAVAQAAGLPAATVQRAAMLGGDLAAAAAAGLSGAALDTFTLRVGRPIGPMLAQTATSVHDALERHGGTTIFEAKLDGARVQIHRANDQVRIYTRSLDDVTARLPEVVEATLALPVRDLVADGEAIALCPDNRPQRFQVTASRFGRSVDVAAARATQPLSVFFFDILHRDGTDLLEAPTTERLAALDALVPARHRVDRLITSDPTDAANFLDATLAAGHEGVMAKAPAARYLAGRRGAGWLKVKPVHTLDLVVLAVEWGSGRR…
110831	Rv3407	Non-IMD	vapB47	1A09P, 2A09M	Virulence, detoxification and adaptation	NP_217924.1_3396	antitoxin VapB47	EPARGRKRTLSDVLN	15	EPARGCKRTLSDVLN	R->C,6	N	C-0,N-1,D-0	M1782_M1848_H1856_H2581_H3360_M2084_M2085_H2300_M2131	HIV-_DS_DEFAULT,HIV-_DS_BAD,HIV+_DS_GOOD,HIV+_DS_BAD,HIV+_DS_BAD,HIV-_MDR_BAD,HIV-_MDR_BAD,HIV+_MDR_GOOD,HIV-_PR_GOOD	G,B,DF	G-3,B-5,DF-1	9	11	DS_HIV_pos=3,DS_HIV_neg=2,MDR_HIV_pos=1,MDR_HIV_neg=2,poly=1	no	BEIJING=9,CAS=0,EAI=0	BEI	79	93	MRATVGLVEAIGIRELRQHASRYLARVEAGEELGVTNKGRLVARLIPVQAAERSREALIESGVLIPARRPQNLLDVTAEPARGRKRTLSDVLNEMRDEQ
111006	Rv3407	Non-IMD	vapB47	1A12P, 2A12M	Virulence, detoxification and adaptation	NP_217924.1_3396	antitoxin VapB47	RGRKRTLSDVLNEMR	15	RGCKRTLSDVLNEMR	R->C,3	N	C-0,N-1,D-0	M1782_M1848_H1856_H2581_H3360_M2084_M2085_H2300_M2131	HIV-_DS_DEFAULT,HIV-_DS_BAD,HIV+_DS_GOOD,HIV+_DS_BAD,HIV+_DS_BAD,HIV-_MDR_BAD,HIV-_MDR_BAD,HIV+_MDR_GOOD,HIV-_PR_GOOD	G,B,DF	G-3,B-5,DF-1	9	11	DS_HIV_pos=3,DS_HIV_neg=2,MDR_HIV_pos=1,MDR_HIV_neg=2,poly=1	no	BEIJING=9,CAS=0,EAI=0	BEI	82	96	MRATVGLVEAIGIRELRQHASRYLARVEAGEELGVTNKGRLVARLIPVQAAERSREALIESGVLIPARRPQNLLDVTAEPARGRKRTLSDVLNEMRDEQ
178814	Rv0529	Non-IMD	ccsA	1A10P, 2A10M	Intermediary metabolism and respiration	NP_215041.2_536	cytochrome C-type biogenesis protein CcsA	FGVIFGAIWAEEAWG	15	FGVMFGAIWAEEAWG	I->M,4	N	C-0,N-1,D-0	M1782_M1848_H1856_H2581_H3360_M2084_M2085_H2300_M2131	HIV-_DS_DEFAULT,HIV-_DS_BAD,HIV+_DS_GOOD,HIV+_DS_BAD,HIV+_DS_BAD,HIV-_MDR_BAD,HIV-_MDR_BAD,HIV+_MDR_GOOD,HIV-_PR_GOOD	G,B,DF	G-3,B-5,DF-1	9	11	DS_HIV_pos=3,DS_HIV_neg=2,MDR_HIV_pos=1,MDR_HIV_neg=2,poly=1	no	BEIJING=9,CAS=0,EAI=0	BEI	242	256	MNTLHVNVGLARYSDWAFTSAVVALVVALLLLAFEFAQVRGRGLAPLAVPAGSVATDSATPGIVADQRHRPFDERVGRGGLAVAYLGIGLLLACVVLRGLATQRVPWGNMYEFINLTCLSGLIAGAVVLRRARYRPLWVFLLVPVLILLTVSGRWLYANAAPVMPALQSYWLPIHVSVVSLGSGVFLVAGVASILFLVRTSRLGEPTGEGALAGMVRRLPDAQTLDGIAYRTTIFAFPVFGFGVIFGAIWAEEAWGRYWGWDPKETVSFVAWVVYAAYLHARSTAGWRDRKAAWINVAGFVAMVFNLFFVNLVTVGLHSYAGVG
178619	Rv0987	IMD	Rv0987	1D07P, 2D07M	Cell wall and cell processes	NP_215502.1_991	adhesion component ABC transporter permease	CILAWILVRIINVRS	15	CILVWILVRIINVRS	A->V,4	C	C-1,N-0,D-0	M1004_M1007_M1009_M1010_M1012_M1021_M1022_M1023_M1025_M1272_M1273_M987_M990_M991_M992_M995_H1578_H1996_H2264_H2398_H2463_H2760_H3005_H3033_H3361_H3986_M1221_H2375_H2438_M1008_M1024_M1422_M1441_M1448	HIV-_DS_GOOD,HIV-_DS_GOOD,HIV-_DS_GOOD,HIV-_DS_GOOD,HIV-_DS_BAD,HIV-_DS_DEFAULT,HIV-_DS_GOOD,HIV-_DS_GOOD,HIV-_DS_GOOD,HIV-_DS_DEFAULT,HIV-_DS_DEFAULT,,HIV-_DS_GOOD,HIV-_DS_GOOD,HIV-_DS_GOOD,HIV-_DS_GOOD,HIV+_DS_GOOD,HIV+_DS_BAD,HIV+_DS_BAD,HIV+_DS_BAD,HIV+_DS_BAD,HIV+_DS_BAD,HIV+_DS_GOOD,HIV+_DS_GOOD,HIV+_DS_GOOD,HIV+_DS_GOOD,HIV-_MDR_DEFAULT,HIV+_MDR_BAD,HIV+_MDR_BAD,HIV-_PR_GOOD,HIV-_PR_GOOD,H…	G,B,DF	G-18,B-9,DF-6	34	43	DS_HIV_pos=10,DS_HIV_neg=16,MDR_HIV_pos=2,MDR_HIV_neg=1,poly=5	yes	BEIJING=0,CAS=0,EAI=34	EAI	793	807	MNDQAPVAYAPLWRTAWRRLRQRPFQYILLVLGIALGVAMIVAIDVSSNSAQRAFDLSAAAITGKSTHRLVSGPAGVDQQLYVDLRRHGYDFSAPVIEGYVLARGLGNRAMQFMGTDPFAESAFRSPLWSNQNIAELGGFLTRPNGVVLSRQVAQKYGLAVGDRIALQVKGAPTTVTLVGLLTPADEVSNQKLSDLIIADISTAQELFHMPGRLSHIDLIIKDEATATRIQQRLPAGVRMETSDTQRDTVKQMTDAFTVNLTALSLIALLVGIFLIYNTVTFNVVQRRPFFAILRCLGVTREQLFWLIMTESLVAGLIGTGLGLLIGIWLGEGLIGLVTQTINDFYFVINVRNVSVSAESLLKGLIIGIFAAMLATLPPAIEAMRTVPASTLRRSSLES…
179540	Rv0294	IMD	tam	P3-3 M3-3	Intermediary metabolism and respiration	NP_214808.1_300	trans-aconitate methyltransferase	STIFPFRRLFMVAEV	15	STIFPFRRLFMVADV	E->D,14	C	C-1,N-0,D-0	M1004_M1007_M1009_M1010_M1012_M1021_M1022_M1023_M1025_M1272_M1273_M1533_M2416_M987_M990_M991_M992_M995_H1578_H1580_H1996_H2264_H2398_H2463_H2754_H2760_H3005_H3033_H3361_H3986_M1221_H2375_H2438_H3367_M1008_M1024_M1422_M1441_M1448_M2116_M2278	HIV-_DS_GOOD,HIV-_DS_GOOD,HIV-_DS_GOOD,HIV-_DS_GOOD,HIV-_DS_BAD,HIV-_DS_DEFAULT,HIV-_DS_GOOD,HIV-_DS_GOOD,HIV-_DS_GOOD,HIV-_DS_DEFAULT,HIV-_DS_DEFAULT,HIV-_DS_DEFAULT,HIV-_DS_GOOD,,HIV-_DS_GOOD,HIV-_DS_GOOD,HIV-_DS_GOOD,HIV-_DS_GOOD,HIV+_DS_GOOD,HIV+_DS_BAD,HIV+_DS_BAD,HIV+_DS_BAD,HIV+_DS_BAD,HIV+_DS_BAD,HIV+_DS_BAD,HIV+_DS_BAD,HIV+_DS_GOOD,HIV+_DS_GOOD,HIV+_DS_GOOD,HIV+_DS_GOOD,HIV-_MDR_DEFAULT,…	G,B,DF	G-20,B-12,DF-8	41	52	DS_HIV_pos=12,DS_HIV_neg=18,MDR_HIV_pos=3,MDR_HIV_neg=1,poly=7	no	BEIJING=0,CAS=0,EAI=41	EAI	239	253	MWDPDVYLAFSGHRNRPFYELVSRVGLERARRVVDLGCGPGHLTRYLARRWPGAVIEALDSSPEMVAAAAERGIDATTGDLRDWKPKPDTDVVVSNAALHWVPEHSDLLVRWVDELAPGSWIAVQIPGNFETPSHAAVRALARREPYAKLMRDIPFRVGAVVQSPAYYAELLMDTGCKVDVWETTYLHQLTGEHPVLDWITGSALVPVRERLSDESWQQFRQELIPLLNDAYPPRADGSTIFPFRRLFMVAEVGGARRSGG
106585	Rv2628	Non-IMD	Rv2628	Not syn	Conserved hypotheticals	NP_217144.1_2621	hypothetical protein Rv2628	KVQSATIYQVTDRSH	15	KVQSATIYQVTDRLH	S->L,14	N	C-0,N-1,D-0	M1004_M1007_M1009_M1010_M1012_M1021_M1022_M1023_M1025_M1271_M1272_M1273_M1533_M1570_M1816_M2416_M984_M987_M990_M991_M992_M995_H1249_H1578_H1580_H1996_H2102_H2264_H2398_H2463_H2754_H2760_H3004_H3005_H3033_H3094_H3361_H3986_M1221_M1324_M1325_H2375_H2438_H3367_M1008_M1011_M1024_M1422_M1441_M1448_M1961_M2116_M2140_M2278	HIV-_DS_GOOD,HIV-_DS_GOOD,HIV-_DS_GOOD,HIV-_DS_GOOD,HIV-_DS_BAD,HIV-_DS_DEFAULT,HIV-_DS_GOOD,HIV-_DS_GOOD,HIV-_DS_GOOD,HIV-_DS_GOOD,HIV-_DS_DEFAULT,HIV-_DS_DEFAULT,HIV-_DS_DEFAULT,HIV-_DS_GOOD,HIV-_DS_GOOD,HIV-_DS_GOOD,HIV-_DS_GOOD,,HIV-_DS_GOOD,HIV-_DS_GOOD,HIV-_DS_GOOD,HIV-_DS_GOOD,HIV+_DS_BAD,HIV+_DS_GOOD,HIV+_DS_BAD,HIV+_DS_BAD,HIV+_DS_BAD,HIV+_DS_BAD,HIV+_DS_BAD,HIV+_DS_BAD,HIV+_DS_BAD,HIV+_…	G,B,DF	G-26,B-19,DF-8	54	68	DS_HIV_pos=16,DS_HIV_neg=22,MDR_HIV_pos=3,MDR_HIV_neg=3,poly=10	yes	BEIJING=0,CAS=0,EAI=54	EAI	46	60	MSTQRPRHSGIRAVGPYAWAGRCGRIGRWGVHQEAMMNLAIWHPRKVQSATIYQVTDRSHDGRTARVPGDEITSTVSGWLSELGTQSPLADELARAVRIGDWPAAYAIGEHLSVEIAVAV
178755	Rv1300	Non-IMD	hemK	1A03P, 2A03M	Intermediary metabolism and respiration	NP_215816.1_1298	release factor glutamine methyltransferase	ELVRADVTTPRLLPE	15	ELVRADVTTPCLLPE	R->C,11	N	C-0,N-1,D-0	M1004_M1007_M1009_M1010_M1012_M1017_M1021_M1022_M1023_M1025_M1271_M1272_M1273_M1533_M1559_M1570_M1782_M1816_M1848_M2416_M984_M987_M990_M991_M992_M995_H1249_H1329_H1578_H1580_H1856_H1964_H1996_H2101_H2102_H2264_H2398_H2463_H2581_H2754_H2760_H3004_H3005_H3033_H3094_H3360_H3361_H3986_M1221_M1292_M1324_M1325_M1545_M1762_M1780_M2006_M2007_M2084_M2085_M2276_M2277_M2323_M2324_H2300_H2375_H2438_H3367_M10…	HIV-_DS_GOOD,HIV-_DS_GOOD,HIV-_DS_GOOD,HIV-_DS_GOOD,HIV-_DS_BAD,HIV-_DS_GOOD,HIV-_DS_DEFAULT,HIV-_DS_GOOD,HIV-_DS_GOOD,HIV-_DS_GOOD,HIV-_DS_GOOD,HIV-_DS_DEFAULT,HIV-_DS_DEFAULT,HIV-_DS_DEFAULT,HIV-_DS_GOOD,HIV-_DS_GOOD,HIV-_DS_DEFAULT,HIV-_DS_GOOD,HIV-_DS_BAD,HIV-_DS_GOOD,HIV-_DS_GOOD,,HIV-_DS_GOOD,HIV-_DS_GOOD,HIV-_DS_GOOD,HIV-_DS_GOOD,HIV+_DS_BAD,HIV+_DS_BAD,HIV+_DS_GOOD,HIV+_DS_BAD,HIV+_DS_GOO…	G,B,DF	G-36,B-28,DF-14	79	100	DS_HIV_pos=22,DS_HIV_neg=26,MDR_HIV_pos=4,MDR_HIV_neg=15,poly=12	no	BEIJING=10,CAS=15,EAI=54	BEI,CAS,EAI	184	198	MTSAPATMRWGNLPLAGESGTMTLRQAIDLAAALLAEAGVDSARCDAEQLAAHLAGTDRGRLPLFEPPGDEFFGRYRDIVTARARRVPLQHLIGTVSFGPVVLHVGPGVFVPRPETEAILAWATAQSLPARPLIVDACTGSGALAVALAQHRANLGLKARIIGIDDSDCALDYARRNAAGTPVELVRADVTTPRLLPELDGQVDLMVSNPPYIPDAAVLEPEVAQHDPHHALFGGPDGMTVISAVVGLAGRWLRPGGLFAVEHDDTTSSSTVDLVSSTKLFVDVQARKDLAGRPRFVTAMRWGHLPLAGENGAIDPRQRRCRAKR
179016	Rv3616c	Non-IMD	espA	1A04P, 2A04M	Cell wall and cell processes	NP_218133.1_3599	ESX-1 secretion-associated protein EspA	IISDVADIIKGTLGE	15	IISDVADIIKGILGE	T->I,12	N	C-0,N-1,D-0	M1004_M1007_M1009_M1010_M1012_M1017_M1021_M1022_M1023_M1025_M1271_M1272_M1273_M1533_M1559_M1570_M1782_M1816_M1848_M2416_M984_M987_M990_M991_M992_M995_H1249_H1329_H1578_H1580_H1856_H1964_H1996_H2101_H2102_H2264_H2398_H2463_H2581_H2754_H2760_H3004_H3005_H3033_H3094_H3360_H3361_H3986_M1221_M1292_M1324_M1325_M1545_M1762_M1780_M2006_M2007_M2084_M2085_M2276_M2277_M2323_M2324_H2300_H2375_H2438_H3367_M10…	HIV-_DS_GOOD,HIV-_DS_GOOD,HIV-_DS_GOOD,HIV-_DS_GOOD,HIV-_DS_BAD,HIV-_DS_GOOD,HIV-_DS_DEFAULT,HIV-_DS_GOOD,HIV-_DS_GOOD,HIV-_DS_GOOD,HIV-_DS_GOOD,HIV-_DS_DEFAULT,HIV-_DS_DEFAULT,HIV-_DS_DEFAULT,HIV-_DS_GOOD,HIV-_DS_GOOD,HIV-_DS_DEFAULT,HIV-_DS_GOOD,HIV-_DS_BAD,HIV-_DS_GOOD,HIV-_DS_GOOD,,HIV-_DS_GOOD,HIV-_DS_GOOD,HIV-_DS_GOOD,HIV-_DS_GOOD,HIV+_DS_BAD,HIV+_DS_BAD,HIV+_DS_GOOD,HIV+_DS_BAD,HIV+_DS_GOO…	G,B,DF	G-36,B-28,DF-14	79	100	DS_HIV_pos=22,DS_HIV_neg=26,MDR_HIV_pos=4,MDR_HIV_neg=15,poly=12	no	BEIJING=10,CAS=15,EAI=54	BEI,CAS,EAI	181	195	MSRAFIIDPTISAIDGLYDLLGIGIPNQGGILYSSLEYFEKALEELAAAFPGDGWLGSAADKYAGKNRNHVNFFQELADLDRQLISLIHDQANAVQTTRDILEGAKKGLEFVRPVAVDLTYIPVVGHALSAAFQAPFCAGAMAVVGGALAYLVVKTLINATQLLKLLAKLAELVAAAIADIISDVADIIKGTLGEVWEFITNALNGLKELWDKLTGWVTGLFSRGWSNLESFFAGVPGLTGATSGLSQVTGLFGAAGLSASSGLAHADSLASSASLPALAGIGGGSGFGGLPSLAQVHAASTRQALRPRADGPVGAAAEQVGGQSQLVSAQGSQGMGGPVGMGGMHPSSGASKGTTTKKYSEGAAAGTEDAERAPVEADAGGGQKVLVRNVV
144920	Rv3879c	Non-IMD	espK	1A11P, 2A11M	Cell wall and cell processes	NP_218396.1_3861	ESX-1 secretion-associated protein EspK	LWFELMKPMTSTATGR	16	LWFALMKPMTSTATGR	E->A,4	N	C-0,N-1,D-0	M1848_H1329_H1856_H2581_H3360_M2084_M2085_H2300_M2131	HIV-_DS_BAD,HIV+_DS_BAD,HIV+_DS_GOOD,HIV+_DS_BAD,HIV+_DS_BAD,HIV-_MDR_BAD,HIV-_MDR_BAD,HIV+_MDR_GOOD,HIV-_PR_GOOD	G,B	G-3,B-6,DF-0	9	11	DS_HIV_pos=4,DS_HIV_neg=1,MDR_HIV_pos=1,MDR_HIV_neg=2,poly=1	yes	BEIJING=9,CAS=0,EAI=0	BEI	657	672	MSITRPTGSYARQMLDPGGWVEADEDTFYDRAQEYSQVLQRVTDVLDTCRQQKGHVFEGGLWSGGAANAANGALGANINQLMTLQDYLATVITWHRHIAGLIEQAKSDIGNNVDGAQREIDILENDPSLDADERHTAINSLVTATHGANVSLVAETAERVLESKNWKPPKNALEDLLQQKSPPPPDVPTLVVPSPGTPGTPGTPITPGTPITPGTPITPIPGAPVTPITPTPGTPVTPVTPGKPVTPVTPVKPGTPGEPTPITPVTPPVAPATPATPATPVTPAPAPHPQPAPAPAPSPGPQPVTPATPGPSGPATPGTPGGEPAPHVKPAALAEQPGVPGQHAGGGTQSGPAHADESAASVTPAAASGVPGARAAAAAPSGTAVGAGARSSVGTAAAS…
67588	Rv0589	Non-IMD	mce2A	1A05P, 2A05M	Virulence, detoxification and adaptation	YP_177740.1_597	Mce family protein Mce2A	VAFRAGLVMEAGSKVT	16	VASRAGLVMEAGSKVT	F->S,3	N	C-0,N-1,D-0	M1004_M1007_M1009_M1010_M1012_M1017_M1021_M1022_M1023_M1025_M1271_M1272_M1273_M1533_M1559_M1570_M1782_M1816_M1848_M2416_M984_M987_M990_M991_M992_M995_H1249_H1329_H1578_H1580_H1856_H1964_H1996_H2101_H2102_H2264_H2398_H2463_H2581_H2754_H2760_H3004_H3005_H3033_H3094_H3360_H3361_H3986_M1221_M1292_M1324_M1325_M1545_M1762_M1780_M2006_M2007_M2084_M2085_M2276_M2277_M2323_M2324_H2300_H2375_H2438_H3367_M10…	HIV-_DS_GOOD,HIV-_DS_GOOD,HIV-_DS_GOOD,HIV-_DS_GOOD,HIV-_DS_BAD,HIV-_DS_GOOD,HIV-_DS_DEFAULT,HIV-_DS_GOOD,HIV-_DS_GOOD,HIV-_DS_GOOD,HIV-_DS_GOOD,HIV-_DS_DEFAULT,HIV-_DS_DEFAULT,HIV-_DS_DEFAULT,HIV-_DS_GOOD,HIV-_DS_GOOD,HIV-_DS_DEFAULT,HIV-_DS_GOOD,HIV-_DS_BAD,HIV-_DS_GOOD,HIV-_DS_GOOD,,HIV-_DS_GOOD,HIV-_DS_GOOD,HIV-_DS_GOOD,HIV-_DS_GOOD,HIV+_DS_BAD,HIV+_DS_BAD,HIV+_DS_GOOD,HIV+_DS_BAD,HIV+_DS_GOO…	G,B,DF	G-36,B-28,DF-14	79	100	DS_HIV_pos=22,DS_HIV_neg=26,MDR_HIV_pos=4,MDR_HIV_neg=15,poly=12	no	BEIJING=10,CAS=15,EAI=54	BEI,CAS,EAI	49	64	MPTLVTRKNRRAWLYVEGVVLLLVGALVLVLVYKQFRGEFTPKTELTMVAFRAGLVMEAGSKVTYNGVEIGRVGSISEIERDGRPAAKLVLDVNPRYISLIPVNVVADIEAATLFGNKYVALSAPKIPQQQRISSHDVIDVGSVTTEFNTLFETITSIAEKVDPIELNATLSAVAQALDGLGGKFGESIVNGNQILAQLNPRLPQLGYDVRRLADLGEVYVDASPDLWSFLQNALTTARTLTSQQRDLDAALLAATGAGNTGEDVFARGGPYLARAAADLVPTATLLDTYSPELFCMIRNFHDAAPKVADAVGGNGYSLAAAGTILGAPNPYVYPDNLPRVNAHGGPGGRPGCWQTITRELWPAPYLVMDTGASLAPYNHVELGQPMFTEYVWGRQYGE…
78980	Rv0440	Non-IMD	groEL2	1C01P, 2C01M	Virulence, detoxification and adaptation	NP_214954.1_445	molecular chaperone GroEL	GLKRGIEKAVEKVTETL	17	GLKRGIEKAVEKVAETL	T->A,14	N	C-0,N-1,D-0	H2754	HIV+_DS_BAD	B	G-0,B-1,DF-0	1	1	DS_HIV_pos=1,DS_HIV_neg=0,MDR_HIV_pos=0,MDR_HIV_neg=0,poly=0	no	BEIJING=0,CAS=0,EAI=1	EAI	114	130	MAKTIAYDEEARRGLERGLNALADAVKVTLGPKGRNVVLEKKWGAPTITNDGVSIAKEIELEDPYEKIGAELVKEVAKKTDDVAGDGTTTATVLAQALVREGLRNVAAGANPLGLKRGIEKAVEKVTETLLKGAKEVETKEQIAATAAISAGDQSIGDLIAEAMDKVGNEGVITVEESNTFGLQLELTEGMRFDKGYISGYFVTDPERQEAVLEDPYILLVSSKVSTVKDLLPLLEKVIGAGKPLLIIAEDVEGEALSTLVVNKIRGTFKSVAVKAPGFGDRRKAMLQDMAILTGGQVISEEVGLTLENADLSLLGKARKVVVTKDETTIVEGAGDTDAIAGRVAQIRQEIENSDSDYDREKLQERLAKLAGGVAVIKAGAATEVELKERKHRIEDAVR…
179884	Rv1985c	Non-IMD	Rv1985c	Not syn	Regulatory proteins	NP_216501.1_1977	HTH-type transcriptional regulator	RAAASGLYRGQQRRRRPG	18	RAAASGLYRGQQRRRQPG	R->Q,16	N	C-0,N-1,D-0	M1271	HIV-_DS_GOOD	G	G-1,B-0,DF-0	1	1	DS_HIV_pos=0,DS_HIV_neg=1,MDR_HIV_pos=0,MDR_HIV_neg=0,poly=0	no	BEIJING=0,CAS=0,EAI=1	EAI	286	303	MVDPQLDGPQLAALAAVVELGSFDAAAERLHVTPSAVSQRIKSLEQQVGQVLVVREKPCRATTAGIPLLRLAAQTALLESEALAEMGGNASLKRTRITIAVNADSMATWFSAVFDGLGDVLLDVRIEDQDHSARLLREGVAMGAVTTERNPVPGCRVHPLGEMRYLPVASRPFVQRHLSDGFTAAAAAKAPSLAWNRDDGLQDMLVRKAFRRAITRPTHFVPTTEGFTAAARAGLGWGMFPEKLAASPLADGSFVRVCDIHLDVPLYWQCWKLDSPIIARITDTVRAAASGLYRGQQRRRRPG
35	Rv0934	Non-IMD	pstS1	Not syn	Cell wall and cell processes	YP_177770.1_937	phosphate ABC transporter substrate-binding lipoprotein PstS	AAAGFASKTPANQAISMIDG	20	AAAGVASKTPANQAISMIDG	F->V,5	N	C-0,N-1,D-0	M1017	HIV-_DS_GOOD	G	G-1,B-0,DF-0	1	1	DS_HIV_pos=0,DS_HIV_neg=1,MDR_HIV_pos=0,MDR_HIV_neg=0,poly=0	no	BEIJING=0,CAS=1,EAI=0	CAS	284	303	MKIRLHTLLAVLTAAPLLLAAAGCGSKPPSGSPETGAGAGTVATTPASSPVTLAETGSTLLYPLFNLWGPAFHERYPNVTITAQGTGSGAGIAQAAAGTVNIGASDAYLSEGDMAAHKGLMNIALAISAQQVNYNLPGVSEHLKLNGKVLAAMYQGTIKTWDDPQIAALNPGVNLPGTAVVPLHRSDGSGDTFLFTQYLSKQDPEGWGKSPGFGTTVDFPAVPGALGENGNGGMVTGCAETPGCVAYIGISFLDQASQRGLGEAQLGNSSGNFLLPDAQSIQAAAAGFASKTPANQAISMIDGPAPDGYPIINYEYAIVNNRQKDAATAQTLQAFLHWAITDGNKASFLDQVHFQPLPPAVVKLSDALIATISS
9352	Rv3763	Non-IMD	lpqH	Not syn	Cell wall and cell processes	NP_218280.1_3745	lipoprotein LpqH	DMANPMSPVNKSFEIEVTCS	20	DMANPTSPVNKSFEIEVTCS	M->T,6	C	C-1,N-0,D-0	H1856	HIV+_DS_GOOD	G	G-1,B-0,DF-0	1	1	DS_HIV_pos=1,DS_HIV_neg=0,MDR_HIV_pos=0,MDR_HIV_neg=0,poly=0	no	BEIJING=1,CAS=0,EAI=0	BEI	140	159	MKRGLTVAVAGAAILVAGLSGCSSNKSTTGSGETTTAAGTTASPGAASGPKVVIDGKDQNVTGSVVCTTAAGNVNIAIGGAATGIAAVLTDGNPPEVKSVGLGNVNGVTLGYTSGTGQGNASATKDGSHYKITGTATGVDMANPMSPVNKSFEIEVTCS
29130	Rv2029c	Non-IMD	pfkB	Not syn	Intermediary metabolism and respiration	NP_216545.1_2019	6-phosphofructokinase PfkB	ITVGLSRGWSLIKSVRLGNA	20	ITVGLSRGWSHIKSVRLGNA	L->H,11	N	C-0,N-1,D-0	H3094	HIV+_DS_BAD	B	G-0,B-1,DF-0	1	1	DS_HIV_pos=1,DS_HIV_neg=0,MDR_HIV_pos=0,MDR_HIV_neg=0,poly=0	no	BEIJING=0,CAS=0,EAI=1	EAI	271	290	MTEPAAWDEGKPRIITLTMNPALDITTSVDVVRPTEKMRCGAPRYDPGGGGINVARIVHVLGGCSTALFPAGGSTGSLLMALLGDAGVPFRVIPIAASTRESFTVNESRTAKQYRFVLPGPSLTVAEQEQCLDELRGAAASAAFVVASGSLPPGVAADYYQRVADICRRSSTPLILDTSGGGLQHISSGVFLLKASVRELRECVGSELLTEPEQLAAAHELIDRGRAEVVVVSLGSQGALLATRHASHRFSSIPMTAVSGVGAGDAMVAAITVGLSRGWSLIKSVRLGNAAGAAMLLTPGTAACNRDDVERFFELAAEPTEVGQDQYVWHPIVNPEASP
31443	Rv3763	Non-IMD	lpqH	Not syn	Cell wall and cell processes	NP_218280.1_3745	lipoprotein LpqH	KITGTATGVDMANPMSPVNK	20	KITGTATGVDMANPTSPVNK	M->T,15	C	C-1,N-0,D-0	H1856	HIV+_DS_GOOD	G	G-1,B-0,DF-0	1	1	DS_HIV_pos=1,DS_HIV_neg=0,MDR_HIV_pos=0,MDR_HIV_neg=0,poly=0	no	BEIJING=1,CAS=0,EAI=0	BEI	131	150	MKRGLTVAVAGAAILVAGLSGCSSNKSTTGSGETTTAAGTTASPGAASGPKVVIDGKDQNVTGSVVCTTAAGNVNIAIGGAATGIAAVLTDGNPPEVKSVGLGNVNGVTLGYTSGTGQGNASATKDGSHYKITGTATGVDMANPMSPVNKSFEIEVTCS
43881	Rv0934	Non-IMD	pstS1	1C08P, 2C08M	Cell wall and cell processes	YP_177770.1_937	phosphate ABC transporter substrate-binding lipoprotein PstS	NFLLPDAQSIQAAAAGFASK	20	NFLLPDAQSIQAAAAGVASK	F->V,17	N	C-0,N-1,D-0	M1017	HIV-_DS_GOOD	G	G-1,B-0,DF-0	1	1	DS_HIV_pos=0,DS_HIV_neg=1,MDR_HIV_pos=0,MDR_HIV_neg=0,poly=0	no	BEIJING=0,CAS=1,EAI=0	CAS	272	291	MKIRLHTLLAVLTAAPLLLAAAGCGSKPPSGSPETGAGAGTVATTPASSPVTLAETGSTLLYPLFNLWGPAFHERYPNVTITAQGTGSGAGIAQAAAGTVNIGASDAYLSEGDMAAHKGLMNIALAISAQQVNYNLPGVSEHLKLNGKVLAAMYQGTIKTWDDPQIAALNPGVNLPGTAVVPLHRSDGSGDTFLFTQYLSKQDPEGWGKSPGFGTTVDFPAVPGALGENGNGGMVTGCAETPGCVAYIGISFLDQASQRGLGEAQLGNSSGNFLLPDAQSIQAAAAGFASKTPANQAISMIDGPAPDGYPIINYEYAIVNNRQKDAATAQTLQAFLHWAITDGNKASFLDQVHFQPLPPAVVKLSDALIATISS
58144	Rv0934	Non-IMD	pstS1	Not syn	Cell wall and cell processes	YP_177770.1_937	phosphate ABC transporter substrate-binding lipoprotein PstS	SGNFLLPDAQSIQAAAAGFA	20	SGNFLLPDAQSIQAAAAGVA	F->V,19	N	C-0,N-1,D-0	M1017	HIV-_DS_GOOD	G	G-1,B-0,DF-0	1	1	DS_HIV_pos=0,DS_HIV_neg=1,MDR_HIV_pos=0,MDR_HIV_neg=0,poly=0	no	BEIJING=0,CAS=1,EAI=0	CAS	270	289	MKIRLHTLLAVLTAAPLLLAAAGCGSKPPSGSPETGAGAGTVATTPASSPVTLAETGSTLLYPLFNLWGPAFHERYPNVTITAQGTGSGAGIAQAAAGTVNIGASDAYLSEGDMAAHKGLMNIALAISAQQVNYNLPGVSEHLKLNGKVLAAMYQGTIKTWDDPQIAALNPGVNLPGTAVVPLHRSDGSGDTFLFTQYLSKQDPEGWGKSPGFGTTVDFPAVPGALGENGNGGMVTGCAETPGCVAYIGISFLDQASQRGLGEAQLGNSSGNFLLPDAQSIQAAAAGFASKTPANQAISMIDGPAPDGYPIINYEYAIVNNRQKDAATAQTLQAFLHWAITDGNKASFLDQVHFQPLPPAVVKLSDALIATISS
120441	Rv1979c	Non-IMD	Rv1979c	Not syn	Cell wall and cell processes	NP_216495.2_1969	permease	DKVLPLVAIVVSVGLAVSYD	20	DKVLPLVAIVVSIGLAVSYD	V->I,13	C	C-1,N-0,D-0	M1782	HIV-_DS_DEFAULT	DF	G-0,B-0,DF-1	1	1	DS_HIV_pos=0,DS_HIV_neg=1,MDR_HIV_pos=0,MDR_HIV_neg=0,poly=0	no	BEIJING=1,CAS=0,EAI=0	BEI	414	433	MVGPRTRGYAIHKLGFCSVVMLGINSIIGAGIFLTPGEVIGLAGPFAPMAYVLAGIFAGVVAIVFATAARYVRTNGASYAYTTAAFGRRIGIYVGVTHAITASIAWGVLASFFVSTLLRVAFPDKAWADAEQLFSVKTLTFLGFIGVLLAINLFGNRAIKWANGTSTVGKAFALSAFIVGGLWIITTQHVNNYATAWSAYSATPYSLLGVAEIGKGTFSSMALATIVALYAFTGFESIANAAEEMDAPDRNLPRAIPIAIFSVGAIYLLTLTVAMLLGSNKIAASDDTVKLAAAIGNATFRTIIVVGALISMFGINVAASFGAPRLWTALADSGVLPTRLSRKNQYDVPMVSFAITASLALAFPLALRFDNLHLTGLAVIARFVQFIIVPIALIALARS…
121057	Rv2994	Non-IMD	Rv2994	Not syn	Cell wall and cell processes	NP_217510.1_2985	MFS-type transporter	VTVTFMLVWLINHHGWSVAQ	20	VTMTFMLVWLINHHGWSVAQ	V->M,3	N	C-0,N-1,D-0	H2754	HIV+_DS_BAD	B	G-0,B-1,DF-0	1	1	DS_HIV_pos=1,DS_HIV_neg=0,MDR_HIV_pos=0,MDR_HIV_neg=0,poly=0	no	BEIJING=0,CAS=0,EAI=1	EAI	229	248	MSRDPTGVGARWAIMIVSLGVTASSFLFINGVAFLIPRLENARGTPLSHAGLLASMPSWGLVVTMFAWGYLLDHVGERMVMAVGSALTAAAAYAAASVHSLLWIGVFLFLGGMAAGGCNSAGGRLVSGWFPPQQRGLAMGIRQTAQPLGIASGALVIPELAERGVHAGLMFPAVVCTLAAVASVLGIVDPPRKSRTKASEQELASPYRGSSILWRIHAASALLMMPQTVTVTFMLVWLINHHGWSVAQAGVLVTISQLLGALGRVAVGRWSDHVGSRMRPVRLIAAAAAATLFLLAAVDNEGSRYDVLLMIAISVIAVLDNGLEATAITEYAGPYWSGRALGIQNTTQRLMAAAGPPLFGSLITTAAYPTAWALCGVFPLAAVPLVPVRLLPPGLETRA…
154713	Rv2029c	Non-IMD	pfkB	P7-2 M8-2	Intermediary metabolism and respiration	NP_216545.1_2019	6-phosphofructokinase PfkB	GGLQHISSGVFLLKASVREL	20	GGLQHISSGLFLLKASVREL	V->L,10	C	C-1,N-0,D-0	H2375	HIV+_MDR_BAD	B	G-0,B-1,DF-0	1	1	DS_HIV_pos=0,DS_HIV_neg=0,MDR_HIV_pos=1,MDR_HIV_neg=0,poly=0	no	BEIJING=0,CAS=0,EAI=1	EAI	181	200	MTEPAAWDEGKPRIITLTMNPALDITTSVDVVRPTEKMRCGAPRYDPGGGGINVARIVHVLGGCSTALFPAGGSTGSLLMALLGDAGVPFRVIPIAASTRESFTVNESRTAKQYRFVLPGPSLTVAEQEQCLDELRGAAASAAFVVASGSLPPGVAADYYQRVADICRRSSTPLILDTSGGGLQHISSGVFLLKASVRELRECVGSELLTEPEQLAAAHELIDRGRAEVVVVSLGSQGALLATRHASHRFSSIPMTAVSGVGAGDAMVAAITVGLSRGWSLIKSVRLGNAAGAAMLLTPGTAACNRDDVERFFELAAEPTEVGQDQYVWHPIVNPEASP
155106	Rv2029c	Non-IMD	pfkB	1C02P, 2C02M	Intermediary metabolism and respiration	NP_216545.1_2019	6-phosphofructokinase PfkB	LIKSVRLGNAAGAAMLLTPG	20	HIKSVRLGNAAGAAMLLTPG	L->H,1	N	C-0,N-1,D-0	H3094	HIV+_DS_BAD	B	G-0,B-1,DF-0	1	1	DS_HIV_pos=1,DS_HIV_neg=0,MDR_HIV_pos=0,MDR_HIV_neg=0,poly=0	no	BEIJING=0,CAS=0,EAI=1	EAI	281	300	MTEPAAWDEGKPRIITLTMNPALDITTSVDVVRPTEKMRCGAPRYDPGGGGINVARIVHVLGGCSTALFPAGGSTGSLLMALLGDAGVPFRVIPIAASTRESFTVNESRTAKQYRFVLPGPSLTVAEQEQCLDELRGAAASAAFVVASGSLPPGVAADYYQRVADICRRSSTPLILDTSGGGLQHISSGVFLLKASVRELRECVGSELLTEPEQLAAAHELIDRGRAEVVVVSLGSQGALLATRHASHRFSSIPMTAVSGVGAGDAMVAAITVGLSRGWSLIKSVRLGNAAGAAMLLTPGTAACNRDDVERFFELAAEPTEVGQDQYVWHPIVNPEASP
155341	Rv2029c	Non-IMD	pfkB	1C04P, 2C04M	Intermediary metabolism and respiration	NP_216545.1_2019	6-phosphofructokinase PfkB	PALDITTSVDVVRPTEKMRC	20	PALDITTSVDVVRQTEKMRC	P->Q,14	N	C-0,N-1,D-0	H1249	HIV+_DS_BAD	B	G-0,B-1,DF-0	1	1	DS_HIV_pos=1,DS_HIV_neg=0,MDR_HIV_pos=0,MDR_HIV_neg=0,poly=0	no	BEIJING=0,CAS=0,EAI=1	EAI	21	40	MTEPAAWDEGKPRIITLTMNPALDITTSVDVVRPTEKMRCGAPRYDPGGGGINVARIVHVLGGCSTALFPAGGSTGSLLMALLGDAGVPFRVIPIAASTRESFTVNESRTAKQYRFVLPGPSLTVAEQEQCLDELRGAAASAAFVVASGSLPPGVAADYYQRVADICRRSSTPLILDTSGGGLQHISSGVFLLKASVRELRECVGSELLTEPEQLAAAHELIDRGRAEVVVVSLGSQGALLATRHASHRFSSIPMTAVSGVGAGDAMVAAITVGLSRGWSLIKSVRLGNAAGAAMLLTPGTAACNRDDVERFFELAAEPTEVGQDQYVWHPIVNPEASP
155863	Rv2029c	Non-IMD	pfkB	P7-3 M8-3	Intermediary metabolism and respiration	NP_216545.1_2019	6-phosphofructokinase PfkB	STPLILDTSGGGLQHISSGV	20	STPLILDTSGGGLQHISSGL	V->L,20	C	C-1,N-0,D-0	H2375	HIV+_MDR_BAD	B	G-0,B-1,DF-0	1	1	DS_HIV_pos=0,DS_HIV_neg=0,MDR_HIV_pos=1,MDR_HIV_neg=0,poly=0	no	BEIJING=0,CAS=0,EAI=1	EAI	171	190	MTEPAAWDEGKPRIITLTMNPALDITTSVDVVRPTEKMRCGAPRYDPGGGGINVARIVHVLGGCSTALFPAGGSTGSLLMALLGDAGVPFRVIPIAASTRESFTVNESRTAKQYRFVLPGPSLTVAEQEQCLDELRGAAASAAFVVASGSLPPGVAADYYQRVADICRRSSTPLILDTSGGGLQHISSGVFLLKASVRELRECVGSELLTEPEQLAAAHELIDRGRAEVVVVSLGSQGALLATRHASHRFSSIPMTAVSGVGAGDAMVAAITVGLSRGWSLIKSVRLGNAAGAAMLLTPGTAACNRDDVERFFELAAEPTEVGQDQYVWHPIVNPEASP
156110	Rv2029c	Non-IMD	pfkB	1B10P, 2B10M	Intermediary metabolism and respiration	NP_216545.1_2019	6-phosphofructokinase PfkB	VVRPTEKMRCGAPRYDPGGG	20	VVRQTEKMRCGAPRYDPGGG	P->Q,4	N	C-0,N-1,D-0	H1249	HIV+_DS_BAD	B	G-0,B-1,DF-0	1	1	DS_HIV_pos=1,DS_HIV_neg=0,MDR_HIV_pos=0,MDR_HIV_neg=0,poly=0	no	BEIJING=0,CAS=0,EAI=1	EAI	31	50	MTEPAAWDEGKPRIITLTMNPALDITTSVDVVRPTEKMRCGAPRYDPGGGGINVARIVHVLGGCSTALFPAGGSTGSLLMALLGDAGVPFRVIPIAASTRESFTVNESRTAKQYRFVLPGPSLTVAEQEQCLDELRGAAASAAFVVASGSLPPGVAADYYQRVADICRRSSTPLILDTSGGGLQHISSGVFLLKASVRELRECVGSELLTEPEQLAAAHELIDRGRAEVVVVSLGSQGALLATRHASHRFSSIPMTAVSGVGAGDAMVAAITVGLSRGWSLIKSVRLGNAAGAAMLLTPGTAACNRDDVERFFELAAEPTEVGQDQYVWHPIVNPEASP
154232	Rv1733c	Non-IMD	Rv1733c	1D01P, 2D01M	Cell wall and cell processes	NP_216249.1_1732	transmembrane protein	ATMITFRLRLPCRTILRVFS	20	ATMITFRLRWPCRTILRVFS	L->W,10	N	C-0,N-1,D-0	M1010_M1273	HIV-_DS_GOOD,HIV-_DS_DEFAULT	G,DF	G-1,B-0,DF-1	2	3	DS_HIV_pos=0,DS_HIV_neg=2,MDR_HIV_pos=0,MDR_HIV_neg=0,poly=0	no	BEIJING=0,CAS=2,EAI=0	EAI	11	30	MIATTRDREGATMITFRLRLPCRTILRVFSRNPLVRGTDRLEAVVMLLAVTVSLLTIPFAAAAGTAVQDSRSHVYAHQAQTRHPATATVIDHEGVIDSNTTATSAPPRTKITVPARWVVNGIERSGEVNAKPGTKSGDRVGIWVDSAGQLVDEPAPPARAIADAALAALGLWLSVAAVAGALLALTRAILIRVRNASWQHDIDSLFCTQR
53974	Rv3017c	Non-IMD	esxQ	P7-4 M8-4	Cell wall and cell processes	NP_217533.1_3008	ESAT-6 like protein EsxQ	RGRWLDPRHAGPATAADAGD	20	RGRWLDPRHAGPAMAADAGD	T->M,14	C	C-1,N-0,D-0	M1324_M1325_M1011	HIV-_MDR_BAD,HIV-_MDR_BAD,HIV-_PR_BAD	B	G-0,B-3,DF-0	3	4	DS_HIV_pos=0,DS_HIV_neg=0,MDR_HIV_pos=0,MDR_HIV_neg=2,poly=1	no	BEIJING=0,CAS=0,EAI=3	EAI	101	120	MSQSMYSYPAMTANVGDMAGYTGTTQSLGADIASERTAPSRACQGDLGMSHQDWQAQWNQAMEALARAYRRCRRALRQIGVLERPVGDSSDCGTIRVGSFRGRWLDPRHAGPATAADAGD
55530	Rv1255c	Non-IMD	Rv1255c	Not syn	Regulatory proteins	NP_215771.1_1252	HTH-type transcriptional regulator	RRARWVVRMLTSLLMFPGRD	20	HRARWVVRMLTSLLMFPGRD	R->H,1	C	C-1,N-0,D-0	M2416_H1580_H3367	HIV-_DS_GOOD,HIV+_DS_BAD,HIV+_MDR_BAD	G,B	G-1,B-2,DF-0	3	4	DS_HIV_pos=1,DS_HIV_neg=1,MDR_HIV_pos=1,MDR_HIV_neg=0,poly=0	yes	BEIJING=0,CAS=0,EAI=3	EAI	151	170	MAGTDWLSARRTELAADRILDAAERLFTQRDPASIGMNEIAKAAGCSRATLYRYFDSREALRTAYVHRETRRLGREIMVKIADVVEPAERLLVSITTTLRMVRDNPALAAWFTTTRPPIGGEMAGRSEVIAALAAAFLNSLGPDDPTTVERRARWVVRMLTSLLMFPGRDEADERAMIAEFVVPIVTPASAAARKAGHPGPE
153959	Rv1733c	Non-IMD	Rv1733c	1B01P, 2B01M, 1D04P, 2D04M	Cell wall and cell processes	NP_216249.1_1732	transmembrane protein	AAAGTAVQDSRSHVYAHQAQ	20	AAAGIAVHDSRSHVYAHQAQ	T->I,5_Q->H,8	N-N	C-0,N-2,D-0	M1762_M2006_M2007_M2276_M2277	HIV-_MDR_DEFAULT,HIV-_MDR_DEFAULT,HIV-_MDR_DEFAULT,HIV-_MDR_DEFAULT,HIV-_MDR_DEFAULT	DF	G-0,B-0,DF-5	5	6	DS_HIV_pos=0,DS_HIV_neg=0,MDR_HIV_pos=0,MDR_HIV_neg=5,poly=0	no	BEIJING=0,CAS=5,EAI=0	CAS	61	80	MIATTRDREGATMITFRLRLPCRTILRVFSRNPLVRGTDRLEAVVMLLAVTVSLLTIPFAAAAGTAVQDSRSHVYAHQAQTRHPATATVIDHEGVIDSNTTATSAPPRTKITVPARWVVNGIERSGEVNAKPGTKSGDRVGIWVDSAGQLVDEPAPPARAIADAALAALGLWLSVAAVAGALLALTRAILIRVRNASWQHDIDSLFCTQR
155973	Rv1733c	Non-IMD	Rv1733c	1B02P, 2B02M	Cell wall and cell processes	NP_216249.1_1732	transmembrane protein	TVSLLTIPFAAAAGTAVQDS	20	TVSLLTIPFAAAAGIAVHDS	T->I,15_Q->H,18	N-N	C-0,N-2,D-0	M1762_M2006_M2007_M2276_M2277	HIV-_MDR_DEFAULT,HIV-_MDR_DEFAULT,HIV-_MDR_DEFAULT,HIV-_MDR_DEFAULT,HIV-_MDR_DEFAULT	DF	G-0,B-0,DF-5	5	6	DS_HIV_pos=0,DS_HIV_neg=0,MDR_HIV_pos=0,MDR_HIV_neg=5,poly=0	no	BEIJING=0,CAS=5,EAI=0	CAS	51	70	MIATTRDREGATMITFRLRLPCRTILRVFSRNPLVRGTDRLEAVVMLLAVTVSLLTIPFAAAAGTAVQDSRSHVYAHQAQTRHPATATVIDHEGVIDSNTTATSAPPRTKITVPARWVVNGIERSGEVNAKPGTKSGDRVGIWVDSAGQLVDEPAPPARAIADAALAALGLWLSVAAVAGALLALTRAILIRVRNASWQHDIDSLFCTQR
48458	Rv1980c	Non-IMD	mpt64	1B05P, 2B05M	Cell wall and cell processes	NP_216496.1_1970	immunogenic protein Mpt64	PLPVVFPIVQGELSKQTGQQ	20	PLPVVLPIVQGELSKQTGQQ	F->L,6	N	C-0,N-1,D-0	M1271_M1570_M1816_M984_H1249_H3094_M1324_M1325_M1011_M1961_M2140	HIV-_DS_GOOD,HIV-_DS_GOOD,HIV-_DS_GOOD,HIV-_DS_GOOD,HIV+_DS_BAD,HIV+_DS_BAD,HIV-_MDR_BAD,HIV-_MDR_BAD,HIV-_PR_BAD,HIV-_PR_GOOD,HIV-_PR_GOOD	G,B	G-6,B-5,DF-0	11	14	DS_HIV_pos=2,DS_HIV_neg=4,MDR_HIV_pos=0,MDR_HIV_neg=2,poly=3	no	BEIJING=0,CAS=0,EAI=11	EAI	154	173	MRIKIFMLVTAVVLLCCSGVATAAPKTYCEELKGTDTGQACQIQMSDPAYNINISLPSYYPDQKSLENYIAQTRDKFLSAATSSTPREAPYELNITSATYQSAIPPRGTQAVVLKVYQNAGGTHPTTTYKAFDWDQAYRKPITYDTLWQADTDPLPVVFPIVQGELSKQTGQQVSIAPNAGLDPVNYQNFAVTNDGVIFFFNPGELLPEAAGPTQVLVPRSAIDSMLA
73593	Rv1980c	Non-IMD	mpt64	Not syn	Cell wall and cell processes	NP_216496.1_1970	immunogenic protein Mpt64	YDTLWQADTDPLPVVFPIVQ	20	YDTLWQADTDPLPVVLPIVQ	F->L,16	N	C-0,N-1,D-0	M1271_M1570_M1816_M984_H1249_H3094_M1324_M1325_M1011_M1961_M2140	HIV-_DS_GOOD,HIV-_DS_GOOD,HIV-_DS_GOOD,HIV-_DS_GOOD,HIV+_DS_BAD,HIV+_DS_BAD,HIV-_MDR_BAD,HIV-_MDR_BAD,HIV-_PR_BAD,HIV-_PR_GOOD,HIV-_PR_GOOD	G,B	G-6,B-5,DF-0	11	14	DS_HIV_pos=2,DS_HIV_neg=4,MDR_HIV_pos=0,MDR_HIV_neg=2,poly=3	no	BEIJING=0,CAS=0,EAI=11	EAI	144	163	MRIKIFMLVTAVVLLCCSGVATAAPKTYCEELKGTDTGQACQIQMSDPAYNINISLPSYYPDQKSLENYIAQTRDKFLSAATSSTPREAPYELNITSATYQSAIPPRGTQAVVLKVYQNAGGTHPTTTYKAFDWDQAYRKPITYDTLWQADTDPLPVVFPIVQGELSKQTGQQVSIAPNAGLDPVNYQNFAVTNDGVIFFFNPGELLPEAAGPTQVLVPRSAIDSMLA
154515	Rv2029c	Non-IMD	pfkB	1B03P, 2B03M	Intermediary metabolism and respiration	NP_216545.1_2019	6-phosphofructokinase PfkB	EPEQLAAAHELIDRGRAEVV	20	EPEQLAAAHEFIDRGRAEVV	L->F,11	N	C-0,N-1,D-0	M1017_M1559_H1964_H2101_M1292_M1545_M1762_M1780_M2006_M2007_M2276_M2277_M2323_M2324_M2479	HIV-_DS_GOOD,HIV-_DS_GOOD,HIV+_DS_GOOD,HIV+_DS_GOOD,HIV-_MDR_BAD,HIV-_MDR_BAD,HIV-_MDR_DEFAULT,HIV-_MDR_GOOD,HIV-_MDR_DEFAULT,HIV-_MDR_DEFAULT,HIV-_MDR_DEFAULT,HIV-_MDR_DEFAULT,HIV-_MDR_GOOD,HIV-_MDR_GOOD,HIV-_PR_BAD	G,B,DF	G-7,B-3,DF-5	15	19	DS_HIV_pos=2,DS_HIV_neg=2,MDR_HIV_pos=0,MDR_HIV_neg=10,poly=1	no	BEIJING=0,CAS=15,EAI=0	CAS	211	230	MTEPAAWDEGKPRIITLTMNPALDITTSVDVVRPTEKMRCGAPRYDPGGGGINVARIVHVLGGCSTALFPAGGSTGSLLMALLGDAGVPFRVIPIAASTRESFTVNESRTAKQYRFVLPGPSLTVAEQEQCLDELRGAAASAAFVVASGSLPPGVAADYYQRVADICRRSSTPLILDTSGGGLQHISSGVFLLKASVRELRECVGSELLTEPEQLAAAHELIDRGRAEVVVVSLGSQGALLATRHASHRFSSIPMTAVSGVGAGDAMVAAITVGLSRGWSLIKSVRLGNAAGAAMLLTPGTAACNRDDVERFFELAAEPTEVGQDQYVWHPIVNPEASP
155102	Rv2029c	Non-IMD	pfkB	1B04P, 2B04M	Intermediary metabolism and respiration	NP_216545.1_2019	6-phosphofructokinase PfkB	LIDRGRAEVVVVSLGSQGAL	20	FIDRGRAEVVVVSLGSQGAL	L->F,1	N	C-0,N-1,D-0	M1017_M1559_H1964_H2101_M1292_M1545_M1762_M1780_M2006_M2007_M2276_M2277_M2323_M2324_M2479	HIV-_DS_GOOD,HIV-_DS_GOOD,HIV+_DS_GOOD,HIV+_DS_GOOD,HIV-_MDR_BAD,HIV-_MDR_BAD,HIV-_MDR_DEFAULT,HIV-_MDR_GOOD,HIV-_MDR_DEFAULT,HIV-_MDR_DEFAULT,HIV-_MDR_DEFAULT,HIV-_MDR_DEFAULT,HIV-_MDR_GOOD,HIV-_MDR_GOOD,HIV-_PR_BAD	G,B,DF	G-7,B-3,DF-5	15	19	DS_HIV_pos=2,DS_HIV_neg=2,MDR_HIV_pos=0,MDR_HIV_neg=10,poly=1	no	BEIJING=0,CAS=15,EAI=0	CAS	221	240	MTEPAAWDEGKPRIITLTMNPALDITTSVDVVRPTEKMRCGAPRYDPGGGGINVARIVHVLGGCSTALFPAGGSTGSLLMALLGDAGVPFRVIPIAASTRESFTVNESRTAKQYRFVLPGPSLTVAEQEQCLDELRGAAASAAFVVASGSLPPGVAADYYQRVADICRRSSTPLILDTSGGGLQHISSGVFLLKASVRELRECVGSELLTEPEQLAAAHELIDRGRAEVVVVSLGSQGALLATRHASHRFSSIPMTAVSGVGAGDAMVAAITVGLSRGWSLIKSVRLGNAAGAAMLLTPGTAACNRDDVERFFELAAEPTEVGQDQYVWHPIVNPEASP
57048	Rv3019c	IMD	esxR	P1-5 M2-5	Cell wall and cell processes	NP_217535.1_3010	ESAT-6 like protein EsxR	SAWQGDTGITYQGWQTQWNQ	20	SAWQGDTGITYQGWQTQCNQ	W->C,18	N	C-0,N-1,D-0	M1010_M1271_M1273_M1533_M1570_M1816_M2416_M984_M991_M995_H1249_H1580_H2102_H2754_H2760_H3004_H3094_M1324_M1325_H3367_M1011_M1422_M1448_M1961_M2140_M2278	HIV-_DS_GOOD,HIV-_DS_GOOD,HIV-_DS_DEFAULT,HIV-_DS_DEFAULT,HIV-_DS_GOOD,HIV-_DS_GOOD,HIV-_DS_GOOD,HIV-_DS_GOOD,HIV-_DS_GOOD,HIV-_DS_GOOD,HIV+_DS_BAD,HIV+_DS_BAD,HIV+_DS_BAD,HIV+_DS_BAD,HIV+_DS_BAD,HIV+_DS_BAD,HIV+_DS_BAD,HIV-_MDR_BAD,HIV-_MDR_BAD,HIV+_MDR_BAD,HIV-_PR_BAD,HIV-_PR_BAD,HIV-_PR_DEFAULT,HIV-_PR_GOOD,HIV-_PR_GOOD,HIV-_PR_DEFAULT	G,B,DF	G-10,B-12,DF-4	26	33	DS_HIV_pos=7,DS_HIV_neg=10,MDR_HIV_pos=1,MDR_HIV_neg=2,poly=6	yes	BEIJING=0,CAS=0,EAI=26	EAI	41	60	MSQIMYNYPAMMAHAGDMAGYAGTLQSLGADIASEQAVLSSAWQGDTGITYQGWQTQWNQALEDLVRAYQSMSGTHESNTMAMLARDGAEAAKWGG
75496	Rv3019c	IMD	esxR	P1-6 M2-6	Cell wall and cell processes	NP_217535.1_3010	ESAT-6 like protein EsxR	YQGWQTQWNQALEDLVRAYQ	20	YQGWQTQCNQALEDLVRAYQ	W->C,8	N	C-0,N-1,D-0	M1010_M1271_M1273_M1533_M1570_M1816_M2416_M984_M991_M995_H1249_H1580_H2102_H2754_H2760_H3004_H3094_M1324_M1325_H3367_M1011_M1422_M1448_M1961_M2140_M2278	HIV-_DS_GOOD,HIV-_DS_GOOD,HIV-_DS_DEFAULT,HIV-_DS_DEFAULT,HIV-_DS_GOOD,HIV-_DS_GOOD,HIV-_DS_GOOD,HIV-_DS_GOOD,HIV-_DS_GOOD,HIV-_DS_GOOD,HIV+_DS_BAD,HIV+_DS_BAD,HIV+_DS_BAD,HIV+_DS_BAD,HIV+_DS_BAD,HIV+_DS_BAD,HIV+_DS_BAD,HIV-_MDR_BAD,HIV-_MDR_BAD,HIV+_MDR_BAD,HIV-_PR_BAD,HIV-_PR_BAD,HIV-_PR_DEFAULT,HIV-_PR_GOOD,HIV-_PR_GOOD,HIV-_PR_DEFAULT	G,B,DF	G-10,B-12,DF-4	26	33	DS_HIV_pos=7,DS_HIV_neg=10,MDR_HIV_pos=1,MDR_HIV_neg=2,poly=6	yes	BEIJING=0,CAS=0,EAI=26	EAI	51	70	MSQIMYNYPAMMAHAGDMAGYAGTLQSLGADIASEQAVLSSAWQGDTGITYQGWQTQWNQALEDLVRAYQSMSGTHESNTMAMLARDGAEAAKWGG
7472	Rv0934	Non-IMD	pstS1	Not syn	Cell wall and cell processes	YP_177770.1_937	phosphate ABC transporter substrate-binding lipoprotein PstS	DAATAQTLQAFLHWAITDGN	20	DAATAQTLQAFLHWAIIDGN	T->I,17	N	C-0,N-1,D-0	M1004_M1007_M1009_M1010_M1012_M1021_M1022_M1023_M1025_M1271_M1272_M1273_M1533_M1570_M1816_M2416_M984_M987_M990_M991_M992_M995_H1249_H1578_H1580_H1996_H2102_H2264_H2398_H2463_H2754_H2760_H3004_H3005_H3033_H3094_H3361_H3986_M1221_M1324_M1325_H2375_H2438_H3367_M1008_M1011_M1024_M1422_M1441_M1448_M1961_M2116_M2140_M2278	HIV-_DS_GOOD,HIV-_DS_GOOD,HIV-_DS_GOOD,HIV-_DS_GOOD,HIV-_DS_BAD,HIV-_DS_DEFAULT,HIV-_DS_GOOD,HIV-_DS_GOOD,HIV-_DS_GOOD,HIV-_DS_GOOD,HIV-_DS_DEFAULT,HIV-_DS_DEFAULT,HIV-_DS_DEFAULT,HIV-_DS_GOOD,HIV-_DS_GOOD,HIV-_DS_GOOD,HIV-_DS_GOOD,,HIV-_DS_GOOD,HIV-_DS_GOOD,HIV-_DS_GOOD,HIV-_DS_GOOD,HIV+_DS_BAD,HIV+_DS_GOOD,HIV+_DS_BAD,HIV+_DS_BAD,HIV+_DS_BAD,HIV+_DS_BAD,HIV+_DS_BAD,HIV+_DS_BAD,HIV+_DS_BAD,HIV+_…	G,B,DF	G-26,B-19,DF-8	54	68	DS_HIV_pos=16,DS_HIV_neg=22,MDR_HIV_pos=3,MDR_HIV_neg=3,poly=10	no	BEIJING=0,CAS=0,EAI=54	EAI	325	344	MKIRLHTLLAVLTAAPLLLAAAGCGSKPPSGSPETGAGAGTVATTPASSPVTLAETGSTLLYPLFNLWGPAFHERYPNVTITAQGTGSGAGIAQAAAGTVNIGASDAYLSEGDMAAHKGLMNIALAISAQQVNYNLPGVSEHLKLNGKVLAAMYQGTIKTWDDPQIAALNPGVNLPGTAVVPLHRSDGSGDTFLFTQYLSKQDPEGWGKSPGFGTTVDFPAVPGALGENGNGGMVTGCAETPGCVAYIGISFLDQASQRGLGEAQLGNSSGNFLLPDAQSIQAAAAGFASKTPANQAISMIDGPAPDGYPIINYEYAIVNNRQKDAATAQTLQAFLHWAITDGNKASFLDQVHFQPLPPAVVKLSDALIATISS
153959	Rv1733c	Non-IMD	Rv1733c	1A01P, 2A01M	Cell wall and cell processes	NP_216249.1_1732	transmembrane protein	AAAGTAVQDSRSHVYAHQAQ	20	AAAGTAVHDSRSHVYAHQAQ	Q->H,8	N	C-0,N-1,D-0	M1004_M1007_M1009_M1010_M1012_M1017_M1021_M1022_M1023_M1025_M1271_M1272_M1273_M1533_M1559_M1570_M1782_M1816_M1848_M2416_M984_M987_M990_M991_M992_M995_H1249_H1329_H1578_H1580_H1856_H1964_H1996_H2101_H2102_H2264_H2398_H2463_H2581_H2754_H2760_H3004_H3005_H3033_H3094_H3360_H3361_H3986_M1221_M1292_M1324_M1325_M1545_M1780_M2084_M2085_M2323_M2324_H2300_H2375_H2438_H3367_M1008_M1011_M1024_M1422_M1441_M14…	HIV-_DS_GOOD,HIV-_DS_GOOD,HIV-_DS_GOOD,HIV-_DS_GOOD,HIV-_DS_BAD,HIV-_DS_GOOD,HIV-_DS_DEFAULT,HIV-_DS_GOOD,HIV-_DS_GOOD,HIV-_DS_GOOD,HIV-_DS_GOOD,HIV-_DS_DEFAULT,HIV-_DS_DEFAULT,HIV-_DS_DEFAULT,HIV-_DS_GOOD,HIV-_DS_GOOD,HIV-_DS_DEFAULT,HIV-_DS_GOOD,HIV-_DS_BAD,HIV-_DS_GOOD,HIV-_DS_GOOD,,HIV-_DS_GOOD,HIV-_DS_GOOD,HIV-_DS_GOOD,HIV-_DS_GOOD,HIV+_DS_BAD,HIV+_DS_BAD,HIV+_DS_GOOD,HIV+_DS_BAD,HIV+_DS_GOO…	G,B,DF	G-36,B-28,DF-9	74	94	DS_HIV_pos=22,DS_HIV_neg=26,MDR_HIV_pos=4,MDR_HIV_neg=10,poly=12	no	BEIJING=10,CAS=10,EAI=54	BEI,CAS,EAI	61	80	MIATTRDREGATMITFRLRLPCRTILRVFSRNPLVRGTDRLEAVVMLLAVTVSLLTIPFAAAAGTAVQDSRSHVYAHQAQTRHPATATVIDHEGVIDSNTTATSAPPRTKITVPARWVVNGIERSGEVNAKPGTKSGDRVGIWVDSAGQLVDEPAPPARAIADAALAALGLWLSVAAVAGALLALTRAILIRVRNASWQHDIDSLFCTQR
155973	Rv1733c	Non-IMD	Rv1733c	1A02P, 2A02M	Cell wall and cell processes	NP_216249.1_1732	transmembrane protein	TVSLLTIPFAAAAGTAVQDS	20	TVSLLTIPFAAAAGTAVHDS	Q->H,18	N	C-0,N-1,D-0	M1004_M1007_M1009_M1010_M1012_M1017_M1021_M1022_M1023_M1025_M1271_M1272_M1273_M1533_M1559_M1570_M1782_M1816_M1848_M2416_M984_M987_M990_M991_M992_M995_H1249_H1329_H1578_H1580_H1856_H1964_H1996_H2101_H2102_H2264_H2398_H2463_H2581_H2754_H2760_H3004_H3005_H3033_H3094_H3360_H3361_H3986_M1221_M1292_M1324_M1325_M1545_M1780_M2084_M2085_M2323_M2324_H2300_H2375_H2438_H3367_M1008_M1011_M1024_M1422_M1441_M14…	HIV-_DS_GOOD,HIV-_DS_GOOD,HIV-_DS_GOOD,HIV-_DS_GOOD,HIV-_DS_BAD,HIV-_DS_GOOD,HIV-_DS_DEFAULT,HIV-_DS_GOOD,HIV-_DS_GOOD,HIV-_DS_GOOD,HIV-_DS_GOOD,HIV-_DS_DEFAULT,HIV-_DS_DEFAULT,HIV-_DS_DEFAULT,HIV-_DS_GOOD,HIV-_DS_GOOD,HIV-_DS_DEFAULT,HIV-_DS_GOOD,HIV-_DS_BAD,HIV-_DS_GOOD,HIV-_DS_GOOD,,HIV-_DS_GOOD,HIV-_DS_GOOD,HIV-_DS_GOOD,HIV-_DS_GOOD,HIV+_DS_BAD,HIV+_DS_BAD,HIV+_DS_GOOD,HIV+_DS_BAD,HIV+_DS_GOO…	G,B,DF	G-36,B-28,DF-9	74	94	DS_HIV_pos=22,DS_HIV_neg=26,MDR_HIV_pos=4,MDR_HIV_neg=10,poly=12	no	BEIJING=10,CAS=10,EAI=54	BEI,CAS,EAI	51	70	MIATTRDREGATMITFRLRLPCRTILRVFSRNPLVRGTDRLEAVVMLLAVTVSLLTIPFAAAAGTAVQDSRSHVYAHQAQTRHPATATVIDHEGVIDSNTTATSAPPRTKITVPARWVVNGIERSGEVNAKPGTKSGDRVGIWVDSAGQLVDEPAPPARAIADAALAALGLWLSVAAVAGALLALTRAILIRVRNASWQHDIDSLFCTQR
36046	Rv2945c	Non-IMD	lppX	1B11P, 2B11M	Cell wall and cell processes	NP_217461.1_2934	lipoprotein LppX	LGACLALWLSGCSSPKPDAEEQGVP	25	LGACLALWLLGCSSPKPDAEEQGVP	S->L,10	N	C-0,N-1,D-0	H2754	HIV+_DS_BAD	B	G-0,B-1,DF-0	1	1	DS_HIV_pos=1,DS_HIV_neg=0,MDR_HIV_pos=0,MDR_HIV_neg=0,poly=0	no	BEIJING=0,CAS=0,EAI=1	EAI	16	40	MNDGKRAVTSAVLVVLGACLALWLSGCSSPKPDAEEQGVPVSPTASDPALLAEIRQSLDATKGLTSVHVAVRTTGKVDSLLGITSADVDVRANPLAAKGVCTYNDEQGVPFRVQGDNISVKLFDDWSNLGSISELSTSRVLDPAAGVTQLLSGVTNLQAQGTEVIDGISTTKITGTIPASSVKMLDPGAKSARPATVWIAQDGSHHLVRASIDLGSGSIQLTQSKWNEPVNVD
102321	Rv1926c	Non-IMD	mpt63	1B08P, 2B08M	Cell wall and cell processes	NP_216442.1_1916	immunogenic protein Mpt63	ATIPQGEQSTGKIYFDVTGPSPTIV	25	ATIPQDEQSTGKIYFDVTGPSPTIV	G->D,6	N	C-0,N-1,D-0	H3360	HIV+_DS_BAD	B	G-0,B-1,DF-0	1	1	DS_HIV_pos=1,DS_HIV_neg=0,MDR_HIV_pos=0,MDR_HIV_neg=0,poly=0	no	BEIJING=1,CAS=0,EAI=0	BEI	121	145	MKLTTMIKTAVAVVAMAAIATFAAPVALAAYPITGKLGSELTMTDTVGQVVLGWKVSDLKSSTAVIPGYPVAGQVWEATATVNAIRGSVTPAVSQFNARTADGINYRVLWQAAGPDTISGATIPQGEQSTGKIYFDVTGPSPTIVAMNNGMEDLLIWEP
102966	Rv1926c	Non-IMD	mpt63	Not syn	Cell wall and cell processes	NP_216442.1_1916	immunogenic protein Mpt63	YRVLWQAAGPDTISGATIPQGEQST	25	YRVLWQAAGPDTISGATIPQDEQST	G->D,21	N	C-0,N-1,D-0	H3360	HIV+_DS_BAD	B	G-0,B-1,DF-0	1	1	DS_HIV_pos=1,DS_HIV_neg=0,MDR_HIV_pos=0,MDR_HIV_neg=0,poly=0	no	BEIJING=1,CAS=0,EAI=0	BEI	106	130	MKLTTMIKTAVAVVAMAAIATFAAPVALAAYPITGKLGSELTMTDTVGQVVLGWKVSDLKSSTAVIPGYPVAGQVWEATATVNAIRGSVTPAVSQFNARTADGINYRVLWQAAGPDTISGATIPQGEQSTGKIYFDVTGPSPTIVAMNNGMEDLLIWEP
179771	Rv1985c	Non-IMD	Rv1985c	Not syn	Regulatory proteins	NP_216501.1_1977	HTH-type transcriptional regulator	AVVELGSFDAAAERLHVTPSAVSQR	25	AAVELGSFDAAAERLHVTPSAVSQR	V->A,2	C	C-1,N-0,D-0	H1856	HIV+_DS_GOOD	G	G-1,B-0,DF-0	1	1	DS_HIV_pos=1,DS_HIV_neg=0,MDR_HIV_pos=0,MDR_HIV_neg=0,poly=0	yes	BEIJING=1,CAS=0,EAI=0	BEI	16	40	MVDPQLDGPQLAALAAVVELGSFDAAAERLHVTPSAVSQRIKSLEQQVGQVLVVREKPCRATTAGIPLLRLAAQTALLESEALAEMGGNASLKRTRITIAVNADSMATWFSAVFDGLGDVLLDVRIEDQDHSARLLREGVAMGAVTTERNPVPGCRVHPLGEMRYLPVASRPFVQRHLSDGFTAAAAAKAPSLAWNRDDGLQDMLVRKAFRRAITRPTHFVPTTEGFTAAARAGLGWGMFPEKLAASPLADGSFVRVCDIHLDVPLYWQCWKLDSPIIARITDTVRAAASGLYRGQQRRRRPG
179793	Rv1985c	Non-IMD	Rv1985c	Not syn	Regulatory proteins	NP_216501.1_1977	HTH-type transcriptional regulator	GFTAAAAAKAPSLAWNRDDGLQDML	25	EFTAAAAAKAPSLAWNRDDGLQDML	G->E,1	N	C-0,N-1,D-0	M1570	HIV-_DS_GOOD	G	G-1,B-0,DF-0	1	1	DS_HIV_pos=0,DS_HIV_neg=1,MDR_HIV_pos=0,MDR_HIV_neg=0,poly=0	no	BEIJING=0,CAS=0,EAI=1	EAI	181	205	MVDPQLDGPQLAALAAVVELGSFDAAAERLHVTPSAVSQRIKSLEQQVGQVLVVREKPCRATTAGIPLLRLAAQTALLESEALAEMGGNASLKRTRITIAVNADSMATWFSAVFDGLGDVLLDVRIEDQDHSARLLREGVAMGAVTTERNPVPGCRVHPLGEMRYLPVASRPFVQRHLSDGFTAAAAAKAPSLAWNRDDGLQDMLVRKAFRRAITRPTHFVPTTEGFTAAARAGLGWGMFPEKLAASPLADGSFVRVCDIHLDVPLYWQCWKLDSPIIARITDTVRAAASGLYRGQQRRRRPG
179851	Rv1985c	Non-IMD	Rv1985c	Not syn	Regulatory proteins	NP_216501.1_1977	HTH-type transcriptional regulator	LPVASRPFVQRHLSDGFTAAAAAKA	25	LPVASRPFVQRHLSDEFTAAAAAKA	G->E,16	N	C-0,N-1,D-0	M1570	HIV-_DS_GOOD	G	G-1,B-0,DF-0	1	1	DS_HIV_pos=0,DS_HIV_neg=1,MDR_HIV_pos=0,MDR_HIV_neg=0,poly=0	no	BEIJING=0,CAS=0,EAI=1	EAI	166	190	MVDPQLDGPQLAALAAVVELGSFDAAAERLHVTPSAVSQRIKSLEQQVGQVLVVREKPCRATTAGIPLLRLAAQTALLESEALAEMGGNASLKRTRITIAVNADSMATWFSAVFDGLGDVLLDVRIEDQDHSARLLREGVAMGAVTTERNPVPGCRVHPLGEMRYLPVASRPFVQRHLSDGFTAAAAAKAPSLAWNRDDGLQDMLVRKAFRRAITRPTHFVPTTEGFTAAARAGLGWGMFPEKLAASPLADGSFVRVCDIHLDVPLYWQCWKLDSPIIARITDTVRAAASGLYRGQQRRRRPG
179861	Rv1985c	Non-IMD	Rv1985c	Not syn	Regulatory proteins	NP_216501.1_1977	HTH-type transcriptional regulator	MVDPQLDGPQLAALAAVVELGSFDA	25	MVDPQLDGPQLAALAAAVELGSFDA	V->A,17	C	C-1,N-0,D-0	H1856	HIV+_DS_GOOD	G	G-1,B-0,DF-0	1	1	DS_HIV_pos=1,DS_HIV_neg=0,MDR_HIV_pos=0,MDR_HIV_neg=0,poly=0	yes	BEIJING=1,CAS=0,EAI=0	BEI	1	25	MVDPQLDGPQLAALAAVVELGSFDAAAERLHVTPSAVSQRIKSLEQQVGQVLVVREKPCRATTAGIPLLRLAAQTALLESEALAEMGGNASLKRTRITIAVNADSMATWFSAVFDGLGDVLLDVRIEDQDHSARLLREGVAMGAVTTERNPVPGCRVHPLGEMRYLPVASRPFVQRHLSDGFTAAAAAKAPSLAWNRDDGLQDMLVRKAFRRAITRPTHFVPTTEGFTAAARAGLGWGMFPEKLAASPLADGSFVRVCDIHLDVPLYWQCWKLDSPIIARITDTVRAAASGLYRGQQRRRRPG
Total # of mTCE = 69
Total # of mAg = 43								178764
								179540		Excluded antigens from this list
brown text= matched								106585		Rv1037c
blue text = not matched								57048		Rv1198
Total # of matched mTCE = 69 - 5 = 64								75496		Rv1793													0.90625
Total # of mTCE synthesized = 36								144904		Rv1945
Total # of mTCE synthesized = 28								144920		Rv2346c
										Rv2653c
IN TOP-1 % OF MUTATED ANTIGENS IN EITHER NON-IMD OR IMD										Rv3467
IMD EPITOPES										20 mTCE excluded
NON-IMD EPITOPES
Epitopes with blue text are not matched with SNP results.

## Sheet: 3. Matched mTCE & SNP
epitope	RV_no	Description of protein	FC	positions mutated in epitope	strains	number of strain	Present in lineage	gene	epitope start (protein coords)	epitope stop (protein coords)	gene orient	epitope start (genomic coords)	epitope stop (genomic coords)	mutation position (protein coords within epitope)	mutation considered	mutation position (genomic coords)	mutation point in genome	description	Total # strains with this mutation	# strains from India with this mutation	% strains from india with this mutation	# strains from the rest of the world with this mutation	% strains from rest of world with this mutation	% strains from india / % strains from rest of world with this mutation	p-value Fischers Exact test	adjusted p values(BH)
179851	Rv1985c	HTH-type transcriptional regulator	Regulatory proteins	G->E,16	M1570	1	EAI	Rv1985c	166	190	-	2229341	2229415	16	G->E,16	2229369	2229369:C->T	CDS,7000008460000758,7000008460000759,transcriptional regulator LysR-family,trans_orient:-,loc_in_cds:542,codon_pos:2,codon:gGg-gAg,pep:G->E,Gly-181-Glu,(NSY)	1	1	0.5	0	0	inf	0.0414	0.045816
179793	Rv1985c	HTH-type transcriptional regulator	Regulatory proteins	G->E,1	M1570	1	EAI	Rv1985c	181	205	-	2229296	2229370	1	G->E,1	2229369	2229369:C->T	CDS,7000008460000758,7000008460000759,transcriptional regulator LysR-family,trans_orient:-,loc_in_cds:542,codon_pos:2,codon:gGg-gAg,pep:G->E,Gly-181-Glu,(NSY)	1	1	0.5	0	0	inf	0.0414	0.045816
179861	Rv1985c	HTH-type transcriptional regulator	Regulatory proteins	V->A,17	H1856	1	BEI	Rv1985c	1	25	-	2229836	2229910	17	V->A,17	2229861	2229861:A->G	CDS,7000008460000758,7000008460000759,transcriptional regulator LysR-family,trans_orient:-,loc_in_cds:50,codon_pos:2,codon:gTg-gCg,pep:V->A,Val-17-Ala,(NSY)	1	1	0.5	0	0	inf	0.0414	0.045816
179771	Rv1985c	HTH-type transcriptional regulator	Regulatory proteins	V->A,2	H1856	1	BEI	Rv1985c	16	40	-	2229791	2229865	2	V->A,2	2229861	2229861:A->G	CDS,7000008460000758,7000008460000759,transcriptional regulator LysR-family,trans_orient:-,loc_in_cds:50,codon_pos:2,codon:gTg-gCg,pep:V->A,Val-17-Ala,(NSY)	1	1	0.5	0	0	inf	0.0414	0.045816
29130	Rv2029c	6-phosphofructokinase PfkB	Intermediary metabolism and respiration	L->H,11	H3094	1	EAI	Rv2029c	271	290	-	2275563	2275622	11	L->H,11	2275591	2275591:A->T	CDS,7000008460015213,7000008460015214,6-phosphofructokinase PfkB,trans_orient:-,loc_in_cds:842,codon_pos:2,codon:cTc-cAc,pep:L->H,Leu-281-His,(NSY)	1	1	0.5	0	0	inf	0.0414	0.045816
155106	Rv2029c	6-phosphofructokinase PfkB	Intermediary metabolism and respiration	L->H,1	H3094	1	EAI	Rv2029c	281	300	-	2275533	2275592	1	L->H,1	2275591	2275591:A->T	CDS,7000008460015213,7000008460015214,6-phosphofructokinase PfkB,trans_orient:-,loc_in_cds:842,codon_pos:2,codon:cTc-cAc,pep:L->H,Leu-281-His,(NSY)	1	1	0.5	0	0	inf	0.0414	0.045816
155863	Rv2029c	6-phosphofructokinase PfkB	Intermediary metabolism and respiration	V->L,20	H2375	1	EAI	Rv2029c	171	190	-	2275863	2275922	20	V->L,20	2275865	2275865:C->A	CDS,7000008460015213,7000008460015214,6-phosphofructokinase PfkB,trans_orient:-,loc_in_cds:568,codon_pos:1,codon:Gtg-Ttg,pep:V->L,Val-190-Leu,(NSY)	1	1	0.5	0	0	inf	0.0414	0.045816
154713	Rv2029c	6-phosphofructokinase PfkB	Intermediary metabolism and respiration	V->L,10	H2375	1	EAI	Rv2029c	181	200	-	2275833	2275892	10	V->L,10	2275865	2275865:C->A	CDS,7000008460015213,7000008460015214,6-phosphofructokinase PfkB,trans_orient:-,loc_in_cds:568,codon_pos:1,codon:Gtg-Ttg,pep:V->L,Val-190-Leu,(NSY)	1	1	0.5	0	0	inf	0.0414	0.045816
155341	Rv2029c	6-phosphofructokinase PfkB	Intermediary metabolism and respiration	P->Q,14	H1249	1	EAI	Rv2029c	21	40	-	2276313	2276372	14	P->Q,14	2276332	2276332:G->T	CDS,7000008460015213,7000008460015214,6-phosphofructokinase PfkB,trans_orient:-,loc_in_cds:101,codon_pos:2,codon:cCg-cAg,pep:P->Q,Pro-34-Gln,(NSY)	1	1	0.5	0	0	inf	0.0414	0.045816
156110	Rv2029c	6-phosphofructokinase PfkB	Intermediary metabolism and respiration	P->Q,4	H1249	1	EAI	Rv2029c	31	50	-	2276283	2276342	4	P->Q,4	2276332	2276332:G->T	CDS,7000008460015213,7000008460015214,6-phosphofructokinase PfkB,trans_orient:-,loc_in_cds:101,codon_pos:2,codon:cCg-cAg,pep:P->Q,Pro-34-Gln,(NSY)	1	1	0.5	0	0	inf	0.0414	0.045816
179580	Rv2094c	Sec-independent protein translocase membrane-bound protein TatA	Cell wall and cell processes	P->S,10	M995	1	EAI	Rv2094c	60	74	-	2353084	2353128	10	P->S,10	2353101	2353101:G->A	CDS,7000008459998418,7000008459998419,sec-independent protein translocase membrane-bound protein TatA,trans_orient:-,loc_in_cds:205,codon_pos:1,codon:Ccc-Tcc,pep:P->S,Pro-69-Ser,(NSY)	1	1	0.5	0	0	inf	0.0414	0.045816
179365	Rv3014c	DNA ligase A	Information pathways	L->M,11	M1007	1	EAI	Rv3014c	251	265	-	3373836	3373880	11	L->M,11	3373850	3373850:G->T	CDS,7000008460005179,7000008460005181,DNA ligase LigA,trans_orient:-,loc_in_cds:781,codon_pos:1,codon:Ctg-Atg,pep:L->M,Leu-261-Met,(NSY)	1	1	0.5	0	0	inf	0.0414	0.045816
178889	Rv3598c	lysine--tRNA ligase	Information pathways	S->R,11	M1017	1	CAS	Rv3598c	85	99	-	4042823	4042867	11	S->R,11	4042835	4042835:G->T	CDS,7000008459999345,7000008459999346,lysyl-tRNA synthetase 1 LysS,trans_orient:-,loc_in_cds:285,codon_pos:3,codon:agC-agA,pep:S->R,Ser-95-Arg,(NSY)	1	1	0.5	0	0	inf	0.0414	0.045816
179523	Rv3834c	serine--tRNA ligase	Information pathways	S->A,1	M2416	1	EAI	Rv3834c	157	171	-	4308580	4308624	1	S->A,1	4308624	4308624:A->C	CDS,7000008460015960,7000008460015961,seryl-tRNA synthetase SerS,trans_orient:-,loc_in_cds:469,codon_pos:1,codon:Tca-Gca,pep:S->A,Ser-157-Ala,(NSY)	1	1	0.5	0	0	inf	0.0414	0.045816
178770	Rv1028c	sensor protein KdpD	Regulatory proteins	V->A,12	H2102_H3004	2	EAI	Rv1028c	427	441	-	1150368	1150412	12	V->A,12	1150378	1150378:A->G	CDS,7000008460000764,7000008460000765,potassium channel sensor histidine kinase KdpD,trans_orient:-,loc_in_cds:1313,codon_pos:2,codon:gTg-gCg,pep:V->A,Val-438-Ala,(NSY)	2	2	0.9	0	0	inf	0.0017	0.00306739
178520	Rv1028c	sensor protein KdpD	Regulatory proteins	L->S,2	H2102_H3004	2	EAI	Rv1028c	226	240	-	1150971	1151015	2	L->S,2	1151011	1151011:A->G	CDS,7000008460000764,7000008460000765,potassium channel sensor histidine kinase KdpD,trans_orient:-,loc_in_cds:680,codon_pos:2,codon:tTg-tCg,pep:L->S,Leu-227-Ser,(NSY)	2	2	0.9	0	0	inf	0.0017	0.00306739
179884	Rv1985c	HTH-type transcriptional regulator	Regulatory proteins	R->Q,16	M1271	1	EAI	Rv1985c	286	303	-	2229002	2229055	16	R->Q,16	2229009	2229009:C->T	CDS,7000008460000758,7000008460000759,transcriptional regulator LysR-family,trans_orient:-,loc_in_cds:902,codon_pos:2,codon:cGa-cAa,pep:R->Q,Arg-301-Gln,(NSY)	2	2	0.9	0	0	inf	0.0017	0.00306739
144937	Rv2004c	hypothetical protein Rv2004c	Conserved hypotheticals	R->Q,7	M1272	1	EAI	Rv2004c	414	422	-	2249717	2249743	7	R->Q,7	2249724	2249724:C->T	CDS,7000008459999075,7000008459999076,hypothetical protein,trans_orient:-,loc_in_cds:1259,codon_pos:2,codon:cGg-cAg,pep:R->Q,Arg-420-Gln,(NSY)	2	2	0.9	0	0	inf	0.0017	0.00306739
154232	Rv1733c	transmembrane protein	Cell wall and cell processes	L->W,10	M1010_M1273	2	EAI	Rv1733c	11	30	-	1960405	1960464	10	L->W,10	1960436	1960436:A->C	CDS,7000008460014280,7000008460014281,transmembrane protein,trans_orient:-,loc_in_cds:59,codon_pos:2,codon:tTg-tGg,pep:L->W,Leu-20-Trp,(NSY)	3	3	1.4	0	0	inf	< 0.0001	0.000218421
120441	Rv1979c	permease	Cell wall and cell processes	V->I,13	M1782	1	BEI	Rv1979c	414	433	-	2221874	2221933	13	V->I,13	2221897	2221897:C->T	CDS,7000008460012873,7000008460012874,permease,trans_orient:-,loc_in_cds:1276,codon_pos:1,codon:Gtt-Att,pep:V->I,Val-426-Ile,(NSY)	3	3	1.4	0	0	inf	< 0.0001	0.000218421
53974	Rv3017c	ESAT-6 like protein EsxQ	Cell wall and cell processes	T->M,14	M1324_M1325_M1011	3	EAI	Rv3017c	101	120	-	3376503	3376562	14	T->M,14	3376522	3376522:G->A	CDS,7000008459999000,7000008459999001,ESAT-6 like protein EsxQ,trans_orient:-,loc_in_cds:341,codon_pos:2,codon:aCg-aTg,pep:T->M,Thr-114-Met,(NSY)	3	3	1.4	0	0	inf	< 0.0001	0.000218421
155973	Rv1733c	transmembrane protein	Cell wall and cell processes	T->I,15_Q->H,18	M1762_M2006_M2007_M2276_M2277	5	CAS	Rv1733c	51	70	-	1960285	1960344	15	T->I,15	1960301	1960301:G->A	CDS,7000008460014280,7000008460014281,transmembrane protein,trans_orient:-,loc_in_cds:194,codon_pos:2,codon:aCc-aTc,pep:T->I,Thr-65-Ile,(NSY)	5	5	2.3	0	0	inf	< 0.0001	0.000218421		mTCE exclusive in India (36/66=54.5%)
153959	Rv1733c	transmembrane protein	Cell wall and cell processes	T->I,5_Q->H,8	M1762_M2006_M2007_M2276_M2277	5	CAS	Rv1733c	61	80	-	1960255	1960314	5	T->I,5	1960301	1960301:G->A	CDS,7000008460014280,7000008460014281,transmembrane protein,trans_orient:-,loc_in_cds:194,codon_pos:2,codon:aCc-aTc,pep:T->I,Thr-65-Ile,(NSY)	5	5	2.3	0	0	inf	< 0.0001	0.000218421
55530	Rv1255c	HTH-type transcriptional regulator	Regulatory proteins	R->H,1	M2416_H1580_H3367	3	EAI	Rv1255c	151	170	-	1402883	1402942	1	R->H,1	1402941	1402941:C->T	CDS,7000008460013308,7000008460013309,transcriptional regulator,trans_orient:-,loc_in_cds:452,codon_pos:2,codon:cGc-cAc,pep:R->H,Arg-151-His,(NSY)	7	7	3.2	0	0	inf	< 0.0001	0.000218421
178908	Rv0773c	bifunctional cephalosporin acylase/gamma-glutamyltranspeptidase	Intermediary metabolism and respiration	A->T,7	M991_M995_M1422_M1448	4	EAI	Rv0773c	246	260	-	866613	866657	7	A->T,7	866639	866639:C->T	CDS,7000008460006396,7000008460006399,bifunctional acylase GgtA,trans_orient:-,loc_in_cds:754,codon_pos:1,codon:Gcc-Acc,pep:A->T,Ala-252-Thr,(NSY)	9	9	4.1	0	0	inf	< 0.0001	0.000218421
179394	Rv3859c	glutamate synthase large subunit	Intermediary metabolism and respiration	T->A,2	M1271_M1570_M1816_M2140	4	EAI	Rv3859c	193	207	-	4335639	4335683	2	T->A,2	4335680	4335680:T->C	CDS,7000008460015225,7000008460015226,ferredoxin-dependent glutamate synthase [NADPH] large subunit GltB,trans_orient:-,loc_in_cds:580,codon_pos:1,codon:Acg-Gcg,pep:T->A,Thr-194-Ala,(NSY)	11	11	5	0	0	inf	< 0.0001	0.000218421
178458	Rv0291	membrane-anchored mycosin MycP	Intermediary metabolism and respiration	A->V,7	H3361	1	EAI	Rv0291	224	238	+	355167	355211	7	A->V,7	355186	355186:C->T	CDS,7000008460012717,7000008460012718,membrane-anchored mycosin MycP3,trans_orient:+,loc_in_cds:689,codon_pos:2,codon:gCg-gTg,pep:A->V,Ala-230-Val,(NSY)	1	1	0.5	0	0	inf	0.0414	0.045816
78980	Rv0440	molecular chaperone GroEL	Virulence, detoxification and adaptation	T->A,14	H2754	1	EAI	Rv0440	114	130	+	528950	529000	14	T->A,14	528989	528989:A->G	CDS,7000008460005326,7000008460005328,chaperonin 2 GroEL2,trans_orient:+,loc_in_cds:379,codon_pos:1,codon:Acc-Gcc,pep:T->A,Thr-127-Ala,(NSY)	1	1	0.5	0	0	inf	0.0414	0.045816
144953	Rv0894	transcriptional regulator	Regulatory proteins	L->V,9	H1964	1	CAS	Rv0894	160	168	+	997004	997030	9	L->V,9	997028	997028:C->G	CDS,7000008460013101,7000008460013102,transcriptional regulator LuxR-family,trans_orient:+,loc_in_cds:502,codon_pos:1,codon:Ctg-Gtg,pep:L->V,Leu-168-Val,(NSY)	1	1	0.5	0	0	inf	0.0414	0.045816
58144	Rv0934	phosphate ABC transporter substrate-binding lipoprotein PstS	Cell wall and cell processes	F->V,19	M1017	1	CAS	Rv0934	270	289	+	1042926	1042985	19	F->V,19	1042980	1042980:T->G	CDS,7000008459999687,7000008459999688,periplasmic phosphate-binding lipoprotein PstS1,trans_orient:+,loc_in_cds:862,codon_pos:1,codon:Ttc-Gtc,pep:F->V,Phe-288-Val,(NSY)	1	1	0.5	0	0	inf	0.0414	0.045816
43881	Rv0934	phosphate ABC transporter substrate-binding lipoprotein PstS	Cell wall and cell processes	F->V,17	M1017	1	CAS	Rv0934	272	291	+	1042932	1042991	17	F->V,17	1042980	1042980:T->G	CDS,7000008459999687,7000008459999688,periplasmic phosphate-binding lipoprotein PstS1,trans_orient:+,loc_in_cds:862,codon_pos:1,codon:Ttc-Gtc,pep:F->V,Phe-288-Val,(NSY)	1	1	0.5	0	0	inf	0.0414	0.045816
35	Rv0934	phosphate ABC transporter substrate-binding lipoprotein PstS	Cell wall and cell processes	F->V,5	M1017	1	CAS	Rv0934	284	303	+	1042968	1043027	5	F->V,5	1042980	1042980:T->G	CDS,7000008459999687,7000008459999688,periplasmic phosphate-binding lipoprotein PstS1,trans_orient:+,loc_in_cds:862,codon_pos:1,codon:Ttc-Gtc,pep:F->V,Phe-288-Val,(NSY)	1	1	0.5	0	0	inf	0.0414	0.045816
144929	Rv3871	ESX-1 secretion system protein EccCb	Cell wall and cell processes	P->L,4	M1007	1	EAI	Rv3871	490	498	+	4350472	4350498	4	P->L,4	4350482	4350482:C->T	CDS,7000008460014658,7000008460014659,ESX-1 secretion system protein EccCb1,trans_orient:+,loc_in_cds:1478,codon_pos:2,codon:cCg-cTg,pep:P->L,Pro-493-Leu,(NSY)	1	1	0.5	0	0	inf	0.0414	0.045816
120904	Rv3219	transcriptional regulator WhiB1	Regulatory proteins	R->H,13	M1570	1	EAI	Rv3219	69	81	+	3595914	3595952	13	R->H,13	3595951	3595951:G->A	CDS,7000008460000080,7000008460000081,transcriptional regulator WhiB-like WhiB1,trans_orient:+,loc_in_cds:242,codon_pos:2,codon:cGt-cAt,pep:R->H,Arg-81-His,(NSY)	2	2	0.9	0	0	inf	0.0017	0.00306739
189687	Rv2957	PGL/p-HBAD biosynthesis glycosyltransferase	Intermediary metabolism and respiration	V->M,4	M1324_M1325_M1011	3	EAI	Rv2957	249	257	+	3310224	3310250	4	V->M,4	3310233	3310233:G->A	CDS,7000008460005885,7000008460005886,PGL/p-HBAD biosynthesis glycosyltransferase,trans_orient:+,loc_in_cds:754,codon_pos:1,codon:Gtg-Atg,pep:V->M,Val-252-Met,(NSY)	3	3	1.4	0	0	inf	< 0.0001	0.000218421
178764	Rv0988	hypothetical protein Rv0988	Cell wall and cell processes	A->V,12	M1271_M1570_M1816_M1961_M2140	5	EAI	Rv0988	153	167	+	1105576	1105620	12	A->V,12	1105610	1105610:C->T	CDS,7000008460012465,7000008460012466,exported protein,trans_orient:+,loc_in_cds:491,codon_pos:2,codon:gCg-gTg,pep:A->V,Ala-164-Val,(NSY)	11	11	5	0	0	inf	< 0.0001	0.000218421
178568	Rv3062	DNA ligase	Information pathways	D->Y,10	M1022_M987_M990_H1996_H2264_H2463_H3033_M1441	8	EAI	Rv3062	215	229	+	3426223	3426267	10	D->Y,10	3426250	3426250:G->T	CDS,7000008460010339,7000008460010341,ATP-dependent DNA ligase LigB,trans_orient:+,loc_in_cds:670,codon_pos:1,codon:Gac-Tac,pep:D->Y,Asp-224-Tyr,(NSY)	31	27	12.3	4	0.1	156.2	< 0.0001	0.000218421
178619	Rv0987	adhesion component ABC transporter permease	Cell wall and cell processes	A->V,4	M1004_M1007_M1009_M1010_M1012_M1021_M1022_M1023_M1025_M1272_M1273_M987_M990_M991_M992_M995_H1578_H1996_H2264_H2398_H2463_H2760_H3005_H3033_H3361_H3986_M1221_H2375_H2438_M1008_M1024_M1422_M1441_M1448	34	EAI	Rv0987	793	807	+	1104922	1104966	4	A->V,4	1104932	1104932:C->T	CDS,7000008460011541,7000008460011542,adhesion component transport ABC transporter transmembrane protein,trans_orient:+,loc_in_cds:2387,codon_pos:2,codon:gCg-gTg,pep:A->V,Ala-796-Val,(NSY)	104	88	40	16	0.3	127.3	< 0.0001	0.000218421
31443	Rv3763	lipoprotein LpqH	Cell wall and cell processes	M->T,15	H1856	1	BEI	Rv3763	131	150	+	4209615	4209674	15	M->T,15	4209658	4209658:T->C	CDS,7000008460011898,7000008460011899,lipoprotein LpqH,trans_orient:+,loc_in_cds:434,codon_pos:2,codon:aTg-aCg,pep:M->T,Met-145-Thr,(NSY)	4	3	1.4	1	0	69.4	0.0003	0.0006225
9352	Rv3763	lipoprotein LpqH	Cell wall and cell processes	M->T,6	H1856	1	BEI	Rv3763	140	159	+	4209642	4209701	6	M->T,6	4209658	4209658:T->C	CDS,7000008460011898,7000008460011899,lipoprotein LpqH,trans_orient:+,loc_in_cds:434,codon_pos:2,codon:aTg-aCg,pep:M->T,Met-145-Thr,(NSY)	4	3	1.4	1	0	69.4	0.0003	0.0006225
179540	Rv0294	trans-aconitate methyltransferase	Intermediary metabolism and respiration	E->D,14	M1004_M1007_M1009_M1010_M1012_M1021_M1022_M1023_M1025_M1272_M1273_M1533_M2416_M987_M990_M991_M992_M995_H1578_H1580_H1996_H2264_H2398_H2463_H2754_H2760_H3005_H3033_H3361_H3986_M1221_H2375_H2438_H3367_M1008_M1024_M1422_M1441_M1448_M2116_M2278	41	EAI	Rv0294	239	253	+	358885	358929	14	E->D,14	358926	358926:A->C	CDS,7000008460014082,7000008460014083,trans-aconitate methyltransferase Tam,trans_orient:+,loc_in_cds:756,codon_pos:3,codon:gaA-gaC,pep:E->D,Glu-252-Asp,(NSY)	184	110	50	74	1.5	34.4	< 0.0001	0.000218421
178782	Rv0289	ESX-3 secretion-associated protein EspG3	Cell wall and cell processes	P->L,9	H3094	1	EAI	Rv0289	185	199	+	352701	352745	9	P->L,9	352726	352726:C->T	CDS,7000008460000134,7000008460000135,ESX-3 secretion-associated protein EspG3,trans_orient:+,loc_in_cds:578,codon_pos:2,codon:cCg-cTg,pep:P->L,Pro-193-Leu,(NSY)	2	1	0.5	1	0	23.1	0.0812	0.0853114
121057	Rv2994	MFS-type transporter	Cell wall and cell processes	V->M,3	H2754	1	EAI	Rv2994	229	248	+	3351963	3352022	3	V->M,3	3351969	3351969:G->A	CDS,7000008460007156,7000008460007159,integral membrane protein,trans_orient:+,loc_in_cds:691,codon_pos:1,codon:Gtg-Atg,pep:V->M,Val-231-Met,(NSY)	7	3	1.4	4	0.1	17.4	0.0022	0.00372653
73593	Rv1980c	immunogenic protein Mpt64	Cell wall and cell processes	F->L,16	M1271_M1570_M1816_M984_H1249_H3094_M1324_M1325_M1011_M1961_M2140	11	EAI	Rv1980c	144	163	-	2223549	2223608	16	F->L,16	2223561	2223561:G->T	CDS,7000008459998952,7000008459998953,immunogenic protein MPT64,trans_orient:-,loc_in_cds:477,codon_pos:3,codon:ttC-ttA,pep:F->L,Phe-159-Leu,(NSY)	80	29	13.2	51	1	13.2	< 0.0001	0.000218421
48458	Rv1980c	immunogenic protein Mpt64	Cell wall and cell processes	F->L,6	M1271_M1570_M1816_M984_H1249_H3094_M1324_M1325_M1011_M1961_M2140	11	EAI	Rv1980c	154	173	-	2223519	2223578	6	F->L,6	2223561	2223561:G->T	CDS,7000008459998952,7000008459998953,immunogenic protein MPT64,trans_orient:-,loc_in_cds:477,codon_pos:3,codon:ttC-ttA,pep:F->L,Phe-159-Leu,(NSY)	80	29	13.2	51	1	13.2	< 0.0001	0.000218421		mTCE enriched in India (18/66=27.3%)
36046	Rv2945c	lipoprotein LppX	Cell wall and cell processes	S->L,10	H2754	1	EAI	Rv2945c	16	40	-	3291216	3291290	10	S->L,10	3291262	3291262:G->A	CDS,7000008460012213,7000008460012214,lipoprotein LPpx,trans_orient:-,loc_in_cds:74,codon_pos:2,codon:tCa-tTa,pep:S->L,Ser-25-Leu,(NSY)	6	2	0.9	4	0.1	11.6	0.023	0.0374314
7472	Rv0934	phosphate ABC transporter substrate-binding lipoprotein PstS	Cell wall and cell processes	T->I,17	M1004_M1007_M1009_M1010_M1012_M1021_M1022_M1023_M1025_M1271_M1272_M1273_M1533_M1570_M1816_M2416_M984_M987_M990_M991_M992_M995_H1249_H1578_H1580_H1996_H2102_H2264_H2398_H2463_H2754_H2760_H3004_H3005_H3033_H3094_H3361_H3986_M1221_M1324_M1325_H2375_H2438_H3367_M1008_M1011_M1024_M1422_M1441_M1448_M1961_M2116_M2140_M2278	54	EAI	Rv0934	325	344	+	1043091	1043150	17	T->I,17	1043140	1043140:C->T	CDS,7000008459999687,7000008459999688,periplasmic phosphate-binding lipoprotein PstS1,trans_orient:+,loc_in_cds:1022,codon_pos:2,codon:aCc-aTc,pep:T->I,Thr-341-Ile,(NSY)	494	149	67.7	345	6.8	10	< 0.0001	0.000218421
106585	Rv2628	hypothetical protein Rv2628	Conserved hypotheticals	S->L,14	M1004_M1007_M1009_M1010_M1012_M1021_M1022_M1023_M1025_M1271_M1272_M1273_M1533_M1570_M1816_M2416_M984_M987_M990_M991_M992_M995_H1249_H1578_H1580_H1996_H2102_H2264_H2398_H2463_H2754_H2760_H3004_H3005_H3033_H3094_H3361_H3986_M1221_M1324_M1325_H2375_H2438_H3367_M1008_M1011_M1024_M1422_M1441_M1448_M1961_M2116_M2140_M2278	54	EAI	Rv2628	46	60	+	2955203	2955247	14	S->L,14	2955243	2955243:C->T	CDS,7000008460009382,7000008460009384,hypothetical protein,trans_orient:+,loc_in_cds:176,codon_pos:2,codon:tCg-tTg,pep:S->L,Ser-59-Leu,(NSY)	579	149	67.7	430	8.4	8	< 0.0001	0.000218421
102966	Rv1926c	immunogenic protein Mpt63	Cell wall and cell processes	G->D,21	H3360	1	BEI	Rv1926c	106	130	-	2179054	2179128	21	G->D,21	2179067	2179067:C->T	CDS,7000008460011919,7000008460011920,immunogenic protein MPT63,trans_orient:-,loc_in_cds:377,codon_pos:2,codon:gGc-gAc,pep:G->D,Gly-126-Asp,(NSY)	5	1	0.5	4	0.1	5.8	0.1908	0.195511
102321	Rv1926c	immunogenic protein Mpt63	Cell wall and cell processes	G->D,6	H3360	1	BEI	Rv1926c	121	145	-	2179009	2179083	6	G->D,6	2179067	2179067:C->T	CDS,7000008460011919,7000008460011920,immunogenic protein MPT63,trans_orient:-,loc_in_cds:377,codon_pos:2,codon:gGc-gAc,pep:G->D,Gly-126-Asp,(NSY)	5	1	0.5	4	0.1	5.8	0.1908	0.195511
57048	Rv3019c	ESAT-6 like protein EsxR	Cell wall and cell processes	W->C,18	M1010_M1271_M1273_M1533_M1570_M1816_M2416_M984_M991_M995_H1249_H1580_H2102_H2754_H2760_H3004_H3094_M1324_M1325_H3367_M1011_M1422_M1448_M1961_M2140_M2278	26	EAI	Rv3019c	41	60	-	3378832	3378891	18	W->C,18	3378838	3378838:C->A	CDS,7000008460013704,7000008460013705,secreted ESAT-6 like protein EsxR,trans_orient:-,loc_in_cds:174,codon_pos:3,codon:tgG-tgT,pep:W->C,Trp-58-Cys,(NSY)	391	71	32.3	320	6.3	5.1	< 0.0001	0.000218421
75496	Rv3019c	ESAT-6 like protein EsxR	Cell wall and cell processes	W->C,8	M1010_M1271_M1273_M1533_M1570_M1816_M2416_M984_M991_M995_H1249_H1580_H2102_H2754_H2760_H3004_H3094_M1324_M1325_H3367_M1011_M1422_M1448_M1961_M2140_M2278	26	EAI	Rv3019c	51	70	-	3378802	3378861	8	W->C,8	3378838	3378838:C->A	CDS,7000008460013704,7000008460013705,secreted ESAT-6 like protein EsxR,trans_orient:-,loc_in_cds:174,codon_pos:3,codon:tgG-tgT,pep:W->C,Trp-58-Cys,(NSY)	391	71	32.3	320	6.3	5.1	< 0.0001	0.000218421
154515	Rv2029c	6-phosphofructokinase PfkB	Intermediary metabolism and respiration	L->F,11	M1017_M1559_H1964_H2101_M1292_M1545_M1762_M1780_M2006_M2007_M2276_M2277_M2323_M2324_M2479	15	CAS	Rv2029c	211	230	-	2275743	2275802	11	L->F,11	2275772	2275772:G->A	CDS,7000008460015213,7000008460015214,6-phosphofructokinase PfkB,trans_orient:-,loc_in_cds:661,codon_pos:1,codon:Ctc-Ttc,pep:L->F,Leu-221-Phe,(NSY)	431	38	17.3	393	7.7	2.2	< 0.0001	0.000218421
155102	Rv2029c	6-phosphofructokinase PfkB	Intermediary metabolism and respiration	L->F,1	M1017_M1559_H1964_H2101_M1292_M1545_M1762_M1780_M2006_M2007_M2276_M2277_M2323_M2324_M2479	15	CAS	Rv2029c	221	240	-	2275713	2275772	1	L->F,1	2275772	2275772:G->A	CDS,7000008460015213,7000008460015214,6-phosphofructokinase PfkB,trans_orient:-,loc_in_cds:661,codon_pos:1,codon:Ctc-Ttc,pep:L->F,Leu-221-Phe,(NSY)	431	38	17.3	393	7.7	2.2	< 0.0001	0.000218421
155973	Rv1733c	transmembrane protein	Cell wall and cell processes	Q->H,18	M1004_M1007_M1009_M1010_M1012_M1017_M1021_M1022_M1023_M1025_M1271_M1272_M1273_M1533_M1559_M1570_M1782_M1816_M1848_M2416_M984_M987_M990_M991_M992_M995_H1249_H1329_H1578_H1580_H1856_H1964_H1996_H2101_H2102_H2264_H2398_H2463_H2581_H2754_H2760_H3004_H3005_H3033_H3094_H3360_H3361_H3986_M1221_M1292_M1324_M1325_M1545_M1780_M2084_M2085_M2323_M2324_H2300_H2375_H2438_H3367_M1008_M1011_M1024_M1422_M1441_M14…	74	BEI,CAS,EAI	Rv1733c	51	70	-	1960285	1960344	18	Q->H,18	1960291	1960291:C->A	CDS,7000008460014280,7000008460014281,transmembrane protein,trans_orient:-,loc_in_cds:204,codon_pos:3,codon:caG-caT,pep:Q->H,Gln-68-His,(NSY)	4875	219	99.5	4656	91.5	1.1	< 0.0001	0.000218421
155973	Rv1733c	transmembrane protein	Cell wall and cell processes	T->I,15_Q->H,18	M1762_M2006_M2007_M2276_M2277	5	CAS	Rv1733c	51	70	-	1960285	1960344	18	Q->H,18	1960291	1960291:C->A	CDS,7000008460014280,7000008460014281,transmembrane protein,trans_orient:-,loc_in_cds:204,codon_pos:3,codon:caG-caT,pep:Q->H,Gln-68-His,(NSY)	4875	219	99.5	4656	91.5	1.1	< 0.0001	0.000218421
153959	Rv1733c	transmembrane protein	Cell wall and cell processes	T->I,5_Q->H,8	M1762_M2006_M2007_M2276_M2277	5	CAS	Rv1733c	61	80	-	1960255	1960314	8	Q->H,8	1960291	1960291:C->A	CDS,7000008460014280,7000008460014281,transmembrane protein,trans_orient:-,loc_in_cds:204,codon_pos:3,codon:caG-caT,pep:Q->H,Gln-68-His,(NSY)	4875	219	99.5	4656	91.5	1.1	< 0.0001	0.000218421
153959	Rv1733c	transmembrane protein	Cell wall and cell processes	Q->H,8	M1004_M1007_M1009_M1010_M1012_M1017_M1021_M1022_M1023_M1025_M1271_M1272_M1273_M1533_M1559_M1570_M1782_M1816_M1848_M2416_M984_M987_M990_M991_M992_M995_H1249_H1329_H1578_H1580_H1856_H1964_H1996_H2101_H2102_H2264_H2398_H2463_H2581_H2754_H2760_H3004_H3005_H3033_H3094_H3360_H3361_H3986_M1221_M1292_M1324_M1325_M1545_M1780_M2084_M2085_M2323_M2324_H2300_H2375_H2438_H3367_M1008_M1011_M1024_M1422_M1441_M14…	74	BEI,CAS,EAI	Rv1733c	61	80	-	1960255	1960314	8	Q->H,8	1960291	1960291:C->A	CDS,7000008460014280,7000008460014281,transmembrane protein,trans_orient:-,loc_in_cds:204,codon_pos:3,codon:caG-caT,pep:Q->H,Gln-68-His,(NSY)	4875	219	99.5	4656	91.5	1.1	< 0.0001	0.000218421
179016	Rv3616c	ESX-1 secretion-associated protein EspA	Cell wall and cell processes	T->I,12	M1004_M1007_M1009_M1010_M1012_M1017_M1021_M1022_M1023_M1025_M1271_M1272_M1273_M1533_M1559_M1570_M1782_M1816_M1848_M2416_M984_M987_M990_M991_M992_M995_H1249_H1329_H1578_H1580_H1856_H1964_H1996_H2101_H2102_H2264_H2398_H2463_H2581_H2754_H2760_H3004_H3005_H3033_H3094_H3360_H3361_H3986_M1221_M1292_M1324_M1325_M1545_M1762_M1780_M2006_M2007_M2084_M2085_M2276_M2277_M2323_M2324_H2300_H2375_H2438_H3367_M10…	79	BEI,CAS,EAI	Rv3616c	181	195	-	4055970	4056014	12	T->I,12	4055980	4055980:G->A	CDS,7000008460015150,7000008460015151,ESX-1 secretion-associated protein EspA,trans_orient:-,loc_in_cds:575,codon_pos:2,codon:aCc-aTc,pep:T->I,Thr-192-Ile,(NSY)	5227	220	100	5007	98.4	1	0.0499	0.0537883		mTCE in equal proportion in India and outside India (8/66=12.1%)
67588	Rv0589	Mce family protein Mce2A	Virulence, detoxification and adaptation	F->S,3	M1004_M1007_M1009_M1010_M1012_M1017_M1021_M1022_M1023_M1025_M1271_M1272_M1273_M1533_M1559_M1570_M1782_M1816_M1848_M2416_M984_M987_M990_M991_M992_M995_H1249_H1329_H1578_H1580_H1856_H1964_H1996_H2101_H2102_H2264_H2398_H2463_H2581_H2754_H2760_H3004_H3005_H3033_H3094_H3360_H3361_H3986_M1221_M1292_M1324_M1325_M1545_M1762_M1780_M2006_M2007_M2084_M2085_M2276_M2277_M2323_M2324_H2300_H2375_H2438_H3367_M10…	79	BEI,CAS,EAI	Rv0589	49	64	+	686968	687015	3	F->S,3	686975	686975:T->C	CDS,7000008460001901,7000008460001902,MCE-family protein Mce2A,trans_orient:+,loc_in_cds:152,codon_pos:2,codon:tTc-tCc,pep:F->S,Phe-51-Ser,(NSY)	5222	220	100	5002	98.3	1	0.0519	0.0552269
178755	Rv1300	release factor glutamine methyltransferase	Intermediary metabolism and respiration	R->C,11	M1004_M1007_M1009_M1010_M1012_M1017_M1021_M1022_M1023_M1025_M1271_M1272_M1273_M1533_M1559_M1570_M1782_M1816_M1848_M2416_M984_M987_M990_M991_M992_M995_H1249_H1329_H1578_H1580_H1856_H1964_H1996_H2101_H2102_H2264_H2398_H2463_H2581_H2754_H2760_H3004_H3005_H3033_H3094_H3360_H3361_H3986_M1221_M1292_M1324_M1325_M1545_M1762_M1780_M2006_M2007_M2084_M2085_M2276_M2277_M2323_M2324_H2300_H2375_H2438_H3367_M10…	79	BEI,CAS,EAI	Rv1300	184	198	+	1457120	1457164	11	R->C,11	1457150	1457150:C->T	CDS,7000008460001535,7000008460001536,HemK protein,trans_orient:+,loc_in_cds:580,codon_pos:1,codon:Cgc-Tgc,pep:R->C,Arg-194-Cys,(NSY)	5228	220	100	5008	98.4	1	0.0498	0.0537883
144904	Rv1769	hypothetical protein Rv1769	Conserved hypotheticals	D->A,10	M1017_M1559_M1782_M1848_H1329_H1856_H1964_H2101_H2581_H3360_M1292_M1545_M1762_M1780_M2006_M2007_M2084_M2085_M2276_M2277_M2323_M2324_H2300_M2131_M2479	25	CAS,BEI	Rv1769	392	404	+	2003806	2003844	10	D->A,10	2003834	2003834:A->C	CDS,7000008460004281,7000008460004283,hypothetical protein,trans_orient:+,loc_in_cds:1202,codon_pos:2,codon:gAc-gCc,pep:D->A,Asp-401-Ala,(NSY)	1938	65	29.5	1873	36.8	0.8	0.0343	0.045816
144920	Rv3879c	ESX-1 secretion-associated protein EspK	Cell wall and cell processes	E->A,4	M1848_H1329_H1856_H2581_H3360_M2084_M2085_H2300_M2131	9	BEI	Rv3879c	657	672	-	4357945	4357992	4	E->A,4	4357982	4357982:T->G	CDS,7000008460012153,7000008460012154,ESX-1 secretion-associated protein EspK,trans_orient:-,loc_in_cds:1979,codon_pos:2,codon:gAg-gCg,pep:E->A,Glu-660-Ala,(NSY)	1505	27	12.3	1478	29	0.4	< 0.0001	0.000218421
178814	Rv0529	cytochrome C-type biogenesis protein CcsA	Intermediary metabolism and respiration	I->M,4	M1782_M1848_H1856_H2581_H3360_M2084_M2085_H2300_M2131	9	BEI	Rv0529	242	256	+	620617	620661	4	I->M,4	620628	620628:A->G	CDS,7000008460013284,7000008460013285,cytochrome C-type biogenesis protein CcsA,trans_orient:+,loc_in_cds:735,codon_pos:3,codon:atA-atG,pep:I->M,Ile-245-Met,(NSY)	1328	24	10.9	1304	25.6	0.4	< 0.0001	0.000218421
110831	Rv3407	antitoxin VapB47	Virulence, detoxification and adaptation	R->C,6	M1782_M1848_H1856_H2581_H3360_M2084_M2085_H2300_M2131	9	BEI	Rv3407	79	93	+	3826666	3826710	6	R->C,6	3826681	3826681:C->T	CDS,7000008460011889,7000008460011890,antitoxin VapB47,trans_orient:+,loc_in_cds:250,codon_pos:1,codon:Cgc-Tgc,pep:R->C,Arg-84-Cys,(NSY)	1283	24	10.9	1259	24.7	0.4	< 0.0001	0.000218421		mTCE enriched outside India (4/66) =6.1%
111006	Rv3407	antitoxin VapB47	Virulence, detoxification and adaptation	R->C,3	M1782_M1848_H1856_H2581_H3360_M2084_M2085_H2300_M2131	9	BEI	Rv3407	82	96	+	3826675	3826719	3	R->C,3	3826681	3826681:C->T	CDS,7000008460011889,7000008460011890,antitoxin VapB47,trans_orient:+,loc_in_cds:250,codon_pos:1,codon:Cgc-Tgc,pep:R->C,Arg-84-Cys,(NSY)	1283	24	10.9	1259	24.7	0.4	< 0.0001	0.000218421
Red text shows rapidly evolving epitopes

## Sheet: 4.Rapidly Evolving Epitopes
epitope	RV_no	Description of protein	FC	positions mutated in epitope	strains	number of strain	Present in lineage	gene	epitope start (protein coords)	epitope stop (protein coords)	gene orient	epitope start (genomic coords)	epitope stop (genomic coords)	mutation position (protein coords within epitope)	mutation considered	mutation position (genomic coords)	mutation point in genome	description	Total # strains with this mutation	# strains from India with this mutation	% strains from india with this mutation	# strains from the rest of the world with this mutation	% strains from rest of world with this mutation	% strains from india / % strains from rest of world with this mutation	p-value Fischers Exact test	adjusted p values(BH)
178764	Rv0988	hypothetical protein Rv0988	Cell wall and cell processes	A->V,12	M1271_M1570_M1816_M1961_M2140	5	EAI	Rv0988	153	167	+	1105576	1105620	12	A->V,12	1105610	1105610:C->T	CDS,7000008460012465,7000008460012466,exported protein,trans_orient:+,loc_in_cds:491,codon_pos:2,codon:gCg-gTg,pep:A->V,Ala-164-Val,(NSY)	11	11	5	0	0	inf	< 0.0001	0.000218421		mTCE exclusive in India
179540	Rv0294	trans-aconitate methyltransferase	Intermediary metabolism and respiration	E->D,14	M1004_M1007_M1009_M1010_M1012_M1021_M1022_M1023_M1025_M1272_M1273_M1533_M2416_M987_M990_M991_M992_M995_H1578_H1580_H1996_H2264_H2398_H2463_H2754_H2760_H3005_H3033_H3361_H3986_M1221_H2375_H2438_H3367_M1008_M1024_M1422_M1441_M1448_M2116_M2278	41	EAI	Rv0294	239	253	+	358885	358929	14	E->D,14	358926	358926:A->C	CDS,7000008460014082,7000008460014083,trans-aconitate methyltransferase Tam,trans_orient:+,loc_in_cds:756,codon_pos:3,codon:gaA-gaC,pep:E->D,Glu-252-Asp,(NSY)	184	110	50	74	1.5	34.4	< 0.0001	0.000218421
106585	Rv2628	hypothetical protein Rv2628	Conserved hypotheticals	S->L,14	M1004_M1007_M1009_M1010_M1012_M1021_M1022_M1023_M1025_M1271_M1272_M1273_M1533_M1570_M1816_M2416_M984_M987_M990_M991_M992_M995_H1249_H1578_H1580_H1996_H2102_H2264_H2398_H2463_H2754_H2760_H3004_H3005_H3033_H3094_H3361_H3986_M1221_M1324_M1325_H2375_H2438_H3367_M1008_M1011_M1024_M1422_M1441_M1448_M1961_M2116_M2140_M2278	54	EAI	Rv2628	46	60	+	2955203	2955247	14	S->L,14	2955243	2955243:C->T	CDS,7000008460009382,7000008460009384,hypothetical protein,trans_orient:+,loc_in_cds:176,codon_pos:2,codon:tCg-tTg,pep:S->L,Ser-59-Leu,(NSY)	579	149	67.7	430	8.4	8	< 0.0001	0.000218421
57048	Rv3019c	ESAT-6 like protein EsxR	Cell wall and cell processes	W->C,18	M1010_M1271_M1273_M1533_M1570_M1816_M2416_M984_M991_M995_H1249_H1580_H2102_H2754_H2760_H3004_H3094_M1324_M1325_H3367_M1011_M1422_M1448_M1961_M2140_M2278	26	EAI	Rv3019c	41	60	-	3378832	3378891	18	W->C,18	3378838	3378838:C->A	CDS,7000008460013704,7000008460013705,secreted ESAT-6 like protein EsxR,trans_orient:-,loc_in_cds:174,codon_pos:3,codon:tgG-tgT,pep:W->C,Trp-58-Cys,(NSY)	391	71	32.3	320	6.3	5.1	< 0.0001	0.000218421		mTCE enriched in India
75496	Rv3019c	ESAT-6 like protein EsxR	Cell wall and cell processes	W->C,8	M1010_M1271_M1273_M1533_M1570_M1816_M2416_M984_M991_M995_H1249_H1580_H2102_H2754_H2760_H3004_H3094_M1324_M1325_H3367_M1011_M1422_M1448_M1961_M2140_M2278	26	EAI	Rv3019c	51	70	-	3378802	3378861	8	W->C,8	3378838	3378838:C->A	CDS,7000008460013704,7000008460013705,secreted ESAT-6 like protein EsxR,trans_orient:-,loc_in_cds:174,codon_pos:3,codon:tgG-tgT,pep:W->C,Trp-58-Cys,(NSY)	391	71	32.3	320	6.3	5.1	< 0.0001	0.000218421
144904	Rv1769	hypothetical protein Rv1769	Conserved hypotheticals	D->A,10	M1017_M1559_M1782_M1848_H1329_H1856_H1964_H2101_H2581_H3360_M1292_M1545_M1762_M1780_M2006_M2007_M2084_M2085_M2276_M2277_M2323_M2324_H2300_M2131_M2479	25	CAS,BEI	Rv1769	392	404	+	2003806	2003844	10	D->A,10	2003834	2003834:A->C	CDS,7000008460004281,7000008460004283,hypothetical protein,trans_orient:+,loc_in_cds:1202,codon_pos:2,codon:gAc-gCc,pep:D->A,Asp-401-Ala,(NSY)	1938	65	29.5	1873	36.8	0.8	0.0343	0.045816		mTCE in equal proportion in India and outside India
144920	Rv3879c	ESX-1 secretion-associated protein EspK	Cell wall and cell processes	E->A,4	M1848_H1329_H1856_H2581_H3360_M2084_M2085_H2300_M2131	9	BEI	Rv3879c	657	672	-	4357945	4357992	4	E->A,4	4357982	4357982:T->G	CDS,7000008460012153,7000008460012154,ESX-1 secretion-associated protein EspK,trans_orient:-,loc_in_cds:1979,codon_pos:2,codon:gAg-gCg,pep:E->A,Glu-660-Ala,(NSY)	1505	27	12.3	1478	29	0.4	< 0.0001	0.000218421		mTCE enriched outside India
					mTCEs in TOP 10% rapidly evolving genes/antigens

## Sheet: 5. Multiple Forms epitopes
Epitope_id	RV_number	IMD or Non-IMD	gene_name	FC	ID	Description	parent	length	mutated_sequence	Mutated_pattern	Mutation considered(Mutation 1)	Mutation 1(% in India)	Mutation 1(% in outside India)	Ratio(% India/% world)	Mutation considered(Mutation 2)	Mutation 2(% in India)	Mutation 2(% in outside India)	Ratio(% India/% world)	Nature of mutation	Count-nature of mutation	strains	Clinical_outcome	Clinical_outcome	count-clinical_outcome	Number ofstrains	percentage	Category of Strains	Is the epitope excluded	Lineages	Present in these lineages	epitope_start_in_parent	epitope_end_in_parent	parent_protein_seqs
153959	Rv1733c	Non-IMD	Rv1733c	Cell wall and cell processes	NP_216249.1_1732	transmembrane protein	AAAGTAVQDSRSHVYAHQAQ	20	AAAGIAVHDSRSHVYAHQAQ	T->I,5_Q->H,8	T->I,5	2.3	0	inf	Q->H,8	99.5	91.5	1.1	N-N	C-0,N-2,D-0	M1762_M2006_M2007_M2276_M2277	HIV-_MDR_DEFAULT,HIV-_MDR_DEFAULT,HIV-_MDR_DEFAULT,HIV-_MDR_DEFAULT,HIV-_MDR_DEFAULT	DF	G-0,B-0,DF-5	5	6	DS_HIV_pos=0,DS_HIV_neg=0,MDR_HIV_pos=0,MDR_HIV_neg=5,poly=0	no	BEIJING=0,CAS=5,EAI=0	CAS	61	80	MIATTRDREGATMITFRLRLPCRTILRVFSRNPLVRGTDRLEAVVMLLAVTVSLLTIPFAAAAGTAVQDSRSHVYAHQAQTRHPATATVIDHEGVIDSNTTATSAPPRTKITVPARWVVNGIERSGEVNAKPGTKSGDRVGIWVDSAGQLVDEPAPPARAIADAALAALGLWLSVAAVAGALLALTRAILIRVRNASWQHDIDSLFCTQR
153959	Rv1733c	Non-IMD	Rv1733c	Cell wall and cell processes	NP_216249.1_1732	transmembrane protein	AAAGTAVQDSRSHVYAHQAQ	20	AAAGTAVHDSRSHVYAHQAQ	Q->H,8	Q->H,8	99.5	91.5	1.1	NA	NA	NA	NA	N	C-0,N-1,D-0	M1004_M1007_M1009_M1010_M1012_M1017_M1021_M1022_M1023_M1025_M1271_M1272_M1273_M1533_M1559_M1570_M1782_M1816_M1848_M2416_M984_M987_M990_M991_M992_M995_H1249_H1329_H1578_H1580_H1856_H1964_H1996_H2101_H2102_H2264_H2398_H2463_H2581_H2754_H2760_H3004_H3005_H3033_H3094_H3360_H3361_H3986_M1221_M1292_M1324_M1325_M1545_M1780_M2084_M2085_M2323_M2324_H2300_H2375_H2438_H3367_M1008_M1011_M1024_M1422_M1441_M14…	HIV-_DS_GOOD,HIV-_DS_GOOD,HIV-_DS_GOOD,HIV-_DS_GOOD,HIV-_DS_BAD,HIV-_DS_GOOD,HIV-_DS_DEFAULT,HIV-_DS_GOOD,HIV-_DS_GOOD,HIV-_DS_GOOD,HIV-_DS_GOOD,HIV-_DS_DEFAULT,HIV-_DS_DEFAULT,HIV-_DS_DEFAULT,HIV-_DS_GOOD,HIV-_DS_GOOD,HIV-_DS_DEFAULT,HIV-_DS_GOOD,HIV-_DS_BAD,HIV-_DS_GOOD,HIV-_DS_GOOD,,HIV-_DS_GOOD,HIV-_DS_GOOD,HIV-_DS_GOOD,HIV-_DS_GOOD,HIV+_DS_BAD,HIV+_DS_BAD,HIV+_DS_GOOD,HIV+_DS_BAD,HIV+_DS_GOO…	G,B,DF	G-36,B-28,DF-9	74	94	DS_HIV_pos=22,DS_HIV_neg=26,MDR_HIV_pos=4,MDR_HIV_neg=10,poly=12	no	BEIJING=10,CAS=10,EAI=54	BEI,CAS,EAI	61	80	MIATTRDREGATMITFRLRLPCRTILRVFSRNPLVRGTDRLEAVVMLLAVTVSLLTIPFAAAAGTAVQDSRSHVYAHQAQTRHPATATVIDHEGVIDSNTTATSAPPRTKITVPARWVVNGIERSGEVNAKPGTKSGDRVGIWVDSAGQLVDEPAPPARAIADAALAALGLWLSVAAVAGALLALTRAILIRVRNASWQHDIDSLFCTQR
155973	Rv1733c	Non-IMD	Rv1733c	Cell wall and cell processes	NP_216249.1_1732	transmembrane protein	TVSLLTIPFAAAAGTAVQDS	20	TVSLLTIPFAAAAGIAVHDS	T->I,15_Q->H,18	T->I,15	2.3	0	inf	Q->H,18	99.5	91.5	1.1	N-N	C-0,N-2,D-0	M1762_M2006_M2007_M2276_M2277	HIV-_MDR_DEFAULT,HIV-_MDR_DEFAULT,HIV-_MDR_DEFAULT,HIV-_MDR_DEFAULT,HIV-_MDR_DEFAULT	DF	G-0,B-0,DF-5	5	6	DS_HIV_pos=0,DS_HIV_neg=0,MDR_HIV_pos=0,MDR_HIV_neg=5,poly=0	no	BEIJING=0,CAS=5,EAI=0	CAS	51	70	MIATTRDREGATMITFRLRLPCRTILRVFSRNPLVRGTDRLEAVVMLLAVTVSLLTIPFAAAAGTAVQDSRSHVYAHQAQTRHPATATVIDHEGVIDSNTTATSAPPRTKITVPARWVVNGIERSGEVNAKPGTKSGDRVGIWVDSAGQLVDEPAPPARAIADAALAALGLWLSVAAVAGALLALTRAILIRVRNASWQHDIDSLFCTQR
155973	Rv1733c	Non-IMD	Rv1733c	Cell wall and cell processes	NP_216249.1_1732	transmembrane protein	TVSLLTIPFAAAAGTAVQDS	20	TVSLLTIPFAAAAGTAVHDS	Q->H,18	Q->H,18	99.5	91.5	1.1	NA	NA	NA	NA	N	C-0,N-1,D-0	M1004_M1007_M1009_M1010_M1012_M1017_M1021_M1022_M1023_M1025_M1271_M1272_M1273_M1533_M1559_M1570_M1782_M1816_M1848_M2416_M984_M987_M990_M991_M992_M995_H1249_H1329_H1578_H1580_H1856_H1964_H1996_H2101_H2102_H2264_H2398_H2463_H2581_H2754_H2760_H3004_H3005_H3033_H3094_H3360_H3361_H3986_M1221_M1292_M1324_M1325_M1545_M1780_M2084_M2085_M2323_M2324_H2300_H2375_H2438_H3367_M1008_M1011_M1024_M1422_M1441_M14…	HIV-_DS_GOOD,HIV-_DS_GOOD,HIV-_DS_GOOD,HIV-_DS_GOOD,HIV-_DS_BAD,HIV-_DS_GOOD,HIV-_DS_DEFAULT,HIV-_DS_GOOD,HIV-_DS_GOOD,HIV-_DS_GOOD,HIV-_DS_GOOD,HIV-_DS_DEFAULT,HIV-_DS_DEFAULT,HIV-_DS_DEFAULT,HIV-_DS_GOOD,HIV-_DS_GOOD,HIV-_DS_DEFAULT,HIV-_DS_GOOD,HIV-_DS_BAD,HIV-_DS_GOOD,HIV-_DS_GOOD,,HIV-_DS_GOOD,HIV-_DS_GOOD,HIV-_DS_GOOD,HIV-_DS_GOOD,HIV+_DS_BAD,HIV+_DS_BAD,HIV+_DS_GOOD,HIV+_DS_BAD,HIV+_DS_GOO…	G,B,DF	G-36,B-28,DF-9	74	94	DS_HIV_pos=22,DS_HIV_neg=26,MDR_HIV_pos=4,MDR_HIV_neg=10,poly=12	no	BEIJING=10,CAS=10,EAI=54	BEI,CAS,EAI	51	70	MIATTRDREGATMITFRLRLPCRTILRVFSRNPLVRGTDRLEAVVMLLAVTVSLLTIPFAAAAGTAVQDSRSHVYAHQAQTRHPATATVIDHEGVIDSNTTATSAPPRTKITVPARWVVNGIERSGEVNAKPGTKSGDRVGIWVDSAGQLVDEPAPPARAIADAALAALGLWLSVAAVAGALLALTRAILIRVRNASWQHDIDSLFCTQR
	Note:Column L to S represent the percent of mutation found in India and outside India,Ratio etc as calculated by Broad from total 5310 strains(220 India and 5090 outside India)
	If there is only 1 mutation in a epitope then I have put NA in the column saying mutation 2
									mTCEs	# forms
									153959	2
									155973	2
															0.188679

## Sheet: Legend
														9						2.2
Sheet 1 has all the 138 identified epitopes														9						2.2
Sheet 2 contains epitopes after removing PE-PPE family proteins and repetitive proteins from sheet 1.														9						5.1
Sheet 3 contains all matching SNPs with the epitopes after removing PE-PPE family proteins and repetitive proteins														9						5.1
Sheet 4 has all rapidly evolving epitopes														13						5.8
Sheet 5 has all information about epitopes with multiple forms														13						5.8
														15						8
														15						10
														15						11.6
														15						13.2
														15						13.2
														15						17.4
														15						23.1
														15						34.4
														15						69.4
														15						69.4
														15						127.3
														15						156.2
														15
														15
														15
														15
														15
														15
														15
														15
														16
														16
														17
														18
														20
														20
														20
														20
														20
														20
														20
														20
														20
														20
														20
														20
														20
														20
														20
														20
														20
														20
														20
														20
														20
														20
														20
														20
														20
														20
														20
														25
														25
														25
														25
														25
														25
														25
