# Supplementary material for: Evidence for Highly Variable, Region-Specific Patterns of T-Cell Epitope Mutations Accumulating in Mycobacterium tuberculosis Strains
Source: Front Immunol. 2019 Feb 13;10:195. doi: 10.3389/fimmu.2019.00195 (PMC6381025; doi:10.3389/fimmu.2019.00195)
Supplement: Supplementary File 3 — Nucleotide diversity of all the genes from 79 Mtb isolates we studied from India. [file Data_Sheet_3.xlsx]

## Sheet: Nt-diversity-
Rv_number	Protein_name	Nucleotide Diversity (p)
Rv1792	RVBD_1792.5 ESAT-6-like protein EsxM (pseudogene)	0.0100592			Supplementary File 3: Nucleotide diversity of all the genes from 79 Mtb isolates we studied from India.
Rv0277A	RVBD_0277Ac.5 antitoxin VapB25 (pseudogene)	0.00497268
Rv0061c	RVBD_0061c.5 hypothetical protein	0.00312521			Antigens present in our 40 mutated antigens list
Rv2512A	RVBD_2512A.5 hypothetical protein	0.00294962
Rv0080	RVBD_0080.5 hypothetical protein	0.00293093			Bold text: top 10%
Rv0010c	RVBD_0010c.5 membrane protein	0.00276981			Total # genes 3643 after excluding 395 genes (as Coscolla et al. 2015, Cell Host Microbes recommended)
Rv0909	RVBD_0909.5 hypothetical protein	0.00268119
Rv1888A	RVBD_1888A.5 hypothetical protein	0.00248634			Ag in Top 1% (n=36)	Ag in Top 5% (n=182)	Ag in Top 10% (n=364)
Rv0763c	RVBD_0763c.5 ferredoxin	0.00241507			Rv0294 (1 mTCE)	Rv0294 (1 mTCE)	Rv0294 (1 mTCE)
Rv0176	RVBD_0176.5 MCE-associated membrane protein	0.00238114				Rv0988 (1 mTCE)	Rv0988 (1 mTCE)
Rv1740	RVBD_1740.5 antitoxin VapB34	0.00234403				Rv2628 (1 mTCE)	Rv1769 (1 mTCE)
Rv0474	RVBD_0474.5 transcriptional regulator	0.00226217				Rv3019c (2 mTCEs)	Rv2628 (1 mTCE)
Rv0008c	RVBD_0008c.5 membrane protein	0.00224323					Rv3019c (2 mTCEs)
Rv1365c	RVBD_1365c.5 anti-anti-sigma factor RsfA	0.00222418					Rv3879c (1 mTCE)
Rv2427Ac	RVBD_2427Ac.5 OxyR protein	0.00221858
Rv2570	RVBD_2570.5 hypothetical protein	0.00221858			Total Ag 1; mTCE 1	Total Ag 4; mTCE 5	Total Ag 6; mTCE 7
Rv0749	RVBD_0749.5 toxin VapC31	0.00213342
Rv3614c	RVBD_3614c.5 ESX-1 secretion-associated protein EspD	0.0020267
Rv3221c	RVBD_3221c.5 biotinylated protein	0.00200288
Rv1054	RVBD_1054.5 integrase	0.00199398
Rv0816c	RVBD_0816c.5 thioredoxin ThiX	0.00188186
Rv3900c	RVBD_3900c.5 alanine rich protein	0.00184813
Rv0294	RVBD_0294.5 trans-aconitate methyltransferase Tam	0.00181758
Rv1231c	RVBD_1231c.5 membrane protein	0.00177405
Rv2595	RVBD_2595.5 antitoxin VapB40	0.00175863
Rv2140c	RVBD_2140c.5 hypothetical protein	0.00175499
Rv1677	RVBD_1677.5 lipoprotein DsbF	0.00172664
Rv2036	RVBD_2036.5 hypothetical protein	0.00172211
Rv1344	RVBD_1344.5 acyl carrier protein MbtL	0.00171112
Rv2290	RVBD_2290.5 lipoprotein LppO	0.00167683
Rv1993c	RVBD_1993c.5 hypothetical protein	0.00167626
Rv1826	RVBD_1826.5 glycine cleavage system H protein GcvH	0.00167589
Rv2676c	RVBD_2676c.5 hypothetical protein	0.0016548
Rv3842c	RVBD_3842c.5 glycerophosphoryl diester phosphodiesterase GlpQ1	0.00165475
Rv3462c	RVBD_3462c.5 translation initiation factor IF-1 InfA	0.00163406
Rv0893c	RVBD_0893c.5 s-adenosylmethionine-dependent methyltransferase	0.00161541
Rv2694c	RVBD_2694c.5 hypothetical protein	0.00161533
Rv1847	RVBD_1847.5 hypothetical protein	0.00160458
Rv1624c	RVBD_1624c.5 membrane protein	0.00159795
Rv0981	RVBD_0981.5 mycobacterial persistence regulator MRPA	0.00158132
Rv1012	RVBD_1012.5 hypothetical protein	0.00155653
Rv2637	RVBD_2637.5 transmembrane protein	0.00154524
Rv0081	RVBD_0081.5 ArsR family transcriptional regulator	0.00153821
Rv3724B	RVBD_3724B.5 cutinase Cut5b	0.00153412
Rv3019c	RVBD_3019c.5 secreted ESAT-6 like protein EsxR	0.00151751
Rv3266c	RVBD_3266c.5 dTDP-4-dehydrorhamnose reductase RmlD	0.0015172
Rv1881c	RVBD_1881c.5 lipoprotein LppE	0.00150003
Rv2433c	RVBD_2433c.5 hypothetical protein	0.00148668
Rv0633c	RVBD_0633c.5 exported protein	0.00148633
Rv3364c	RVBD_3364c.5 hypothetical protein	0.00146613
Rv1870c	RVBD_1870c.5 hypothetical protein	0.00146022
Rv2796c	RVBD_2796c.5 lipoprotein LppV	0.00144662
Rv3188	RVBD_3188.5 hypothetical protein	0.00143471
Rv3919c	RVBD_3919c.5 glucose-inhibited division protein B Gid	0.00143377
Rv3316	RVBD_3316.5 succinate dehydrogenase [cytochrome B-556 subunit] SdhC	0.00142364
Rv0370c	RVBD_0370c.5 oxidoreductase	0.0014176
Rv3891c	RVBD_3891c.5 ESAT-6 like protein EsxD	0.0014124
Rv0827c	RVBD_0827c.5 ArsR family transcriptional regulator KmtR	0.00139437
Rv1805c	RVBD_1805c.5 hypothetical protein	0.00137762
Rv3525c	RVBD_3525c.5 siderophore-binding protein	0.00136608
Rv0724A	RVBD_0724A.5 hypothetical protein	0.00136196
Rv2057c	RVBD_2057c.5 50S ribosomal protein L33 RpmG1	0.00134011
Rv0994	RVBD_0994.5 molybdopterin biosynthesis protein MoeA1	0.00133738
Rv3460c	RVBD_3460c.5 30S ribosomal protein S13 RpsM	0.00133312
Rv0188	RVBD_0188.5 transmembrane protein	0.00132932
Rv2076c	RVBD_2076c.5 hypothetical protein	0.00132
Rv0802c	RVBD_0802c.5 succinyltransferase	0.00131696
Rv2891	RVBD_2891.5 hypothetical protein	0.00131517
Rv0801	RVBD_0801.5 hypothetical protein	0.001315
Rv0239	RVBD_0239.5 antitoxin VapB24	0.00131471
Rv0617	RVBD_0617.5 toxin VapC29	0.00130417
Rv0610c	RVBD_0610c.5 hypothetical protein	0.00130398
Rv0960	RVBD_0960.5 toxin VapC9	0.00130187
Rv1226c	RVBD_1226c.5 transmembrane protein	0.00128228
Rv0049	RVBD_0049.5 hypothetical protein	0.00126791
Rv3528c	RVBD_3528c.5 hypothetical protein	0.00126479
Rv1839c	RVBD_1839c.5 antitoxin VapB13	0.00126
Rv0988	RVBD_0988.5 exported protein	0.00125866
Rv0377	RVBD_0377.5 transcriptional regulator LysR-family	0.00124005
Rv1505c	RVBD_1505c.5 sialic acid O-acetyltransferase NeuD	0.00123469
Rv2446c	RVBD_2446c.5 integral membrane protein	0.00123016
Rv1362c	RVBD_1362c.5 membrane protein	0.00122868
Rv2359	RVBD_2359.5 zinc uptake regulation protein Zur	0.00122803
Rv1644	RVBD_1644.5 23S rRNA methyltransferase TsnR	0.001218
Rv0345	RVBD_0345.5 hypothetical protein	0.00121635
Rv2307B	RVBD_2307B.5 glycine rich protein	0.00121508
Rv2674	RVBD_2674.5 peptide methionine sulfoxide reductase MsrB	0.00121479
Rv2706c	RVBD_2706c.5 hypothetical protein	0.00121229
Rv1889c	RVBD_1889c.5 hypothetical protein	0.00121183
Rv3357	RVBD_3357.5 antitoxin RelJ	0.00120521
Rv2757c	RVBD_2757c.5 toxin VapC21	0.00119885
Rv2628	RVBD_2628.5 hypothetical protein	0.0011918
Rv3922c	RVBD_3922c.5 hemolysin	0.0011918
Rv0380c	RVBD_0380c.5 methyltransferase	0.00118431
Rv2406c	RVBD_2406c.5 hypothetical protein	0.00118175
Rv1872c	RVBD_1872c.5 l-lactate dehydrogenase LldD2	0.00117631
Rv0714	RVBD_0714.5 50S ribosomal protein L14 RplN	0.00117242
Rv2599	RVBD_2599.5 membrane protein	0.00117057
Rv0966c	RVBD_0966c.5 hypothetical protein	0.00115005
Rv0588	RVBD_0588.5 ABC transporter permease YrbE2B	0.00114471
Rv3289c	RVBD_3289c.5 transmembrane protein	0.00114451
Rv1974	RVBD_1974.5 membrane protein	0.00114451
Rv1555	RVBD_1555.5 fumarate reductase FrdD	0.00114451
Rv3816c	RVBD_3816c.5 1-acylglycerol-3-phosphate O-acyltransferase	0.00114134
Rv2243	RVBD_2243.5 malonyl CoA-acyl carrier protein transacylase FabD	0.00114012
Rv0144	RVBD_0144.5 transcriptional regulator TetR-family	0.00113359
Rv0229c	RVBD_0229c.5 toxin	0.00113323
Rv2561	RVBD_2561.5 hypothetical protein	0.00113143
Rv1724c	RVBD_1724c.5 hypothetical protein	0.00113077
Rv1532c	RVBD_1532c.5 hypothetical protein	0.00113009
Rv3912	RVBD_3912.5 alanine rich protein	0.00112601
Rv0505c	RVBD_0505c.5 phosphoserine phosphatase SerB1	0.00112533
Rv3282	RVBD_3282.5 maf-like protein	0.00112377
Rv3231c	RVBD_3231c.5 hypothetical protein	0.0011235
Rv3487c	RVBD_3487c.5 esterase/lipase LipF	0.00111816
Rv3224	RVBD_3224.5 citronellol/citronellal dehydrogenase	0.00111652
Rv1401	RVBD_1401.5 membrane protein	0.00111285
Rv0275c	RVBD_0275c.5 transcriptional regulator TetR-family	0.00111235
Rv3310	RVBD_3310.5 acid phosphatase SapM	0.00111022
Rv2693c	RVBD_2693c.5 integral membrane protein	0.00110922
Rv3853	RVBD_3853.5 RNase E activity regulator RraA	0.00110607
Rv2074	RVBD_2074.5 pyridoxamine 5'-phosphate oxidase	0.00110536
Rv3605c	RVBD_3605c.5 secreted protein	0.00109911
Rv0299	RVBD_0299.5 toxin	0.00109782
Rv0710	RVBD_0710.5 30S ribosomal protein S17 RpsQ	0.00109472
Rv2423	RVBD_2423.5 hypothetical protein	0.00108902
Rv3806c	RVBD_3806c.5 decaprenylphosphoryl-5-phosphoribose synthase	0.00108724
Rv0298	RVBD_0298.5 antitoxin	0.00107945
Rv1022	RVBD_1022.5 lipoprotein LpqU	0.00107871
Rv1397c	RVBD_1397c.5 toxin VapC10	0.00107618
Rv2533c	RVBD_2533c.5 N utilization substance protein NusB	0.00107365
Rv0036c	RVBD_0036c.5 hypothetical protein	0.0010682
Rv1099c	RVBD_1099c.5 fructose 1,6-bisphosphatase GlpX	0.00106055
Rv2078	RVBD_2078.5 hypothetical protein	0.001056
Rv3699	RVBD_3699.5 methyltransferase	0.00105451
Rv2063A	RVBD_2063A.5 toxin MazF7	0.00105261
Rv1262c	RVBD_1262c.5 hypothetical protein	0.001052
Rv3676	RVBD_3676.5 transcriptional regulator Crp	0.00105016
Rv0411c	RVBD_0411c.5 glutamine-binding lipoprotein GlnH	0.00104872
Rv1629	RVBD_1629.5 DNA polymerase I PolA	0.00104483
Rv3402c	RVBD_3402c.5 hypothetical protein	0.00104131
Rv1846c	RVBD_1846c.5 transcriptional regulator BlaI	0.00103747
Rv0641	RVBD_0641.5 50S ribosomal protein L1 RplA	0.00103743
Rv1634	RVBD_1634.5 drug efflux membrane protein	0.00103064
Rv2877c	RVBD_2877c.5 integral membrane protein	0.00103037
Rv0221	RVBD_0221.5 diacylglycerol acyltransferase	0.00102411
Rv1399c	RVBD_1399c.5 lipase LipH	0.00102281
Rv3371	RVBD_3371.5 diacylglycerol acyltransferase	0.00101754
Rv2308	RVBD_2308.5 hypothetical protein	0.00101547
Rv2103c	RVBD_2103c.5 toxin VapC37	0.00101516
Rv3659c	RVBD_3659c.5 helicase/secretion neighborhood ATPase	0.00101259
Rv0219	RVBD_0219.5 transmembrane protein	0.00101217
Rv1472	RVBD_1472.5 enoyl-CoA hydratase EchA12	0.00100845
Rv3551	RVBD_3551.5 coA-transferase	0.0010055
Rv0469	RVBD_0469.5 mycolic acid synthase UmaA	0.00100493
Rv3581c	RVBD_3581c.5 2-C-methyl-D-erythritol 2,4-cyclodiphosphate synthase IspF	0.00100411
Rv0952	RVBD_0952.5 succinyl-CoA synthetase alpha chain SucD	0.00100355
Rv3442c	RVBD_3442c.5 30S ribosomal protein S9 RpsI	0.00100355
Rv0699	RVBD_0699.5 hypothetical protein	0.000996029
Rv2227	RVBD_2227.5 hypothetical protein	0.000993339
Rv3658c	RVBD_3658c.5 transmembrane protein	0.000985789
Rv0723	RVBD_0723.5 50S ribosomal protein L15 RplO	0.000981004
Rv0310c	RVBD_0310c.5 hypothetical protein	0.000980925
Rv2327	RVBD_2327.5 hypothetical protein	0.000979622
Rv0825c	RVBD_0825c.5 hypothetical protein	0.000978356
Rv2023A	RVBD_2023A.5 hypothetical protein	0.000976046
Rv0431	RVBD_0431.5 hypothetical protein	0.00097498
Rv1090	RVBD_1090.5 cellulase CelA2b	0.000969818
Rv0404	RVBD_0404.5 fatty-acid-AMP ligase FadD30	0.000964666
Rv3815c	RVBD_3815c.5 1-acylglycerol-3-phosphate O-acyltransferase	0.000963928
Rv2564	RVBD_2564.5 glutamine-transport ABC transporter ATP-binding protein GlnQ	0.000963643
Rv3862c	RVBD_3862c.5 transcriptional regulator WhiB-like WhiB6	0.000962297
Rv0007	RVBD_0007.5 membrane protein	0.000961034
Rv1507c	RVBD_1507c.5 hypothetical protein	0.000959543
Rv1625c	RVBD_1625c.5 adenylyl cyclase Cya	0.00095561
Rv1934c	RVBD_1934c.5 acyl-CoA dehydrogenase FadE17	0.000955131
Rv3291c	RVBD_3291c.5 transcriptional regulator LrpA	0.000955018
Rv0012	RVBD_0012.5 membrane protein	0.00095448
Rv1899c	RVBD_1899c.5 lipoprotein LppD	0.000951448
Rv3366	RVBD_3366.5 tRNA/rRNA methylase SpoU	0.000951047
Rv2254c	RVBD_2254c.5 membrane protein	0.000948735
Rv2453c	RVBD_2453c.5 molybdopterin-guanine dinucleotide biosynthesis protein A MobA	0.000947635
Rv1070c	RVBD_1070c.5 enoyl-CoA hydratase EchA8	0.000943995
Rv0638	RVBD_0638.5 preprotein translocase subunit SecE1	0.000941603
Rv3713	RVBD_3713.5 cobyric acid synthase CobQ2	0.000939284
Rv0900	RVBD_0900.5 membrane protein	0.000938345
Rv1659	RVBD_1659.5 argininosuccinate lyase ArgH	0.000934396
Rv3897c	RVBD_3897c.5 hypothetical protein	0.000932528
Rv2622	RVBD_2622.5 methyltransferase	0.000930976
Rv2871	RVBD_2871.5 antitoxin VapB43	0.00092909
Rv0428c	RVBD_0428c.5 N-acetyltransferase	0.000924367
Rv2400c	RVBD_2400c.5 sulfate-binding lipoprotein SubI	0.000922785
Rv0562	RVBD_0562.5 polyprenyl-diphosphate synthase GrcC1	0.000921327
Rv2683	RVBD_2683.5 hypothetical protein	0.000918914
Rv2719c	RVBD_2719c.5 cell wall hydrolase	0.000918914
Rv0104	RVBD_0104.5 hypothetical protein	0.000914637
Rv3753c	RVBD_3753c.5 hypothetical protein	0.000913411
Rv0397A	RVBD_0397A.5 hypothetical protein	0.000911192
Rv3384c	RVBD_3384c.5 toxin VapC46	0.000910013
Rv2831	RVBD_2831.5 enoyl-CoA hydratase EchA16	0.000904983
Rv1726	RVBD_1726.5 oxidoreductase	0.000903581
Rv3644c	RVBD_3644c.5 DNA polymerase III delta subunit	0.000903457
Rv3833	RVBD_3833.5 transcriptional regulator	0.000902309
Rv3134c	RVBD_3134c.5 universal stress protein	0.000902216
Rv1838c	RVBD_1838c.5 toxin VapC13	0.0009015
Rv2621c	RVBD_2621c.5 transcriptional regulator	0.000893494
Rv3161c	RVBD_3161c.5 oxidoreductase	0.000893053
Rv0339c	RVBD_0339c.5 transcriptional regulator	0.000889188
Rv3142c	RVBD_3142c.5 hypothetical protein	0.000887432
Rv2021c	RVBD_2021c.5 transcriptional regulator	0.000885982
Rv0478	RVBD_0478.5 deoxyribose-phosphate aldolase DeoC	0.000885898
Rv3602c	RVBD_3602c.5 pantoate-beta-alanine ligase PanC	0.000884887
Rv0089	RVBD_0089.5 methyltransferase	0.000882618
Rv0566c	RVBD_0566c.5 hypothetical protein	0.000879315
Rv2668	RVBD_2668.5 exported alanine and valine rich protein	0.000876665
Rv0691A	RVBD_0691A.5 mycofactocin protein	0.000874911
Rv0169	RVBD_0169.5 MCE-family protein Mce1A	0.000872876
Rv3275c	RVBD_3275c.5 phosphoribosylaminoimidazole carboxylase catalytic subunit PurE	0.000871655
Rv2483c	RVBD_2483c.5 HAD hydrolase, family IB	0.000870008
Rv3830c	RVBD_3830c.5 transcriptional regulator	0.000868807
Rv2270	RVBD_2270.5 lipoprotein LppN	0.000866703
Rv0656c	RVBD_0656c.5 toxin VapC6	0.000866247
Rv1158c	RVBD_1158c.5 alanine and proline rich protein	0.000862997
Rv3362c	RVBD_3362c.5 ATP/GTP-binding protein	0.000858969
Rv0923c	RVBD_0923c.5 hypothetical protein	0.000856971
Rv2429	RVBD_2429.5 alkyl hydroperoxide reductase AhpD	0.000856964
Rv3045	RVBD_3045.5 NADP-dependent alcohol dehydrogenase AdhC	0.00085518
Rv1152	RVBD_1152.5 transcriptional regulator	0.000854564
Rv3785	RVBD_3785.5 hypothetical protein	0.000852177
Rv1217c	RVBD_1217c.5 antibiotic transporter permease	0.000851451
Rv1409	RVBD_1409.5 bifunctional riboflavin biosynthesis protein RibG	0.00084828
Rv3744	RVBD_3744.5 ArsR family transcriptional regulator	0.000847501
Rv3167c	RVBD_3167c.5 transcriptional regulator TetR-family	0.000846386
Rv3163c	RVBD_3163c.5 secreted protein	0.000844487
Rv3111	RVBD_3111.5 molybdenum cofactor biosynthesis protein C1 MoaC1	0.00084332
Rv2856B	RVBD_2856B.5 hydrogenase nickel incorporation protein HypB	0.000842695
Rv1413	RVBD_1413.5 hypothetical protein	0.000838417
Rv0906	RVBD_0906.5 hypothetical protein	0.00083509
Rv0995	RVBD_0995.5 ribosomal-protein-alanine acetyltransferase RimJ	0.000832572
Rv1975	RVBD_1975.5 hypothetical protein	0.000831468
Rv3754	RVBD_3754.5 prephenate dehydrogenase TyrA	0.000824852
Rv1699	RVBD_1699.5 CTP synthase PyrG	0.000822172
Rv1905c	RVBD_1905c.5 d-amino acid oxidase Aao	0.000820621
Rv2039c	RVBD_2039c.5 sugar-transport ABC transporter permease	0.000819591
Rv0602c	RVBD_0602c.5 two-component system transcriptional regulator TcrA	0.000817555
Rv0837c	RVBD_0837c.5 hypothetical protein	0.000817192
Rv0197	RVBD_0197.5 oxidoreductase	0.000814916
Rv2956	RVBD_2956.5 FkbM family methyltransferase	0.000813412
Rv0868c	RVBD_0868c.5 molybdenum cofactor biosynthesis protein D2 MoaD2	0.000813214
Rv2306A	RVBD_2306A.5 membrane protein	0.000812483
Rv0716	RVBD_0716.5 50S ribosomal protein L5 RplE	0.000811381
Rv3861	RVBD_3861.5 hypothetical protein	0.000809484
Rv3618	RVBD_3618.5 monooxygenase	0.000809246
Rv1749c	RVBD_1749c.5 integral membrane protein	0.00080862
Rv1444c	RVBD_1444c.5 hypothetical protein	0.000807781
Rv1289	RVBD_1289.5 hypothetical protein	0.000801913
Rv2779c	RVBD_2779c.5 transcriptional regulator Lrp/AsnC-family	0.000801154
Rv0484c	RVBD_0484c.5 oxidoreductase	0.000800306
Rv3821	RVBD_3821.5 integral membrane protein	0.000799807
Rv2260	RVBD_2260.5 hydroxyacylglutathione hydrolase	0.00079813
Rv3456c	RVBD_3456c.5 50S ribosomal protein L17 RplQ	0.000796727
Rv0430	RVBD_0430.5 hypothetical protein	0.000796487
Rv3530c	RVBD_3530c.5 oxidoreductase	0.000793173
Rv2188c	RVBD_2188c.5 mannosyltransferase PimB	0.000790361
Rv3860	RVBD_3860.5 hypothetical protein	0.000790089
Rv1815	RVBD_1815.5 hypothetical protein	0.000788162
Rv3591c	RVBD_3591c.5 hydrolase	0.000787491
Rv0023	RVBD_0023.5 transcriptional regulator	0.00078723
Rv3879c	RVBD_3879c.5 ESX-1 secretion-associated protein EspK	0.000785496
Rv2714	RVBD_2714.5 alanine and leucine rich protein	0.000784884
Rv3007c	RVBD_3007c.5 oxidoreductase	0.00078474
Rv3582c	RVBD_3582c.5 4-diphosphocytidyl-2-C-methyl-D-erythritol synthase IspD	0.000784578
Rv1675c	RVBD_1675c.5 transcriptional regulator Cmr	0.000783932
Rv1277	RVBD_1277.5 hypothetical protein	0.000783521
Rv0403c	RVBD_0403c.5 membrane protein MmpS1	0.000782852
Rv2893	RVBD_2893.5 oxidoreductase	0.000782477
Rv1453	RVBD_1453.5 transcriptional activator	0.000782169
Rv3555c	RVBD_3555c.5 hypothetical protein	0.000781631
Rv0006	RVBD_0006.5 DNA gyrase subunit A GyrA	0.000779191
Rv0062	RVBD_0062.5 cellulase CelA1	0.000777743
Rv1154c	RVBD_1154c.5 hypothetical protein	0.000777693
Rv1769	RVBD_1769.5 hypothetical protein	0.000776829
Rv1301	RVBD_1301.5 Sua5/YciO/YrdC/YwlC family protein	0.000776164
Rv1201c	RVBD_1201c.5 tetrahydrodipicolinate N-succinyltransferase DapD	0.00077596
Rv3047c	RVBD_3047c.5 hypothetical protein	0.000775854
Rv1274	RVBD_1274.5 lipoprotein LprB	0.00077531
Rv2240c	RVBD_2240c.5 hypothetical protein	0.000774313
Rv2274c	RVBD_2274c.5 toxin MazF8	0.000773945
Rv2484c	RVBD_2484c.5 diacylglycerol acyltransferase	0.000773797
Rv2691	RVBD_2691.5 trk system potassium uptake protein CeoB	0.000773043
Rv1116	RVBD_1116.5 hypothetical protein	0.000771864
Rv0992c	RVBD_0992c.5 5-formyltetrahydrofolate cyclo-ligase	0.000770402
Rv2936	RVBD_2936.5 doxorubicin resistance ATP-binding protein DrrA	0.000768335
Rv3141	RVBD_3141.5 NADPH quinone oxidoreductase FadB4	0.000766866
Rv3373	RVBD_3373.5 enoyl-CoA hydratase EchA18	0.000765713
Rv3877	RVBD_3877.5 ESX-1 secretion system protein EccD1	0.000764851
Rv1515c	RVBD_1515c.5 hypothetical protein	0.000763106
Rv1268c	RVBD_1268c.5 hypothetical protein	0.000761039
Rv1606	RVBD_1606.5 phosphoribosyl-AMP 1,6 cyclohydrolase HisI	0.000760636
Rv3909	RVBD_3909.5 hypothetical protein	0.000760115
Rv1896c	RVBD_1896c.5 hypothetical protein	0.00075969
Rv0067c	RVBD_0067c.5 transcriptional regulator TetR-family	0.000758988
Rv3716c	RVBD_3716c.5 hypothetical protein	0.000758904
Rv1822	RVBD_1822.5 CDP-diacylglycerol-glycerol-3-phosphate 3-phosphatidyltransferase PgsA2	0.000753847
Rv3165c	RVBD_3165c.5 hypothetical protein	0.000753715
Rv2472	RVBD_2472.5 hypothetical protein	0.000752103
Rv2280	RVBD_2280.5 glycolate oxidase subunit GlcD	0.000751923
Rv0618	RVBD_0618.5 galactose-1-phosphate uridylyltransferase GalTa	0.000751427
Rv3832c	RVBD_3832c.5 hypothetical protein	0.000751082
Rv0220	RVBD_0220.5 esterase LipC	0.000748801
Rv1087A	RVBD_1087A.5 short-chain Z-isoprenyl diphosphate synthase	0.000746745
Rv0389	RVBD_0389.5 phosphoribosylglycinamide formyltransferase 2 PurT	0.000746217
Rv3395c	RVBD_3395c.5 hypothetical protein	0.000744096
Rv3356c	RVBD_3356c.5 bifunctional methylenetetrahydrofolate dehydrogenase/cyclohydrolase FolD	0.000740167
Rv3904c	RVBD_3904c.5 ESAT-6 like protein EsxE	0.000739526
Rv2612c	RVBD_2612c.5 PI synthase PgsA1	0.000737943
Rv0093c	RVBD_0093c.5 membrane protein	0.000737552
Rv2597	RVBD_2597.5 membrane protein	0.000736907
Rv3820c	RVBD_3820c.5 acyltransferase PapA2	0.000735672
Rv0956	RVBD_0956.5 5'-phosphoribosylglycinamide formyltransferase PurN	0.000732907
Rv1421	RVBD_1421.5 nucleotide-binding protein	0.00072935
Rv2724c	RVBD_2724c.5 acyl-CoA dehydrogenase FadE20	0.000728698
Rv0936	RVBD_0936.5 phosphate-transport ABC transporter integral membrane protein PstA2	0.000727228
Rv3090	RVBD_3090.5 alanine and valine rich protein	0.000724647
Rv3485c	RVBD_3485c.5 oxidoreductase	0.000723666
Rv0536	RVBD_0536.5 UDP-glucose 4-epimerase GalE3	0.000723424
Rv3106	RVBD_3106.5 NADPH:adrenodoxin oxidoreductase FprA	0.000720863
Rv0925c	RVBD_0925c.5 manganese transporter	0.000719084
Rv1730c	RVBD_1730c.5 penicillin-binding protein	0.000715986
Rv0133	RVBD_0133.5 N-acetyltransferase	0.000713899
Rv3208	RVBD_3208.5 transcriptional regulator TetR-family	0.000713691
Rv1878	RVBD_1878.5 glutamine synthetase GlnA3	0.000712926
Rv3736	RVBD_3736.5 transcriptional regulator	0.000709723
Rv2640c	RVBD_2640c.5 transcriptional regulator ArsR-family	0.000708576
Rv1676	RVBD_1676.5 hypothetical protein	0.000708197
Rv1138c	RVBD_1138c.5 oxidoreductase	0.000707725
Rv3718c	RVBD_3718c.5 hypothetical protein	0.000704438
Rv3296	RVBD_3296.5 ATP-dependent helicase Lhr	0.000702588
Rv2788	RVBD_2788.5 DtxR family Mn-dependent transcriptional regulator	0.000702496
Rv0360c	RVBD_0360c.5 hypothetical protein	0.000702381
Rv1078	RVBD_1078.5 proline rich antigen Pra	0.000701203
Rv0434	RVBD_0434.5 hypothetical protein	0.000699723
Rv1061	RVBD_1061.5 hypothetical protein	0.000699526
Rv0756c	RVBD_0756c.5 hypothetical protein	0.00069654
Rv0309	RVBD_0309.5 exported protein	0.000696528
Rv2301	RVBD_2301.5 cutinase Cut2	0.000696414
Rv1355c	RVBD_1355c.5 molybdopterin biosynthesis protein MoeY	0.000695527
Rv0715	RVBD_0715.5 50S ribosomal protein L24 RplX	0.000695341
Rv1627c	RVBD_1627c.5 nonspecific lipid-transfer protein	0.000694996
Rv3199c	RVBD_3199c.5 NADH pyrophosphatase NudC	0.000693993
Rv2114	RVBD_2114.5 hypothetical protein	0.000693306
Rv1632c	RVBD_1632c.5 hypothetical protein	0.00069289
Rv2351c	RVBD_2351c.5 phospholipase C1 PlcA	0.000692147
Rv0217c	RVBD_0217c.5 esterase LipW	0.000691689
Rv3822	RVBD_3822.5 membrane-associated acyltransferase	0.000691564
Rv3880c	RVBD_3880c.5 ESX-1 secretion-associated protein EspL	0.000688808
Rv2638	RVBD_2638.5 anti-anti-sigma factor	0.000688239
Rv2684	RVBD_2684.5 arsenic-transport integral membrane protein ArsA	0.000688123
Rv2462c	RVBD_2462c.5 trigger factor protein Tig	0.000687585
Rv0852	RVBD_0852.5 fatty-acid-CoA ligase FadD16	0.000686102
Rv0954	RVBD_0954.5 transmembrane protein	0.0006859
Rv2502c	RVBD_2502c.5 acetyl-/propionyl-CoA carboxylase beta subunit AccD1	0.000682845
Rv0120c	RVBD_0120c.5 elongation factor G FusA2	0.000681261
Rv1863c	RVBD_1863c.5 integral membrane protein	0.000680825
Rv3153	RVBD_3153.5 NADH dehydrogenase subunit I NuoI	0.000680225
Rv1504c	RVBD_1504c.5 TDP-4-oxo-6-deoxy-D-glucose transaminase	0.000677181
Rv3206c	RVBD_3206c.5 molybdenum cofactor biosynthesis protein MoeB1	0.000676802
Rv0352	RVBD_0352.5 chaperone DnaJ1	0.00067653
Rv1856c	RVBD_1856c.5 oxidoreductase	0.000674954
Rv3407	RVBD_3407.5 antitoxin VapB47	0.000672969
Rv3549c	RVBD_3549c.5 oxidoreductase	0.000672969
Rv0128	RVBD_0128.5 transmembrane protein	0.000672969
Rv0549c	RVBD_0549c.5 toxin VapC3	0.000671885
Rv3773c	RVBD_3773c.5 hypothetical protein	0.0006716
Rv3681c	RVBD_3681c.5 transcriptional regulator WhiB-like WhiB4	0.000671443
Rv2230c	RVBD_2230c.5 hypothetical protein	0.000671282
Rv3183	RVBD_3183.5 transcriptional regulator	0.000670056
Rv3041c	RVBD_3041c.5 ABC transporter ATP-binding protein	0.000669854
Rv3673c	RVBD_3673c.5 membrane-anchored thioredoxin-like protein	0.000669034
Rv0034	RVBD_0034.5 hypothetical protein	0.000668437
Rv1066	RVBD_1066.5 hypothetical protein	0.000668437
Rv2821c	RVBD_2821c.5 CRISPR type III-a/mtube-associated ramp protein csm3	0.000667966
Rv2559c	RVBD_2559c.5 ATPase	0.000667805
Rv2700	RVBD_2700.5 secreted alanine rich protein	0.000664551
Rv3180c	RVBD_3180c.5 alanine rich protein	0.000664497
Rv1487	RVBD_1487.5 hypothetical protein	0.000664497
Rv2187	RVBD_2187.5 long-chain-fatty-acid-CoA ligase FadD15	0.000664384
Rv1446c	RVBD_1446c.5 OXPP cycle protein OpcA	0.000664114
Rv0530	RVBD_0530.5 hypothetical protein	0.00066355
Rv0241c	RVBD_0241c.5 3-hydroxyacyl-thioester dehydratase HtdX	0.000661451
Rv1333	RVBD_1333.5 hydrolase	0.000661358
Rv0493c	RVBD_0493c.5 hypothetical protein	0.000658403
Rv0090	RVBD_0090.5 membrane protein	0.000657549
Rv0563	RVBD_0563.5 protease transmembrane protein heat shock protein HtpX	0.000656555
Rv0245	RVBD_0245.5 oxidoreductase	0.00065534
Rv1997	RVBD_1997.5 metal cation transporter P-type ATPase CtpF	0.000655071
Rv3888c	RVBD_3888c.5 membrane protein	0.000654666
Rv1978	RVBD_1978.5 hypothetical protein	0.000654511
Rv1550	RVBD_1550.5 fatty-acid-CoA ligase FadD11	0.000653995
Rv3705c	RVBD_3705c.5 hypothetical protein	0.000653841
Rv3122	RVBD_3122.5 hypothetical protein	0.00065317
Rv1998c	RVBD_1998c.5 hypothetical protein	0.000652471
Rv0950c	RVBD_0950c.5 hypothetical protein	0.000651829
Rv0002	RVBD_0002.5 DNA polymerase III DnaN	0.000651525
Rv0625c	RVBD_0625c.5 TVP38/TMEM64 family membrane protein	0.000651302
Rv1338	RVBD_1338.5 glutamate racemase MurI	0.000650348
Rv3301c	RVBD_3301c.5 phosphate-transport system transcriptional regulator PhoY1	0.000649584
Rv1591	RVBD_1591.5 transmembrane protein	0.000649584
Rv1821	RVBD_1821.5 preprotein translocase ATPase subunit SecA2	0.000648317
Rv1339	RVBD_1339.5 hypothetical protein	0.00064794
Rv0193c	RVBD_0193c.5 hypothetical protein	0.000647512
Rv3303c	RVBD_3303c.5 NAD(P)H quinone reductase LpdA	0.000646113
Rv3446c	RVBD_3446c.5 type VII secretion-associated protein	0.000645671
Rv0465c	RVBD_0465c.5 transcriptional regulator	0.000642272
Rv2001	RVBD_2001.5 hypothetical protein	0.000640923
Rv0146	RVBD_0146.5 s-adenosylmethionine-dependent methyltransferase	0.000640236
Rv2042c	RVBD_2042c.5 hypothetical protein	0.00064012
Rv3132c	RVBD_3132c.5 two-component system sensor histidine kinase DevS	0.000639816
Rv1971	RVBD_1971.5 MCE-family protein Mce3F	0.000636533
Rv2899c	RVBD_2899c.5 formate dehydrogenase accessory protein FdhD	0.000636295
Rv2879c	RVBD_2879c.5 ribosomal RNA large subunit methyltransferase N	0.000636245
Rv1843c	RVBD_1843c.5 inosine-5'-monophosphate dehydrogenase GuaB1	0.000635582
Rv3756c	RVBD_3756c.5 osmoprotectant-transport ABC transporter integral membrane protein ProZ	0.000635582
Rv1750c	RVBD_1750c.5 fatty-acid-CoA ligase FadD1	0.00063491
Rv3445c	RVBD_3445c.5 ESAT-6 like protein EsxU	0.000634876
Rv3714c	RVBD_3714c.5 hypothetical protein	0.00063373
Rv1777	RVBD_1777.5 cytochrome P450 144 Cyp144	0.000633556
Rv2994	RVBD_2994.5 integral membrane protein	0.00063278
Rv2562	RVBD_2562.5 hypothetical protein	0.000631063
Rv1641	RVBD_1641.5 initiation factor if-3 InfC	0.000630347
Rv3434c	RVBD_3434c.5 transmembrane protein	0.000630151
Rv0583c	RVBD_0583c.5 lipoprotein LpqN	0.000629728
Rv0818	RVBD_0818.5 transcriptional regulator	0.000628405
Rv1182	RVBD_1182.5 polyketide synthase associated protein PapA3	0.000627373
Rv1716	RVBD_1716.5 arylformamidase	0.00062704
Rv2971	RVBD_2971.5 oxidoreductase	0.00062658
Rv1253	RVBD_1253.5 cold shock DeaD-box protein A DeaD	0.000626529
Rv0805	RVBD_0805.5 cyclic nucleotide phosphodiesterase	0.000626189
Rv0587	RVBD_0587.5 ABC transporter permease YrbE2A	0.000625663
Rv0697	RVBD_0697.5 dehydrogenase	0.0006249
Rv3677c	RVBD_3677c.5 hydrolase	0.000623993
Rv0021c	RVBD_0021c.5 nitronate monooxygenase	0.000623064
Rv0480c	RVBD_0480c.5 hydrolase	0.000622676
Rv2291	RVBD_2291.5 thiosulfate sulfurtransferase SseB	0.000620683
Rv1489	RVBD_1489.5 hypothetical protein	0.000619379
Rv0180c	RVBD_0180c.5 YhgE/Pip domain-containing protein	0.000618757
Rv2662	RVBD_2662.5 hypothetical protein	0.000617446
Rv3625c	RVBD_3625c.5 cell cycle protein MesJ	0.000617185
Rv3696c	RVBD_3696c.5 glycerol kinase GlpK	0.000617002
Rv3740c	RVBD_3740c.5 diacylglycerol acyltransferase	0.000616656
Rv2495c	RVBD_2495c.5 branched-chain keto acid dehydrogenase E2 component BkdC	0.00061598
Rv0486	RVBD_0486.5 glycosyltransferase MshA	0.000615606
Rv0932c	RVBD_0932c.5 periplasmic phosphate-binding lipoprotein PstS2	0.00061501
Rv1500	RVBD_1500.5 glycosyltransferase	0.000612894
Rv1273c	RVBD_1273c.5 ABC transporter membrane protein	0.000612706
Rv0290	RVBD_0290.5 ESX-3 secretion system protein EccD3	0.000612016
Rv1507A	RVBD_1507A.5 hypothetical protein	0.000611675
Rv0855	RVBD_0855.5 fatty-acid-CoA racemase Far	0.000610657
Rv0184	RVBD_0184.5 hypothetical protein	0.000610159
Rv2938	RVBD_2938.5 ABC transporter efflux protein DrrB	0.000610072
Rv0776c	RVBD_0776c.5 hypothetical protein	0.000608877
Rv1111c	RVBD_1111c.5 hypothetical protein	0.000607704
Rv2804c	RVBD_2804c.5 hypothetical protein	0.000607351
Rv0959	RVBD_0959.5 hypothetical protein	0.000607274
Rv0744c	RVBD_0744c.5 transcriptional regulator	0.000606791
Rv3886c	RVBD_3886c.5 type VII secretion-associated serine protease mycosin	0.000606027
Rv3669	RVBD_3669.5 transmembrane protein	0.00060511
Rv1857	RVBD_1857.5 molybdenum-transport ABC transporter molybdate-binding lipoprotein ModA	0.000604229
Rv0658c	RVBD_0658c.5 integral membrane protein	0.000603379
Rv0368c	RVBD_0368c.5 hypothetical protein	0.000603377
Rv2702	RVBD_2702.5 polyphosphate glucokinase PpgK	0.000603174
Rv1144	RVBD_1144.5 3-hydroxyacyl-CoA dehydrogenase/3-hydroxy-2-methylbutyryl-CoA dehydrogenase	0.000602621
Rv3279c	RVBD_3279c.5 BirA protein	0.000601715
Rv0927c	RVBD_0927c.5 7-alpha-hydroxysteroid dehydrogenase	0.00060127
Rv0063	RVBD_0063.5 oxidoreductase	0.00060042
Rv3839	RVBD_3839.5 hypothetical protein	0.000598855
Rv0293c	RVBD_0293c.5 hypothetical protein	0.000598301
Rv1744c	RVBD_1744c.5 membrane protein	0.000596281
Rv1228	RVBD_1228.5 lipoprotein LpqX	0.000596127
Rv0175	RVBD_0175.5 MCE-associated membrane protein	0.000595998
Rv2813	RVBD_2813.5 hypothetical protein	0.000592834
Rv2035	RVBD_2035.5 hypothetical protein	0.000592428
Rv0986	RVBD_0986.5 adhesion component transport ABC transporter ATP-binding protein	0.000592017
Rv0856	RVBD_0856.5 hypothetical protein	0.000591865
Rv3823c	RVBD_3823c.5 membrane transporter MmpL8	0.000591335
Rv1400c	RVBD_1400c.5 lipase LipH	0.00058901
Rv0820	RVBD_0820.5 phosphate-transport ABC transporter ATP-binding protein PhoT	0.000588956
Rv2578c	RVBD_2578c.5 hypothetical protein	0.000588296
Rv0134	RVBD_0134.5 epoxide hydrolase EphF	0.00058769
Rv2765	RVBD_2765.5 carboxymethylenebutenolidase	0.00058621
Rv2927c	RVBD_2927c.5 hypothetical protein	0.00058621
Rv3359	RVBD_3359.5 oxidoreductase	0.000585495
Rv1405c	RVBD_1405c.5 methyltransferase	0.000584988
Rv1403c	RVBD_1403c.5 methyltransferase	0.000584988
Rv1385	RVBD_1385.5 orotidine 5'-phosphate decarboxylase PyrF	0.000584988
Rv2861c	RVBD_2861c.5 methionine aminopeptidase MapB	0.000584151
Rv0698	RVBD_0698.5 hypothetical protein	0.000583324
Rv1999c	RVBD_1999c.5 APA family basic amino acid/polyamine antiporter	0.000583274
Rv3910	RVBD_3910.5 integral membrane protein MviN	0.00058287
Rv2573	RVBD_2573.5 2-dehydropantoate 2-reductase	0.000582868
Rv0213c	RVBD_0213c.5 methyltransferase	0.000582391
Rv0410c	RVBD_0410c.5 serine/threonine-protein kinase PknG	0.000582037
Rv1029	RVBD_1029.5 potassium-transporting P-type ATPase A chain KdpA	0.000581537
Rv0468	RVBD_0468.5 3-hydroxybutyryl-CoA dehydrogenase FadB	0.000580627
Rv2079	RVBD_2079.5 hypothetical protein	0.00058044
Rv3811	RVBD_3811.5 hypothetical protein	0.000580391
Rv0249c	RVBD_0249c.5 succinate dehydrogenase [membrane anchor subunit]	0.000580105
Rv1692	RVBD_1692.5 HAD hydrolase, family IIA	0.000579365
Rv2630	RVBD_2630.5 hypothetical protein	0.000579204
Rv0604	RVBD_0604.5 lipoprotein LpqO	0.000577572
Rv2208	RVBD_2208.5 cobalamin 5'-phosphate synthase CobS	0.000576831
Rv2930	RVBD_2930.5 fatty-acid-AMP ligase FadD26	0.000576172
Rv1622c	RVBD_1622c.5 integral membrane cytochrome D ubiquinol oxidase CydB	0.000575045
Rv0138	RVBD_0138.5 hypothetical protein	0.000574796
Rv2336	RVBD_2336.5 hypothetical protein	0.00057478
Rv0167	RVBD_0167.5 ABC transporter permease YrbE1A	0.000573457
Rv2362c	RVBD_2362c.5 DNA repair protein RecO	0.000573457
Rv3398c	RVBD_3398c.5 e,e-farnesyl diphosphate synthase	0.00057327
Rv2137c	RVBD_2137c.5 hypothetical protein	0.000572805
Rv0585c	RVBD_0585c.5 integral membrane protein	0.000571946
Rv3725	RVBD_3725.5 oxidoreductase	0.000570628
Rv3722c	RVBD_3722c.5 hypothetical protein	0.000570363
Rv1976c	RVBD_1976c.5 hypothetical protein	0.000568662
Rv0987	RVBD_0987.5 adhesion component transport ABC transporter transmembrane protein	0.000566548
Rv0565c	RVBD_0565c.5 monooxygenase	0.000566346
Rv3317	RVBD_3317.5 succinate dehydrogenase [hydrophobic membrane anchor subunit] SdhD	0.00056578
Rv2912c	RVBD_2912c.5 transcriptional regulator TetR-family	0.000565713
Rv3501c	RVBD_3501c.5 ABC transporter permease YrbE4A	0.00056552
Rv1543	RVBD_1543.5 fatty-acyl-CoA reductase	0.000565337
Rv3101c	RVBD_3101c.5 cell division protein FtsX	0.000564213
Rv2752c	RVBD_2752c.5 hypothetical protein	0.000563722
Rv2083	RVBD_2083.5 hypothetical protein	0.000563605
Rv2962c	RVBD_2962c.5 PGL/p-HBAD biosynthesis rhamnosyltransferase	0.000563537
Rv3448	RVBD_3448.5 ESX-4 secretion system protein EccD4	0.000562862
Rv3064c	RVBD_3064c.5 SMR family small multidrug resistance protein	0.000562688
Rv2003c	RVBD_2003c.5 hypothetical protein	0.000562488
Rv3882c	RVBD_3882c.5 ESX-1 secretion system protein EccE1	0.000561557
Rv1244	RVBD_1244.5 lipoprotein LpqZ	0.000560528
Rv3033	RVBD_3033.5 hypothetical protein	0.00056037
Rv1424c	RVBD_1424c.5 membrane protein	0.000559336
Rv3854c	RVBD_3854c.5 monooxygenase EthA	0.000558519
Rv2223c	RVBD_2223c.5 exported protease	0.000558501
Rv1996	RVBD_1996.5 universal stress protein	0.000558288
Rv2089c	RVBD_2089c.5 dipeptidase PepE	0.000557398
Rv1530	RVBD_1530.5 alcohol dehydrogenase Adh	0.000556744
Rv2569c	RVBD_2569c.5 hypothetical protein	0.000554788
Rv0359	RVBD_0359.5 integral membrane protein	0.000554645
Rv3801c	RVBD_3801c.5 fatty-acid-AMP ligase FadD32	0.000554529
Rv1559	RVBD_1559.5 threonine dehydratase IlvA	0.000554473
Rv2802c	RVBD_2802c.5 arginine and alanine rich protein	0.000553748
Rv0327c	RVBD_0327c.5 cytochrome P450 135A1 Cyp135A1	0.000553567
Rv0032	RVBD_0032.5 8-amino-7-oxononanoate synthase BioF2	0.000552921
Rv3034c	RVBD_3034c.5 transferase	0.000552911
Rv1428c	RVBD_1428c.5 hypothetical protein	0.00055268
Rv3079c	RVBD_3079c.5 hypothetical protein	0.00055268
Rv0851c	RVBD_0851c.5 oxidoreductase	0.00055268
Rv1523	RVBD_1523.5 methyltransferase	0.000551906
Rv2306B	RVBD_2306B.5 membrane protein	0.000551046
Rv2443	RVBD_2443.5 C4-dicarboxylate-transport transmembrane protein DctA	0.000549735
Rv0457c	RVBD_0457c.5 prolyl oligopeptidase	0.000548683
Rv1326c	RVBD_1326c.5 1,4-alpha-glucan-branching enzyme GlgB	0.000548403
Rv0142	RVBD_0142.5 hypothetical protein	0.000547585
Rv0691c	RVBD_0691c.5 mycofactocin system transcriptional regulator	0.000547522
Rv3666c	RVBD_3666c.5 periplasmic dipeptide-binding lipoprotein DppA	0.000547504
Rv2982c	RVBD_2982c.5 glycerol-3-phosphate dehydrogenase GpdA2	0.000546538
Rv0005	RVBD_0005.5 DNA gyrase subunit A GyrB	0.000544848
Rv0679c	RVBD_0679c.5 threonine rich protein	0.000544398
Rv0500	RVBD_0500.5 pyrroline-5-carboxylate reductase ProC	0.000543485
Rv0312	RVBD_0312.5 proline and threonine rich protein	0.000540467
Rv3630	RVBD_3630.5 integral membrane protein	0.000540037
Rv1176c	RVBD_1176c.5 hypothetical protein	0.000539725
Rv1389	RVBD_1389.5 guanylate kinase Gmk	0.000538702
Rv2344c	RVBD_2344c.5 deoxyguanosine triphosphate triphosphohydrolase Dgt	0.000538059
Rv0843	RVBD_0843.5 pyruvate dehydrogenase E1 component	0.00053761
Rv3711c	RVBD_3711c.5 DNA polymerase III epsilon subunit DnaQ	0.000537339
Rv0045c	RVBD_0045c.5 hydrolase	0.000537318
Rv2876	RVBD_2876.5 transmembrane protein	0.000537155
Rv2440c	RVBD_2440c.5 GTP-binding protein Obg	0.000535438
Rv0725c	RVBD_0725c.5 hypothetical protein	0.000532688
Rv2494	RVBD_2494.5 toxin VapC38	0.000532598
Rv3840	RVBD_3840.5 transcriptional regulator	0.000532554
Rv3647c	RVBD_3647c.5 hypothetical protein	0.000531335
Rv3848	RVBD_3848.5 transmembrane protein	0.00053093
Rv2004c	RVBD_2004c.5 hypothetical protein	0.000530463
Rv2235	RVBD_2235.5 transmembrane protein	0.000530175
Rv0223c	RVBD_0223c.5 aldehyde dehydrogenase (NAD+)	0.000528849
Rv0270	RVBD_0270.5 fatty-acid-CoA ligase FadD2	0.000528581
Rv2257c	RVBD_2257c.5 hypothetical protein	0.000528233
Rv0119	RVBD_0119.5 fatty-acid-CoA ligase FadD7	0.000527604
Rv0420c	RVBD_0420c.5 transmembrane protein	0.000527085
Rv0965c	RVBD_0965c.5 hypothetical protein	0.000526472
Rv2456c	RVBD_2456c.5 integral membrane transporter	0.000526199
Rv2158c	RVBD_2158c.5 UDP-N-acetylmuramoylalanyl-D-glutamate-2,6-diaminopimelate ligase MurE	0.000525732
Rv1251c	RVBD_1251c.5 hypothetical protein	0.000525669
Rv2955c	RVBD_2955c.5 FkbM family methyltransferase	0.000525477
Rv0017c	RVBD_0017c.5 cell division protein RodA	0.000524557
Rv1935c	RVBD_1935c.5 enoyl-CoA hydratase EchA13	0.000523722
Rv2613c	RVBD_2613c.5 AP-4-A phosphorylase	0.000523202
Rv3342	RVBD_3342.5 methyltransferase	0.00052272
Rv2303c	RVBD_2303c.5 antibiotic-resistance protein	0.000522311
Rv3082c	RVBD_3082c.5 virulence-regulating transcriptional regulator VirS	0.000520632
Rv1439c	RVBD_1439c.5 hypothetical protein	0.000519057
Rv2575	RVBD_2575.5 glycine rich membrane protein	0.000518842
Rv0041	RVBD_0041.5 leucyl-tRNA synthetase LeuS	0.000518465
Rv3264c	RVBD_3264c.5 mannose-1-phosphate guanylyltransferase ManB	0.000518079
Rv3248c	RVBD_3248c.5 adenosylhomocysteinase SahH	0.000517304
Rv1836c	RVBD_1836c.5 hypothetical protein	0.000517087
Rv1222	RVBD_1222.5 anti-sigma factor RseA	0.000515495
Rv1745c	RVBD_1745c.5 isopentenyl-diphosphate delta-isomerase Idi	0.000514205
Rv0736	RVBD_0736.5 anti-sigma factor RslA	0.000512398
Rv2415c	RVBD_2415c.5 competence protein ComEA	0.000511878
Rv1904	RVBD_1904.5 anti-anti-sigma factor	0.000511848
Rv1115	RVBD_1115.5 exported protein	0.000511638
Rv1178	RVBD_1178.5 succinyldiaminopimelate transaminase	0.000511444
Rv3721c	RVBD_3721c.5 DNA polymerase III DnaZ/X	0.00051141
Rv3169	RVBD_3169.5 hypothetical protein	0.000511029
Rv3272	RVBD_3272.5 hypothetical protein	0.000510575
Rv3293	RVBD_3293.5 piperideine-6-carboxilic acid dehydrogenase Pcd	0.000509286
Rv3128c	RVBD_3128c.5 hypothetical protein	0.00050922
Rv0075	RVBD_0075.5 cystathionine beta-lyase	0.000508149
Rv3704c	RVBD_3704c.5 cysteine ligase GshA	0.000507212
Rv0479c	RVBD_0479c.5 membrane protein	0.000506862
Rv1050	RVBD_1050.5 oxidoreductase	0.000505098
Rv1071c	RVBD_1071c.5 enoyl-CoA hydratase EchA9	0.000505082
Rv1188	RVBD_1188.5 proline dehydrogenase	0.000504322
Rv3411c	RVBD_3411c.5 inosine-5'-monophosphate dehydrogenase GuaB2	0.000504273
Rv2854	RVBD_2854.5 hypothetical protein	0.000504242
Rv1596	RVBD_1596.5 nicotinate-nucleotide pyrophosphatase NadC	0.000504223
Rv0461	RVBD_0461.5 transmembrane protein	0.000504193
Rv3245c	RVBD_3245c.5 two-component system sensor histidine kinase MtrB	0.000504012
Rv2756c	RVBD_2756c.5 type I restriction/modification system DNA methylase HsdM	0.000502313
Rv3535c	RVBD_3535c.5 acetaldehyde dehydrogenase	0.000501775
Rv3824c	RVBD_3824c.5 acyltransferase PapA1	0.000501138
Rv3392c	RVBD_3392c.5 cyclopropane mycolic acid synthase 1 CmaA1	0.000500721
Rv0975c	RVBD_0975c.5 acyl-CoA dehydrogenase FadE13	0.000499797
Rv1938	RVBD_1938.5 epoxide hydrolase EphB	0.000499692
Rv3537	RVBD_3537.5 3-oxosteroid 1-dehydrogenase	0.000499253
Rv1354c	RVBD_1354c.5 diguanylate cyclase (GGDEF) domain-containing protein	0.000498153
Rv0014c	RVBD_0014c.5 transmembrane serine/threonine-protein kinase B PknB	0.000497473
Rv2275	RVBD_2275.5 hypothetical protein	0.000497268
Rv3679	RVBD_3679.5 anion transporter ATPase	0.000496198
Rv1163	RVBD_1163.5 respiratory nitrate reductase delta chain NarJ	0.000496028
Rv3308	RVBD_3308.5 phosphomannomutase PmmB	0.000495966
Rv2143	RVBD_2143.5 hypothetical protein	0.000495671
Rv1046c	RVBD_1046c.5 hypothetical protein	0.000495259
Rv1735c	RVBD_1735c.5 membrane protein	0.000494206
Rv3719	RVBD_3719.5 hypothetical protein	0.000493506
Rv0892	RVBD_0892.5 monooxygenase	0.000493183
Rv1700	RVBD_1700.5 ADP-ribose pyrophosphatase	0.000493018
Rv2138	RVBD_2138.5 lipoprotein LppL	0.000492743
Rv3837c	RVBD_3837c.5 phosphoglycerate mutase	0.000492383
Rv1956	RVBD_1956.5 antitoxin HigA	0.000491374
Rv2896c	RVBD_2896c.5 DNA protecting protein DprA	0.000490826
Rv0629c	RVBD_0629c.5 exonuclease V alpha chain RecD	0.000490336
Rv3562	RVBD_3562.5 acyl-CoA dehydrogenase FadE31	0.000490018
Rv2273	RVBD_2273.5 transmembrane protein	0.000489432
Rv1949c	RVBD_1949c.5 hypothetical protein	0.000487557
Rv3869	RVBD_3869.5 ESX-1 secretion system protein EccB1	0.000487244
Rv0459	RVBD_0459.5 hypothetical protein	0.000487206
Rv1929c	RVBD_1929c.5 hypothetical protein	0.000486903
Rv3682	RVBD_3682.5 bifunctional membrane-associated penicillin-binding protein 1A/1B PonA2	0.000486027
Rv2153c	RVBD_2153c.5 undecaprenyldiphospho-muramoylpentapeptide beta-N-acetylglucosaminyltransferase	0.00048602
Rv1601	RVBD_1601.5 imidazole glycerol phosphate dehydratase HisB	0.000486008
Rv2372c	RVBD_2372c.5 ribosomal RNA small subunit methyltransferase E	0.000484957
Rv1161	RVBD_1161.5 respiratory nitrate reductase alpha chain NarG	0.000484114
Rv1774	RVBD_1774.5 oxidoreductase	0.000483201
Rv0694	RVBD_0694.5 l-lactate dehydrogenase LldD1	0.00048271
Rv0015c	RVBD_0015c.5 transmembrane serine/threonine-protein kinase A PknA	0.000482176
Rv0137c	RVBD_0137c.5 peptide methionine sulfoxide reductase MsrA	0.000482152
Rv2051c	RVBD_2051c.5 polyprenol-monophosphomannose synthase Ppm1	0.000481974
Rv0136	RVBD_0136.5 cytochrome P450 138 Cyp138	0.000481417
Rv2902c	RVBD_2902c.5 ribonuclease HII protein RnhB	0.000481297
Rv2097c	RVBD_2097c.5 proteasome accessory factor A PafA	0.000480103
Rv3063	RVBD_3063.5 carbon starvation protein A CstA	0.000479918
Rv2736c	RVBD_2736c.5 regulatory protein RecX	0.000479777
Rv3502c	RVBD_3502c.5 3-oxoacyl-[acyl-carrier protein] reductase	0.000479684
Rv0060	RVBD_0060.5 hypothetical protein	0.00047933
Rv0235c	RVBD_0235c.5 transmembrane protein	0.000479033
Rv0112	RVBD_0112.5 GDP-mannose 4,6-dehydratase Gca	0.000478181
Rv1213	RVBD_1213.5 glucose-1-phosphate adenylyltransferase GlgC	0.000477923
Rv0272c	RVBD_0272c.5 hypothetical protein	0.000476453
Rv0897c	RVBD_0897c.5 oxidoreductase	0.000475909
Rv0944	RVBD_0944.5 formamidopyrimidine-DNA glycosylase	0.000475653
Rv3200c	RVBD_3200c.5 NAD+ diphosphatase	0.000475291
Rv3521	RVBD_3521.5 hypothetical protein	0.000474367
Rv2450c	RVBD_2450c.5 resuscitation-promoting factor RpfE	0.000474209
Rv0408	RVBD_0408.5 phosphate acetyltransferase Pta	0.000473968
Rv1160	RVBD_1160.5 mutator protein MutT2	0.000473922
Rv3868	RVBD_3868.5 ESX-1 secretion system protein EccA1	0.000473434
Rv1032c	RVBD_1032c.5 two-component system sensor histidine kinase TrcS	0.000472105
Rv3692	RVBD_3692.5 methanol dehydrogenase transcriptional regulator MoxR2	0.000471319
Rv2434c	RVBD_2434c.5 transmembrane protein	0.000471163
Rv2298	RVBD_2298.5 hypothetical protein	0.000470801
Rv3809c	RVBD_3809c.5 UDP-galactopyranose mutase Glf	0.000470544
Rv0050	RVBD_0050.5 bifunctional penicillin-binding protein 1A/1B PonA1	0.000470451
Rv3133c	RVBD_3133c.5 two-component system transcriptional regulatory protein DevR	0.000470402
Rv0803	RVBD_0803.5 phosphoribosylformylglycinamidine synthase II PurL	0.00047001
Rv3571	RVBD_3571.5 3-ketosteroid-9-alpha-hydroxylase reductase subunit KshB	0.000469534
Rv0729	RVBD_0729.5 xylulokinase XylB	0.000468678
Rv3818	RVBD_3818.5 N-acetylmuramic acid hydroxylase	0.000468605
Rv1900c	RVBD_1900c.5 lignin peroxidase LipJ	0.000467888
Rv3885c	RVBD_3885c.5 ESX-2 secretion system protein EccE2	0.000466992
Rv1420	RVBD_1420.5 excinuclease ABC UvrC	0.000466576
Rv1672c	RVBD_1672c.5 integral membrane transporter	0.000464814
Rv2964	RVBD_2964.5 formyltetrahydrofolate deformylase PurU	0.00046369
Rv1454c	RVBD_1454c.5 quinone reductase Qor	0.000463646
Rv2711	RVBD_2711.5 iron-dependent repressor and activator IdeR	0.000463351
Rv3684	RVBD_3684.5 cysteine synthase A	0.000462991
Rv0362	RVBD_0362.5 Mg2+ transport transmembrane protein MgtE	0.000462966
Rv3645	RVBD_3645.5 adenylate cyclase	0.000462241
Rv1372	RVBD_1372.5 hypothetical protein	0.000461985
Rv3871	RVBD_3871.5 ESX-1 secretion system protein EccCb1	0.000461926
Rv3689	RVBD_3689.5 transmembrane protein	0.000461313
Rv0398c	RVBD_0398c.5 secreted protein	0.000461225
Rv3794	RVBD_3794.5 integral membrane indolylacetylinositol arabinosyltransferase EmbA	0.000461035
Rv2349c	RVBD_2349c.5 phospholipase C3 PlcC	0.00046086
Rv2858c	RVBD_2858c.5 aldehyde dehydrogenase (NAD+)	0.000460546
Rv2394	RVBD_2394.5 gamma-glutamyltranspeptidase GgtB	0.000460456
Rv2236c	RVBD_2236c.5 cobalamin biosynthesis transmembrane protein CobD	0.00045926
Rv0713	RVBD_0713.5 transmembrane protein	0.00045926
Rv2878c	RVBD_2878c.5 soluble secreted antigen MPT53	0.000459205
Rv1921c	RVBD_1921c.5 lipoprotein LppF	0.000459026
Rv2084	RVBD_2084.5 hypothetical protein	0.000458285
Rv2584c	RVBD_2584c.5 adenine phosphoribosyltransferase Apt	0.000457802
Rv2261c	RVBD_2261c.5 apolipoprotein N-acyltransferase	0.000457586
Rv3499c	RVBD_3499c.5 MCE-family protein Mce4A	0.000456584
Rv0773c	RVBD_0773c.5 bifunctional acylase GgtA	0.000455184
Rv3788	RVBD_3788.5 hypothetical protein	0.000454976
Rv1845c	RVBD_1845c.5 ensor-transducer protein BlaR	0.000454914
Rv2572c	RVBD_2572c.5 aspartyl-tRNA synthetase AspS	0.000454837
Rv0331	RVBD_0331.5 oxidoreductase	0.000454742
Rv3698	RVBD_3698.5 hypothetical protein	0.000454511
Rv1736c	RVBD_1736c.5 nitrate reductase NarX	0.000454437
Rv0905	RVBD_0905.5 enoyl-CoA hydratase EchA6	0.000454425
Rv2681	RVBD_2681.5 ribonuclease D	0.000454048
Rv3547	RVBD_3547.5 deazaflavin-dependent nitroreductase Ddn	0.000453987
Rv3299c	RVBD_3299c.5 arylsulfatase AtsB	0.000453905
Rv0844c	RVBD_0844c.5 nitrate/nitrite response transcriptional regulator NarL	0.000453864
Rv0621	RVBD_0621.5 membrane protein	0.00045316
Rv1708	RVBD_1708.5 chromosome partitioning protein	0.000452062
Rv2059	RVBD_2059.5 zinc/manganese transporter substrate-binding protein	0.000451901
Rv2580c	RVBD_2580c.5 histidyl-tRNA synthetase HisS	0.000451468
Rv1618	RVBD_1618.5 acyl-CoA thioesterase II TesB1	0.000450704
Rv1348	RVBD_1348.5 iron-regulated transporter IrtA	0.000450633
Rv3538	RVBD_3538.5 oxidoreductase	0.000450358
Rv1785c	RVBD_1785c.5 cytochrome P450 143 Cyp143	0.000450056
Rv3164c	RVBD_3164c.5 methanol dehydrogenase transcriptional regulator MoxR3	0.000449245
Rv2043c	RVBD_2043c.5 pyrazinamidase/nicotinamidase PncA	0.000448989
Rv0996	RVBD_0996.5 transmembrane protein	0.00044811
Rv0501	RVBD_0501.5 UDP-glucose 4-epimerase GalE2	0.000447116
Rv3375	RVBD_3375.5 amidase AmiD	0.00044703
Rv0655	RVBD_0655.5 ribonucleotide-transport ABC transporter ATP-binding protein Mkl	0.000446866
Rv2471	RVBD_2471.5 alpha-glucosidase AglA	0.00044642
Rv3864	RVBD_3864.5 ESX-1 secretion-associated protein EspE	0.000446367
Rv0088	RVBD_0088.5 polyketide cyclase/dehydrase	0.000446272
Rv2838c	RVBD_2838c.5 ribosome-binding factor a RbfA	0.000445859
Rv3179	RVBD_3179.5 ATPase	0.000445665
Rv3404c	RVBD_3404c.5 hypothetical protein	0.000445464
Rv2281	RVBD_2281.5 phosphate-transport permease PitB	0.00044544
Rv1383	RVBD_1383.5 carbamoyl-phosphate synthase small chain CarA	0.000445416
Rv3096	RVBD_3096.5 hypothetical protein	0.000445273
Rv3843c	RVBD_3843c.5 transmembrane protein	0.000444722
Rv0392c	RVBD_0392c.5 NADH dehydrogenase NdhA	0.000444518
Rv3610c	RVBD_3610c.5 ATP-dependent zinc metalloprotease FtsH	0.000444126
Rv1925	RVBD_1925.5 acyl-CoA ligase FadD31	0.000442763
Rv3545c	RVBD_3545c.5 cytochrome P450 125 Cyp125	0.000442542
Rv2781c	RVBD_2781c.5 oxidoreductase	0.000442144
Rv1841c	RVBD_1841c.5 hypothetical protein	0.000440866
Rv3194c	RVBD_3194c.5 PDZ domain-containing protease	0.000439812
Rv1862	RVBD_1862.5 alcohol dehydrogenase AdhA	0.000439596
Rv0667	RVBD_0667.5 DNA-directed RNA polymerase RpoB	0.00043912
Rv3686c	RVBD_3686c.5 hypothetical protein	0.00043883
Rv3764c	RVBD_3764c.5 OmpR family two-component system sensor histidine kinase	0.000438503
Rv0791c	RVBD_0791c.5 hypothetical protein	0.000438332
Rv0205	RVBD_0205.5 membrane protein	0.000437151
Rv1074c	RVBD_1074c.5 beta-ketoacyl CoA thiolase FadA3	0.000435701
Rv0030	RVBD_0030.5 hypothetical protein	0.000435051
Rv0044c	RVBD_0044c.5 oxidoreductase	0.000434538
Rv2731	RVBD_2731.5 alanine and arginine rich protein	0.000434388
Rv0185	RVBD_0185.5 hypothetical protein	0.000433566
Rv2918c	RVBD_2918c.5 [protein-PII] uridylyltransferase GlnD	0.000433092
Rv1612	RVBD_1612.5 tryptophan synthase beta subunit TrpB	0.00043196
Rv2482c	RVBD_2482c.5 glycerol-3-phosphate acyltransferase PlsB2	0.000431879
Rv0426c	RVBD_0426c.5 transmembrane protein	0.000431613
Rv1760	RVBD_1760.5 diacylglycerol acyltransferase	0.000431529
Rv0765c	RVBD_0765c.5 oxidoreductase	0.000431152
Rv3157	RVBD_3157.5 NADH dehydrogenase subunit M NuoK	0.000431138
Rv2269c	RVBD_2269c.5 hypothetical protein	0.000431131
Rv0842	RVBD_0842.5 integral membrane protein	0.000430752
Rv2727c	RVBD_2727c.5 tRNA delta(2)-isopentenylpyrophosphate transferase MiaA	0.000430673
Rv1469	RVBD_1469.5 cation transporter P-type ATPase CtpD	0.000430529
Rv2000	RVBD_2000.5 hypothetical protein	0.000430062
Rv0745	RVBD_0745.5 hypothetical protein	0.00042971
Rv1912c	RVBD_1912c.5 oxidoreductase	0.000428557
Rv3691	RVBD_3691.5 hypothetical protein	0.000427282
Rv3915	RVBD_3915.5 N-acetylmuramoyl-L-alanine amidase	0.000426757
Rv3607c	RVBD_3607c.5 dihydroneopterin aldolase FolB	0.000425688
Rv2060	RVBD_2060.5 zinc/manganese transporter permease	0.000425688
Rv3612c	RVBD_3612c.5 hypothetical protein	0.00042534
Rv0456c	RVBD_0456c.5 enoyl-CoA hydratase EchA2	0.000425181
Rv3449	RVBD_3449.5 membrane-anchored mycosin MycP4	0.000424939
Rv2766c	RVBD_2766c.5 oxidoreductase	0.000424826
Rv3793	RVBD_3793.5 integral membrane indolylacetylinositol arabinosyltransferase EmbC	0.000424746
Rv2420c	RVBD_2420c.5 iojap-like ribosome-associated protein	0.000423918
Rv2952	RVBD_2952.5 methyltransferase	0.00042334
Rv0029	RVBD_0029.5 hypothetical protein	0.000422612
Rv1426c	RVBD_1426c.5 esterase LipO	0.0004217
Rv2947c	RVBD_2947c.5 polyketide synthase Pks15	0.000421694
Rv0564c	RVBD_0564c.5 glycerol-3-phosphate dehydrogenase GpdA1	0.00042166
Rv2660c	RVBD_2660c.5 hypothetical protein	0.00042166
Rv0227c	RVBD_0227c.5 membrane protein	0.000420194
Rv2427c	RVBD_2427c.5 gamma-glutamyl phosphate reductase ProA	0.000420092
Rv1001	RVBD_1001.5 arginine deiminase ArcA	0.00041986
Rv0182c	RVBD_0182c.5 alternative RNA polymerase sigma factor SigG	0.000419796
Rv0157	RVBD_0157.5 NAD(P) transhydrogenase subunit beta PntB	0.000419652
Rv2267c	RVBD_2267c.5 hypothetical protein	0.000419593
Rv2373c	RVBD_2373c.5 chaperone DnaJ2	0.000419473
Rv0673	RVBD_0673.5 enoyl-CoA hydratase EchA4	0.000419091
Rv3899c	RVBD_3899c.5 hypothetical protein	0.000418965
Rv2091c	RVBD_2091c.5 membrane protein	0.000418562
Rv0307c	RVBD_0307c.5 hypothetical protein	0.000417993
Rv3774	RVBD_3774.5 enoyl-CoA hydratase EchA21	0.000417183
Rv1733c	RVBD_1733c.5 transmembrane protein	0.000417157
Rv2959c	RVBD_2959c.5 methyltransferase	0.00041686
Rv0282	RVBD_0282.5 ESX-3 secretion system protein EccA3	0.000416465
Rv0454	RVBD_0454.5 hypothetical protein	0.000416326
Rv2508c	RVBD_2508c.5 UMF1 family MFS transporter	0.000416265
Rv1797	RVBD_1797.5 ESX-5 secretion system protein EccE5	0.000415734
Rv0726c	RVBD_0726c.5 s-adenosylmethionine-dependent methyltransferase	0.00041451
Rv3531c	RVBD_3531c.5 hypothetical protein	0.000413645
Rv1536	RVBD_1536.5 isoleucyl-tRNA synthetase IleS	0.000413545
Rv1755c	RVBD_1755c.5 phospholipase C4 PlcD	0.000413247
Rv0051	RVBD_0051.5 transmembrane protein	0.000412811
Rv1792A	RVBD_1792A.5 ESAT-6-like protein EsxM	0.000411259
Rv3124	RVBD_3124.5 transcriptional regulator MoaR1	0.000411075
Rv0601c	RVBD_0601c.5 two-component system sensor histidine kinase	0.000410953
Rv3087	RVBD_3087.5 diacylglycerol acyltransferase	0.00041057
Rv0514	RVBD_0514.5 transmembrane protein	0.000410191
Rv1640c	RVBD_1640c.5 lysyl-tRNA synthetase 2 LysX	0.000408704
Rv1368	RVBD_1368.5 lipoprotein LprF	0.000408527
Rv1903	RVBD_1903.5 membrane protein	0.000408292
Rv0291	RVBD_0291.5 membrane-anchored mycosin MycP3	0.00040786
Rv0166	RVBD_0166.5 fatty-acid-CoA ligase FadD5	0.00040765
Rv0668	RVBD_0668.5 DNA-directed RNA polymerase RpoC	0.000407167
Rv2395	RVBD_2395.5 OPT family oligopeptide transporter	0.000406813
Rv0934	RVBD_0934.5 periplasmic phosphate-binding lipoprotein PstS1	0.000406772
Rv2996c	RVBD_2996c.5 d-3-phosphoglycerate dehydrogenase SerA1	0.000406685
Rv3829c	RVBD_3829c.5 dehydrogenase	0.000406594
Rv1316c	RVBD_1316c.5 methylated-DNA-protein-cysteine methyltransferase Ogt	0.000405403
Rv1407	RVBD_1407.5 protein Fmu	0.000404425
Rv2245	RVBD_2245.5 3-oxoacyl-[acyl-carrier-protein] synthase 1 KasA	0.000404227
Rv3465	RVBD_3465.5 dTDP-4-dehydrorhamnose 3,5-epimerase RmlC	0.000404129
Rv3776	RVBD_3776.5 hypothetical protein	0.000403042
Rv3578	RVBD_3578.5 arsenical pump integral membrane protein ArsB2	0.000402512
Rv3389c	RVBD_3389c.5 3-hydroxyacyl-thioester dehydratase HtdY	0.000402321
Rv0671	RVBD_0671.5 lipoprotein LpqP	0.000402192
Rv3579c	RVBD_3579c.5 RNA methyltransferase	0.000402148
Rv3712	RVBD_3712.5 ligase	0.000401996
Rv3526	RVBD_3526.5 3-ketosteroid-9-alpha-hydroxylase oxygenase component KshA	0.000401888
Rv2224c	RVBD_2224c.5 carboxylesterase CaeA	0.000400628
Rv0376c	RVBD_0376c.5 xanthine dehydrogenase accessory factor	0.000400367
Rv2307D	RVBD_2307D.5 hypothetical protein	0.000399264
Rv0721	RVBD_0721.5 30S ribosomal protein S5 RpsE	0.000399248
Rv1741	RVBD_1741.5 toxin VapC34	0.000398968
Rv1069c	RVBD_1069c.5 hypothetical protein	0.000398942
Rv3727	RVBD_3727.5 oxidoreductase	0.000398584
Rv1880c	RVBD_1880c.5 cytochrome P450 140 Cyp140	0.000398083
Rv1713	RVBD_1713.5 GTP-binding protein EngA	0.000397814
Rv2088	RVBD_2088.5 transmembrane serine/threonine-protein kinase J PknJ	0.00039759
Rv3138	RVBD_3138.5 pyruvate formate lyase activating protein PflA	0.000397266
Rv3495c	RVBD_3495c.5 MCE-family lipoprotein LprN	0.000396207
Rv2672	RVBD_2672.5 secreted protease	0.000396185
Rv0519c	RVBD_0519c.5 mycolyltransferase II	0.000396052
Rv1734c	RVBD_1734c.5 pyruvate dehydrogenase E2 component (dihydrolipoamide acetyltransferase)	0.000395631
Rv2302	RVBD_2302.5 hypothetical protein	0.000395631
Rv1715	RVBD_1715.5 3-hydroxybutyryl-CoA dehydrogenase FadB3	0.000395061
Rv0154c	RVBD_0154c.5 acyl-CoA dehydrogenase FadE2	0.000395024
Rv0945	RVBD_0945.5 oxidoreductase	0.000394479
Rv2958c	RVBD_2958c.5 inactive PGL/p-HBAD biosynthesis glycosyltransferase	0.000394414
Rv0192	RVBD_0192.5 hypothetical protein	0.000392936
Rv3921c	RVBD_3921c.5 membrane protein oxaA	0.000392354
Rv0164	RVBD_0164.5 hypothetical protein	0.000391675
Rv3026c	RVBD_3026c.5 1-acylglycerol-3-phosphate O-acyltransferase	0.000390858
Rv3651	RVBD_3651.5 hypothetical protein	0.000390852
Rv3441c	RVBD_3441c.5 phosphoglucosamine mutase	0.000390644
Rv0782	RVBD_0782.5 protease II PtrBb	0.000390581
Rv2174	RVBD_2174.5 alpha-1,6-mannosyltransferase MptA	0.000390504
Rv0728c	RVBD_0728c.5 d-3-phosphoglycerate dehydrogenase SerA2	0.000390042
Rv1936	RVBD_1936.5 monooxygenase	0.00038975
Rv3210c	RVBD_3210c.5 hypothetical protein	0.000389526
Rv2272	RVBD_2272.5 transmembrane protein	0.00038907
Rv0444c	RVBD_0444c.5 anti-sigma factor RskA	0.000387855
Rv0775	RVBD_0775.5 hypothetical protein	0.000387224
Rv0179c	RVBD_0179c.5 lipoprotein LprO	0.000386286
Rv0537c	RVBD_0537c.5 membrane protein	0.000386163
Rv1167c	RVBD_1167c.5 transcriptional regulator	0.000382862
Rv1927	RVBD_1927.5 hypothetical protein	0.000382566
Rv1330c	RVBD_1330c.5 nicotinate phosphoribosyltransferase PncB1	0.000382555
Rv0168	RVBD_0168.5 ABC transporter permease YrbE1B	0.000382344
Rv0035	RVBD_0035.5 fatty-acid-CoA ligase FadD34	0.000381366
Rv0557	RVBD_0557.5 mannosyltransferase MgtA	0.000380495
Rv0560c	RVBD_0560c.5 benzoquinone methyltransferase	0.000380493
Rv3504	RVBD_3504.5 acyl-CoA dehydrogenase FadE26	0.000380398
Rv0772	RVBD_0772.5 phosphoribosylamine glycine ligase PurD	0.000380311
Rv0858c	RVBD_0858c.5 n-succinyldiaminopimelate aminotransferase DapC	0.000380045
Rv3646c	RVBD_3646c.5 DNA topoisomerase I TopA	0.000379527
Rv0258c	RVBD_0258c.5 hypothetical protein	0.000379494
Rv1823	RVBD_1823.5 hypothetical protein	0.000378727
Rv1613	RVBD_1613.5 tryptophan synthase alpha subunit TrpA	0.000378405
Rv0412c	RVBD_0412c.5 membrane protein	0.000378242
Rv2485c	RVBD_2485c.5 carboxylesterase LipQ	0.000377669
Rv1526c	RVBD_1526c.5 glycosyltransferase	0.000376248
Rv1124	RVBD_1124.5 epoxide hydrolase EphC	0.000376062
Rv0888	RVBD_0888.5 exported protein	0.000375938
Rv3353c	RVBD_3353c.5 oxidoreductase	0.000375713
Rv1811	RVBD_1811.5 Mg2+ transport P-type ATPase C MgtC	0.000375463
Rv2029c	RVBD_2029c.5 6-phosphofructokinase PfkB	0.000375128
Rv1219c	RVBD_1219c.5 transcriptional regulator	0.000375125
Rv2263	RVBD_2263.5 oxidoreductase	0.000374208
Rv1008	RVBD_1008.5 deoxyribonuclease TatD	0.000372461
Rv0078A	RVBD_0078A.5 hypothetical protein	0.000372253
Rv3628	RVBD_3628.5 inorganic pyrophosphatase Ppa	0.000372233
Rv2265	RVBD_2265.5 integral membrane protein	0.000372048
Rv2333c	RVBD_2333c.5 integral membrane drug efflux protein Stp	0.000371688
Rv3543c	RVBD_3543c.5 acyl-CoA dehydrogenase FadE29	0.000371669
Rv3369	RVBD_3369.5 hypothetical protein	0.000371293
Rv1267c	RVBD_1267c.5 transcriptional regulator EmbR	0.000370714
Rv3908	RVBD_3908.5 mutator protein MutT4	0.000370654
Rv0003	RVBD_0003.5 DNA replication and repair protein RecF	0.000370274
Rv2855	RVBD_2855.5 NADPH-dependent mycothiol reductase Mtr	0.000369227
Rv2092c	RVBD_2092c.5 ATP dependent DNA helicase HelY	0.000368866
Rv3479	RVBD_3479.5 transmembrane protein	0.000368123
Rv2516c	RVBD_2516c.5 hypothetical protein	0.000367494
Rv3306c	RVBD_3306c.5 amidohydrolase AmiB1	0.000366164
Rv3554	RVBD_3554.5 oxidoreductase FdxB	0.00036593
Rv0194	RVBD_0194.5 transmembrane multidrug efflux pump	0.000365782
Rv1375	RVBD_1375.5 hypothetical protein	0.000365617
Rv3570c	RVBD_3570c.5 oxidoreductase	0.000365083
Rv3329	RVBD_3329.5 aminotransferase	0.00036499
Rv3396c	RVBD_3396c.5 GMP synthase GuaA	0.000363921
Rv2860c	RVBD_2860c.5 glutamine synthetase GlnA4	0.000363843
Rv1004c	RVBD_1004c.5 membrane protein	0.00036319
Rv3759c	RVBD_3759c.5 osmoprotectant binding lipoprotein ProX	0.000363054
Rv2587c	RVBD_2587c.5 protein-export membrane protein SecD	0.00036252
Rv0118c	RVBD_0118c.5 oxalyl-CoA decarboxylase OxcA	0.00036242
Rv2474c	RVBD_2474c.5 hypothetical protein	0.000361622
Rv3081	RVBD_3081.5 hypothetical protein	0.000361586
Rv3190c	RVBD_3190c.5 hypothetical protein	0.000361468
Rv3715c	RVBD_3715c.5 recombination protein RecR	0.000361305
Rv2209	RVBD_2209.5 integral membrane protein	0.000361066
Rv2921c	RVBD_2921c.5 cell division protein FtsY	0.000360614
Rv3011c	RVBD_3011c.5 glutamyl-tRNA amidotransferase GatA	0.000358658
Rv2414c	RVBD_2414c.5 competence protein ComEC	0.000358419
Rv2563	RVBD_2563.5 glutamine-transport ABC transporter transmembrane protein	0.000357696
Rv3174	RVBD_3174.5 oxidoreductase	0.000355766
Rv0424c	RVBD_0424c.5 hypothetical protein	0.000355294
Rv2721c	RVBD_2721c.5 alanine and glycine rich transmembrane protein	0.000355254
Rv0438c	RVBD_0438c.5 molybdopterin biosynthesis protein MoeA2	0.000355191
Rv1696	RVBD_1696.5 DNA repair protein RecN	0.000354978
Rv0405	RVBD_0405.5 polyketide synthase Pks6	0.000354952
Rv1486c	RVBD_1486c.5 hypothetical protein	0.000354836
Rv3856c	RVBD_3856c.5 hydrolase	0.000354797
Rv3797	RVBD_3797.5 acyl-CoA dehydrogenase FadE35	0.00035463
Rv0812	RVBD_0812.5 amino acid aminotransferase	0.000353613
Rv2067c	RVBD_2067c.5 hypothetical protein	0.00035345
Rv0099	RVBD_0099.5 fatty-acid-CoA ligase FadD10	0.000353436
Rv1552	RVBD_1552.5 fumarate reductase FrdA	0.000353386
Rv3035	RVBD_3035.5 hypothetical protein	0.000353307
Rv1722	RVBD_1722.5 carboxylase	0.000353047
Rv1614	RVBD_1614.5 prolipoprotein diacylglyceryl transferase Lgt	0.000352576
Rv3584	RVBD_3584.5 lipoprotein LpqE	0.000352566
Rv1328	RVBD_1328.5 glycogen phosphorylase GlgP	0.000352359
Rv0473	RVBD_0473.5 transmembrane protein	0.000352017
Rv3804c	RVBD_3804c.5 secreted antigen 85-A FbpA	0.000351657
Rv0542c	RVBD_0542c.5 O-succinylbenzoic acid-CoA ligase MenE	0.00035136
Rv1376	RVBD_1376.5 hypothetical protein	0.000351349
Rv1979c	RVBD_1979c.5 permease	0.000351045
Rv0591	RVBD_0591.5 MCE-family protein Mce2C	0.000351045
Rv1972	RVBD_1972.5 MCE-associated membrane protein	0.000350505
Rv1005c	RVBD_1005c.5 para-aminobenzoate synthase component I PABD	0.000350483
Rv3268	RVBD_3268.5 hypothetical protein	0.000350185
Rv3483c	RVBD_3483c.5 exported protein	0.000349946
Rv1425	RVBD_1425.5 diacylglycerol acyltransferase	0.000349721
Rv0418	RVBD_0418.5 lipoprotein aminopeptidase LpqL	0.000349245
Rv3051c	RVBD_3051c.5 ribonucleoside-diphosphate reductase NrdE	0.000349091
Rv3158	RVBD_3158.5 NADH dehydrogenase subunit N NuoN	0.000348974
Rv1980c	RVBD_1980c.5 immunogenic protein MPT64	0.000348916
Rv2136c	RVBD_2136c.5 undecaprenyl-diphosphatase	0.000348613
Rv3305c	RVBD_3305c.5 N-acyl-L-amino acid amidohydrolase AmiA1	0.000348399
Rv3627c	RVBD_3627c.5 d-alanyl-d-alanine carboxypeptidase	0.000348207
Rv3193c	RVBD_3193c.5 transmembrane protein	0.000347462
Rv0524	RVBD_0524.5 glutamate-1-semialdehyde 2,1-aminomutase HemL	0.000347455
Rv1707	RVBD_1707.5 SulP family sulfate permease	0.000347441
Rv1108c	RVBD_1108c.5 exodeoxyribonuclease VII large subunit XseA	0.000346653
Rv0875c	RVBD_0875c.5 exported protein	0.00034602
Rv0161	RVBD_0161.5 oxidoreductase	0.000345624
Rv0382c	RVBD_0382c.5 orotate phosphoribosyltransferase PyrE	0.000345386
Rv1635c	RVBD_1635c.5 polyprenol phosphomannose-dependent ManLAM-capping mannosyltransferase	0.00034405
Rv0580c	RVBD_0580c.5 hypothetical protein	0.00034391
Rv2329c	RVBD_2329c.5 nitrite extrusion protein 1 NarK1	0.000343647
Rv1865c	RVBD_1865c.5 oxidoreductase	0.000343165
Rv1527c	RVBD_1527c.5 polyketide synthase Pks5	0.000341988
Rv0637	RVBD_0637.5 (3R)-hydroxyacyl-ACP dehydratase subunit HadC	0.00034157
Rv0848	RVBD_0848.5 cysteine synthase A CysK2	0.000341367
Rv3083	RVBD_3083.5 oxidoreductase	0.000341136
Rv2454c	RVBD_2454c.5 oxidoreductase	0.000340455
Rv1661	RVBD_1661.5 polyketide synthase Pks7	0.000339897
Rv0009	RVBD_0009.5 iron-regulated peptidyl-prolyl cis-trans isomerase A PpiA	0.000339724
Rv2488c	RVBD_2488c.5 transcriptional regulator LuxR-family	0.00033961
Rv2093c	RVBD_2093c.5 sec-independent protein translocase transmembrane protein TatC	0.000339475
Rv2888c	RVBD_2888c.5 amidase AmiC	0.000339392
Rv1342c	RVBD_1342c.5 integral membrane protein	0.000339001
Rv3290c	RVBD_3290c.5 l-lysine-epsilon aminotransferase Lat	0.000338977
Rv1415	RVBD_1415.5 riboflavin biosynthesis protein RibA2	0.000338516
Rv2402	RVBD_2402.5 hypothetical protein	0.000338237
Rv0378	RVBD_0378.5 glycine rich protein	0.000337784
Rv1779c	RVBD_1779c.5 integral membrane protein	0.00033761
Rv0483	RVBD_0483.5 lipoprotein LprQ	0.000337477
Rv1367c	RVBD_1367c.5 hypothetical protein	0.000337417
Rv0973c	RVBD_0973c.5 acetyl-/propionyl-coenzyme A carboxylase alpha chain alpha subunit AccA2	0.000337412
Rv1986	RVBD_1986.5 l-lysine exporter	0.000336485
Rv2557	RVBD_2557.5 hypothetical protein	0.000336128
Rv3792	RVBD_3792.5 arabinofuranosyltransferase AftA	0.000336053
Rv0631c	RVBD_0631c.5 exonuclease V gamma chain RecC	0.000335444
Rv0974c	RVBD_0974c.5 acetyl-/propionyl-CoA carboxylase beta subunit AccD2	0.000334973
Rv3415c	RVBD_3415c.5 hypothetical protein	0.000334395
Rv0337c	RVBD_0337c.5 aspartate aminotransferase AspC	0.000334373
Rv2141c	RVBD_2141c.5 hypothetical protein	0.000334022
Rv1782	RVBD_1782.5 ESX-5 secretion system protein EccB5	0.000333735
Rv3674c	RVBD_3674c.5 endonuclease III Nth	0.000333488
Rv1751	RVBD_1751.5 oxidoreductase	0.000333206
Rv2038c	RVBD_2038c.5 cellobiose transporter ATP-binding protein	0.000332994
Rv2997	RVBD_2997.5 oxidoreductase	0.000332676
Rv3432c	RVBD_3432c.5 glutamate decarboxylase GadB	0.000330889
Rv1110	RVBD_1110.5 LYTB2 protein	0.000329999
Rv2313c	RVBD_2313c.5 hypothetical protein	0.000329082
Rv2712c	RVBD_2712c.5 hypothetical protein	0.000328632
Rv2832c	RVBD_2832c.5 sn-glycerol-3-phosphate transport ABC transporter ATP-binding protein UgpC	0.000328451
Rv1639c	RVBD_1639c.5 hypothetical protein	0.000328309
Rv2629	RVBD_2629.5 hypothetical protein	0.000328153
Rv2941	RVBD_2941.5 fatty-acid-AMP ligase FadD28	0.000327632
Rv3903c	RVBD_3903c.5 alanine and proline rich protein	0.000327398
Rv3573c	RVBD_3573c.5 acyl-CoA dehydrogenase FadE34	0.000327363
Rv1877	RVBD_1877.5 drug:H+ antiporter-2 (14 Spanner) (DHA2) family drug resistance MFS transporter	0.000326982
Rv0792c	RVBD_0792c.5 transcriptional regulator GntR-family	0.000326792
Rv1762c	RVBD_1762c.5 hypothetical protein	0.000326554
Rv1664	RVBD_1664.5 polyketide synthase Pks9	0.000326548
Rv1436	RVBD_1436.5 glyceraldehyde 3-phosphate dehydrogenase Gap	0.000326117
Rv2449c	RVBD_2449c.5 saccharopine dehydrogenase (NAD+, L-lysine forming)	0.000326057
Rv1020	RVBD_1020.5 transcription-repair coupling factor Mfd	0.000325911
Rv0143c	RVBD_0143c.5 CIC family chloride channel protein	0.000325878
Rv1294	RVBD_1294.5 homoserine dehydrogenase ThrA	0.000325295
Rv2934	RVBD_2934.5 phenolpthiocerol synthesis type-I polyketide synthase PpsD	0.000325136
Rv0815c	RVBD_0815c.5 thiosulfate sulfurtransferase CysA2	0.000325072
Rv3624c	RVBD_3624c.5 hypoxanthine-guanine phosphoribosyltransferase Hpt	0.000324892
Rv1778c	RVBD_1778c.5 hypothetical protein	0.000324734
Rv0889c	RVBD_0889c.5 citrate synthase II CitA	0.00032446
Rv1476	RVBD_1476.5 membrane protein	0.00032446
Rv3695	RVBD_3695.5 membrane protein	0.000323553
Rv2095c	RVBD_2095c.5 proteasome accessory factor C PafC	0.000323494
Rv3480c	RVBD_3480c.5 diacylglycerol acyltransferase	0.000323036
Rv2946c	RVBD_2946c.5 polyketide synthase Pks1	0.000322509
Rv2064	RVBD_2064.5 precorrin-3B synthase CobK	0.000322222
Rv2504c	RVBD_2504c.5 succinyl-CoA:3-ketoacid-CoA transferase alpha subunit ScoA	0.000320891
Rv2614A	RVBD_2614A.5 hypothetical protein	0.000320461
Rv0232	RVBD_0232.5 transcriptional regulator TetR/AcrR-family	0.000320461
Rv1250	RVBD_1250.5 drug:H+ antiporter-2 (14 Spanner) (DHA2) family drug resistance MFS transporter	0.000320093
Rv0904c	RVBD_0904c.5 acetyl-CoA carboxylase carboxyl transferase AccD3	0.000320031
Rv0115	RVBD_0115.5 d-alpha-d-heptose-7-phosphate kinase HddA	0.000319633
Rv0874c	RVBD_0874c.5 hypothetical protein	0.000319633
Rv2073c	RVBD_2073c.5 oxidoreductase	0.000319607
Rv3077	RVBD_3077.5 hydrolase	0.0003194
Rv0570	RVBD_0570.5 ribonucleoside-diphosphate reductase NrdZ	0.000319383
Rv2531c	RVBD_2531c.5 arginine decarboxylase	0.000319335
Rv1002c	RVBD_1002c.5 protein O-mannosyltransferase	0.00031919
Rv0302	RVBD_0302.5 transcriptional regulator TetR/AcrR-family	0.000318943
Rv2677c	RVBD_2677c.5 protoporphyrinogen oxidase HemY	0.000318339
Rv2501c	RVBD_2501c.5 acetyl-/propionyl-coenzyme A carboxylase alpha chain alpha subunit AccA1	0.000318015
Rv1186c	RVBD_1186c.5 hypothetical protein	0.000317885
Rv3585	RVBD_3585.5 DNA repair protein RadA	0.00031713
Rv2266	RVBD_2266.5 cytochrome P450 124 Cyp124	0.000316726
Rv3015c	RVBD_3015c.5 5-methyltetrahydropteroyltriglutamate-homocysteine methyltransferase	0.000316669
Rv2238c	RVBD_2238c.5 peroxiredoxin AhpE	0.0003163
Rv2439c	RVBD_2439c.5 glutamate 5-kinase ProB	0.000316211
Rv1190	RVBD_1190.5 hypothetical protein	0.000314993
Rv3091	RVBD_3091.5 hypothetical protein	0.00031478
Rv0821c	RVBD_0821c.5 phosphate-transport system transcriptional regulator PhoY2	0.000314471
Rv3847	RVBD_3847.5 hypothetical protein	0.00031446
Rv0020c	RVBD_0020c.5 FHA domain-containing protein FhaA	0.000313988
Rv1496	RVBD_1496.5 LAO/AO transporter ATPase	0.000313128
Rv0917	RVBD_0917.5 glycine betaine transport integral membrane protein BetP	0.000312908
Rv2307c	RVBD_2307c.5 hypothetical protein	0.000312886
Rv3393	RVBD_3393.5 nucleoside hydrolase LunH	0.00031251
Rv1521	RVBD_1521.5 fatty-acid-AMP ligase FadD25	0.000312413
Rv3506	RVBD_3506.5 fatty-acid-CoA synthetase FadD17	0.000312179
Rv0386	RVBD_0386.5 transcriptional regulator LuxR/UhpA-family	0.000311806
Rv3294c	RVBD_3294c.5 ATPase	0.000310966
Rv2992c	RVBD_2992c.5 glutamyl-tRNA synthetase GltS	0.000310236
Rv0064A	RVBD_0064A.5 antitoxin VapB1	0.000309779
Rv0343	RVBD_0343.5 isoniazid inductible protein IniC	0.00030965
Rv2247	RVBD_2247.5 propionyl-CoA carboxylase beta chain 6 AccD6	0.000309644
Rv1895	RVBD_1895.5 dehydrogenase	0.000309641
Rv1393c	RVBD_1393c.5 cyclohexanone monooxygenase	0.000309411
Rv2248	RVBD_2248.5 hypothetical protein	0.00030868
Rv2190c	RVBD_2190c.5 hypothetical protein	0.000308285
Rv0676c	RVBD_0676c.5 transmembrane transporter MmpL5	0.000307953
Rv0046c	RVBD_0046c.5 myo-inositol-1-phosphate synthase Ino1	0.000307689
Rv3283	RVBD_3283.5 thiosulfate sulfurtransferase SseA	0.000307557
Rv1447c	RVBD_1447c.5 glucose-6-phosphate 1-dehydrogenase Zwf2	0.000307394
Rv1739c	RVBD_1739c.5 sulphate-transport ABC transporter transmembrane protein	0.000307323
Rv0527	RVBD_0527.5 cytochrome C-type biogenesis protein CcdA	0.000307314
Rv1463	RVBD_1463.5 ABC transporter ATP-binding protein	0.000307259
Rv2264c	RVBD_2264c.5 proline rich protein	0.000306951
Rv3580c	RVBD_3580c.5 cysteinyl-tRNA synthetase CysS1	0.000306825
Rv2207	RVBD_2207.5 nicotinate-nucleotide-dimethylbenzimidazol phosphoribosyltransferase CobT	0.000306297
Rv1665	RVBD_1665.5 chalcone synthase Pks11	0.000305977
Rv3706c	RVBD_3706c.5 proline rich protein	0.000305487
Rv2411c	RVBD_2411c.5 hypothetical protein	0.000305367
Rv2005c	RVBD_2005c.5 universal stress protein	0.000305305
Rv3379c	RVBD_3379c.5 1-deoxy-D-xylulose-5-phosphate synthase Dxs2	0.000305145
Rv0777	RVBD_0777.5 adenylosuccinate lyase PurB	0.000304879
Rv3244c	RVBD_3244c.5 lipoprotein LpqB	0.000303999
Rv2761c	RVBD_2761c.5 type I restriction/modification system specificity determinant HsdS	0.00030378
Rv3849	RVBD_3849.5 ESX-1 secretion-associated regulator EspR	0.000303595
Rv1663	RVBD_1663.5 polyketide synthase Pks17	0.00030326
Rv2679	RVBD_2679.5 enoyl-CoA hydratase EchA15	0.000303108
Rv1215c	RVBD_1215c.5 hydrolase	0.000301074
Rv0129c	RVBD_0129c.5 6-O-acylglucoside esterase/glucoside 6-O-acyltransferase FbpC	0.000300726
Rv0764c	RVBD_0764c.5 cytochrome P450 51 Cyp51	0.000300137
Rv3074	RVBD_3074.5 hypothetical protein	0.000300103
Rv0242c	RVBD_0242c.5 3-oxoacyl-[acyl-carrier protein] reductase FabG4	0.000300036
Rv0891c	RVBD_0891c.5 transcriptional regulator	0.000299546
Rv3825c	RVBD_3825c.5 polyketide synthase Pks2	0.000298917
Rv2708c	RVBD_2708c.5 hypothetical protein	0.000298583
Rv3731	RVBD_3731.5 ATP-dependent DNA ligase LigC	0.000298145
Rv3836	RVBD_3836.5 hypothetical protein	0.00029724
Rv2163c	RVBD_2163c.5 penicillin-binding membrane protein PbpB	0.000296584
Rv1027c	RVBD_1027c.5 potassium-transporting transcriptional regulator KdpE	0.000296462
Rv3814c	RVBD_3814c.5 1-acylglycerol-3-phosphate O-acyltransferase	0.000295183
Rv0860	RVBD_0860.5 fatty oxidation protein FadB	0.000295127
Rv0890c	RVBD_0890c.5 transcriptional regulator LuxR-family	0.000294694
Rv0689c	RVBD_0689c.5 hypothetical protein	0.000294071
Rv2631	RVBD_2631.5 hypothetical protein	0.000294065
Rv2133c	RVBD_2133c.5 hypothetical protein	0.000294061
Rv1127c	RVBD_1127c.5 pyruvate, phosphate dikinase PpdK	0.000293702
Rv1332	RVBD_1332.5 transcriptional regulator	0.000293634
Rv2198c	RVBD_2198c.5 membrane protein MmpS3	0.0002934
Rv2231c	RVBD_2231c.5 histidinol-phosphate aminotransferase CobC	0.000293244
Rv2189c	RVBD_2189c.5 hypothetical protein	0.000293135
Rv2332	RVBD_2332.5 malate dehydrogenase Mez	0.000293027
Rv3834c	RVBD_3834c.5 seryl-tRNA synthetase SerS	0.000292993
Rv2409c	RVBD_2409c.5 hypothetical protein	0.000292993
Rv2212	RVBD_2212.5 adenylate cyclase	0.000292559
Rv2041c	RVBD_2041c.5 sugar-binding lipoprotein	0.000291814
Rv0990c	RVBD_0990c.5 hypothetical protein	0.000291683
Rv0079	RVBD_0079.5 hypothetical protein	0.000291612
Rv1184c	RVBD_1184c.5 exported protein	0.000291383
Rv3397c	RVBD_3397c.5 phytoene synthase PhyA	0.0002912
Rv3786c	RVBD_3786c.5 hypothetical protein	0.000291138
Rv0828c	RVBD_0828c.5 deaminase	0.000290915
Rv1398c	RVBD_1398c.5 antitoxin VapB10	0.000290651
Rv2276	RVBD_2276.5 cytochrome P450 121 Cyp121	0.000290595
Rv2379c	RVBD_2379c.5 peptide synthetase MbtF	0.000290213
Rv2782c	RVBD_2782c.5 zinc protease PepR	0.000290046
Rv0687	RVBD_0687.5 SDR family oxidoreductase	0.000289499
Rv2318	RVBD_2318.5 periplasmic sugar-binding lipoprotein UspC	0.000289215
Rv0808	RVBD_0808.5 amidophosphoribosyltransferase PurF	0.000288901
Rv3800c	RVBD_3800c.5 polyketide synthase Pks13	0.000288551
Rv2342	RVBD_2342.5 hypothetical protein	0.000288167
Rv2571c	RVBD_2571c.5 transmembrane alanine and valine and leucine rich protein	0.000288055
Rv2675c	RVBD_2675c.5 hypothetical protein	0.000287692
Rv2028c	RVBD_2028c.5 universal stress protein	0.000287652
Rv2783c	RVBD_2783c.5 polyribonucleotide nucleotidyltransferase GpsI	0.000286841
Rv2343c	RVBD_2343c.5 DNA primase DnaG	0.000286412
Rv2337c	RVBD_2337c.5 hypothetical protein	0.000286382
Rv1159	RVBD_1159.5 mannosyltransferase PimE	0.000286338
Rv3728	RVBD_3728.5 drug:H+ antiporter-2 (14 Spanner) (DHA2) family drug resistance MFS transporter	0.00028579
Rv3494c	RVBD_3494c.5 MCE-family protein Mce4F	0.000285107
Rv3565	RVBD_3565.5 aspartate aminotransferase AspB	0.000285038
Rv2574	RVBD_2574.5 hypothetical protein	0.000284855
Rv1920	RVBD_1920.5 membrane protein	0.000284855
Rv0644c	RVBD_0644c.5 methoxy mycolic acid synthase 2 MmaA2	0.000284855
Rv0724	RVBD_0724.5 signal peptide peptidase SppA	0.000284512
Rv3779	RVBD_3779.5 decaprenol GalNH2-dependent GalNH2 transferase	0.000284428
Rv1482c	RVBD_1482c.5 hypothetical protein	0.000284348
Rv1991c	RVBD_1991c.5 toxin MazF6	0.000284235
Rv2025c	RVBD_2025c.5 cation diffusion facilitator family transporter	0.000284213
Rv3170	RVBD_3170.5 flavin-containing monoamine oxidase AofH	0.000284062
Rv0452	RVBD_0452.5 transcriptional regulator	0.000283953
Rv2314c	RVBD_2314c.5 hypothetical protein	0.000283611
Rv0283	RVBD_0283.5 ESX-3 secretion system protein EccB3	0.000283005
Rv2180c	RVBD_2180c.5 integral membrane protein	0.00028293
Rv3372	RVBD_3372.5 trehalose-6-phosphate phosphatase OtsB2	0.000282856
Rv3902c	RVBD_3902c.5 hypothetical protein	0.000282441
Rv1030	RVBD_1030.5 potassium-transporting P-type ATPase B chain KdpB	0.000282247
Rv1615	RVBD_1615.5 membrane protein	0.000281948
Rv1438	RVBD_1438.5 triosephosphate isomerase Tpi	0.000281321
Rv3795	RVBD_3795.5 integral membrane indolylacetylinositol arabinosyltransferase EmbB	0.000281096
Rv1783	RVBD_1783.5 ESX-5 secretion system protein EccC5	0.000280711
Rv3061c	RVBD_3061c.5 acyl-CoA dehydrogenase FadE22	0.000280219
Rv1309	RVBD_1309.5 ATP synthase gamma chain AtpG	0.000279967
Rv2345	RVBD_2345.5 cell division protein, Z-ring complex Ib	0.000279899
Rv1245c	RVBD_1245c.5 oxidoreductase	0.000279199
Rv2701c	RVBD_2701c.5 inositol-1-monophosphatase SuhB	0.000278981
Rv1462	RVBD_1462.5 Fe-S cluster assembly protein SufD	0.000278592
Rv1941	RVBD_1941.5 oxidoreductase	0.000278481
Rv2413c	RVBD_2413c.5 DNA polymerase III delta subunit	0.00027834
Rv1704c	RVBD_1704c.5 d-serine/alanine/glycine transporter CycA	0.000277695
Rv1781c	RVBD_1781c.5 4-alpha-glucanotransferase MalQ	0.000277586
Rv2046	RVBD_2046.5 lipoprotein LppI	0.00027705
Rv0342	RVBD_0342.5 isoniazid inductible protein IniA	0.000276967
Rv1461	RVBD_1461.5 Fe-S cluster assembly protein SufB	0.000276951
Rv3202c	RVBD_3202c.5 ATP-dependent DNA helicase	0.000276155
Rv2139	RVBD_2139.5 dihydroorotate dehydrogenase PyrD	0.000275704
Rv3236c	RVBD_3236c.5 CPA2 family monovalent cation:H+ antiporter-2	0.00027563
Rv2178c	RVBD_2178c.5 3-deoxy-7-phosphoheptulonate synthase AroG	0.000275472
Rv1076	RVBD_1076.5 lipase LipU	0.000275296
Rv0555	RVBD_0555.5 bifunctional menaquinone biosynthesis protein MenD	0.000274846
Rv1286	RVBD_1286.5 bifunctional enzyme CysN/CysC	0.000274433
Rv2466c	RVBD_2466c.5 hypothetical protein	0.000274241
Rv3566A	RVBD_3566A.5 hypothetical protein	0.000273652
Rv0846c	RVBD_0846c.5 oxidoreductase	0.000273291
Rv3769	RVBD_3769.5 hypothetical protein	0.000272334
Rv1234	RVBD_1234.5 transmembrane protein	0.000271907
Rv3729	RVBD_3729.5 transferase	0.000271657
Rv2820c	RVBD_2820c.5 CRISPR type III-a/mtube-associated ramp protein csm4	0.000270753
Rv2214c	RVBD_2214c.5 short-chain dehydrogenase EphD	0.000270564
Rv3114	RVBD_3114.5 hypothetical protein	0.00027037
Rv3572	RVBD_3572.5 hypothetical protein	0.00027037
Rv3017c	RVBD_3017c.5 ESAT-6 like protein EsxQ	0.000270141
Rv0040c	RVBD_0040c.5 secreted proline rich protein Mtc28	0.000269284
Rv1795	RVBD_1795.5 ESX-5 secretion system protein EccD5	0.000269171
Rv1323	RVBD_1323.5 acetyl-CoA acetyltransferase FadA4	0.000268421
Rv3121	RVBD_3121.5 cytochrome P450 141 Cyp141	0.000266918
Rv2241	RVBD_2241.5 pyruvate dehydrogenase E1 component AceE	0.000266459
Rv0717	RVBD_0717.5 30S ribosomal protein S14 RpsN1	0.000265328
Rv2646	RVBD_2646.5 integrase	0.000264966
Rv2953	RVBD_2953.5 trans-acting enoyl reductase	0.000264629
Rv3365c	RVBD_3365c.5 hypothetical protein	0.000263824
Rv3916c	RVBD_3916c.5 hypothetical protein	0.000263345
Rv2213	RVBD_2213.5 aminopeptidase PepB	0.000263325
Rv0363c	RVBD_0363c.5 fructose-bisphosphate aldolase Fba	0.000261942
Rv2438A	RVBD_2438A.5 hypothetical protein	0.000261883
Rv2957	RVBD_2957.5 PGL/p-HBAD biosynthesis glycosyltransferase	0.000261633
Rv0653c	RVBD_0653c.5 transcriptional regulator TetR-family	0.000261526
Rv2822c	RVBD_2822c.5 CRISPR type III-a/mtube-associated protein csm2	0.000261497
Rv0675	RVBD_0675.5 enoyl-CoA hydratase EchA5	0.000261387
Rv1520	RVBD_1520.5 sugar transferase	0.000260433
Rv3643	RVBD_3643.5 hypothetical protein	0.000260375
Rv0541c	RVBD_0541c.5 integral membrane protein	0.000260167
Rv0567	RVBD_0567.5 methyltransferase	0.000259511
Rv1796	RVBD_1796.5 proline rich membrane-anchored mycosin MycP5	0.000258848
Rv1044	RVBD_1044.5 hypothetical protein	0.000258834
Rv2455c	RVBD_2455c.5 oxidoreductase	0.000258721
Rv0611c	RVBD_0611c.5 hypothetical protein	0.000258706
Rv0237	RVBD_0237.5 lipoprotein LpqI	0.000258676
Rv0348	RVBD_0348.5 transcriptional regulator	0.000257741
Rv0529	RVBD_0529.5 cytochrome C-type biogenesis protein CcsA	0.000257684
Rv0822c	RVBD_0822c.5 hypothetical protein	0.000257305
Rv0191	RVBD_0191.5 integral membrane protein	0.000256988
Rv2378c	RVBD_2378c.5 lysine-N-oxygenase MbtG	0.000256666
Rv0105c	RVBD_0105c.5 50S ribosomal protein L28 RpmB1	0.000256369
Rv2827c	RVBD_2827c.5 hypothetical protein	0.000255503
Rv1455	RVBD_1455.5 hypothetical protein	0.000255182
Rv2119	RVBD_2119.5 exonuclease RecB	0.000254991
Rv3540c	RVBD_3540c.5 lipid-transfer protein or keto acyl-CoA thiolase Ltp2	0.000254492
Rv1329c	RVBD_1329c.5 ATP-dependent DNA helicase DinG	0.000254442
Rv0512	RVBD_0512.5 delta-aminolevulinic acid dehydratase HemB	0.000254427
Rv1235	RVBD_1235.5 sugar-binding lipoprotein LpqY	0.000254183
Rv1869c	RVBD_1869c.5 oxidoreductase	0.000254088
Rv1028c	RVBD_1028c.5 potassium channel sensor histidine kinase KdpD	0.000254086
Rv2392	RVBD_2392.5 3'-phosphoadenosine 5'-phosphosulfate reductase CysH	0.000253856
Rv1266c	RVBD_1266c.5 transmembrane serine/threonine-protein kinase H PknH	0.000253507
Rv2316	RVBD_2316.5 sugar-transport ABC transporter integral membrane protein UspA	0.000253286
Rv3705A	RVBD_3705A.5 proline rich protein	0.000253082
Rv2037c	RVBD_2037c.5 transmembrane protein	0.000252425
Rv0214	RVBD_0214.5 fatty-acid-CoA ligase FadD4	0.00025216
Rv0688	RVBD_0688.5 oxidoreductase	0.00025196
Rv3455c	RVBD_3455c.5 tRNA pseudouridine synthase A TruA	0.00025188
Rv0086	RVBD_0086.5 hydrogenase HycQ	0.000251651
Rv0131c	RVBD_0131c.5 acyl-CoA dehydrogenase FadE1	0.000251314
Rv3799c	RVBD_3799c.5 propionyl-CoA carboxylase beta chain 4 AccD4	0.000250814
Rv1509	RVBD_1509.5 hypothetical protein	0.000249974
Rv1746	RVBD_1746.5 serine/threonine-protein kinase PknF	0.00024992
Rv0315	RVBD_0315.5 beta-1,3-glucanase	0.000249851
Rv0684	RVBD_0684.5 elongation factor G FusA1	0.000249248
Rv2156c	RVBD_2156c.5 phospho-N-acetylmuramoyl-pentappeptidetransferase MurX	0.000249248
Rv0092	RVBD_0092.5 cation transporter P-type ATPase CtpA	0.000248967
Rv1547	RVBD_1547.5 DNA polymerase III alpha subunit DnaE1	0.000248797
Rv3139	RVBD_3139.5 acyl-CoA dehydrogenase FadE24	0.000248716
Rv3150	RVBD_3150.5 NADH dehydrogenase subunit F NuoF	0.000248609
Rv1681	RVBD_1681.5 molybdopterin biosynthesis protein MoeX	0.000247849
Rv0101	RVBD_0101.5 peptide synthetase Nrp	0.000247817
Rv0192A	RVBD_0192A.5 secreted protein	0.000247485
Rv1848	RVBD_1848.5 urease gamma subunit UreA	0.000247485
Rv0172	RVBD_0172.5 MCE-family protein Mce1D	0.000247437
Rv0226c	RVBD_0226c.5 transmembrane protein	0.000247335
Rv2242	RVBD_2242.5 hypothetical protein	0.000247103
Rv0630c	RVBD_0630c.5 exonuclease V beta chain RecB	0.000246809
Rv0107c	RVBD_0107c.5 cation-transporter P-type ATPase CtpI	0.00024674
Rv3220c	RVBD_3220c.5 two-component system sensor histidine kinase	0.000246411
Rv2096c	RVBD_2096c.5 proteasome accessory factor B PafB	0.000246361
Rv3546	RVBD_3546.5 acetyl-CoA acetyltransferase FadA5	0.000246341
Rv0926c	RVBD_0926c.5 dihydrodipicolinate reductase	0.000245776
Rv2194	RVBD_2194.5 ubiquinol-cytochrome C reductase QcrC	0.000245573
Rv3120	RVBD_3120.5 methyltransferase	0.000245528
Rv1891	RVBD_1891.5 hypothetical protein	0.000245059
Rv0595c	RVBD_0595c.5 toxin VapC4	0.000244627
Rv0799c	RVBD_0799c.5 dyp-type peroxidase	0.000244161
Rv2698	RVBD_2698.5 alanine rich transmembrane protein	0.000243973
Rv1662	RVBD_1662.5 polyketide synthase Pks8	0.000243761
Rv0350	RVBD_0350.5 chaperone DnaK	0.000243674
Rv3314c	RVBD_3314c.5 thymidine phosphorylase DeoA	0.000243591
Rv2124c	RVBD_2124c.5 methionine synthase MetH	0.000243547
Rv2837c	RVBD_2837c.5 hypothetical protein	0.000243437
Rv1181	RVBD_1181.5 polyketide beta-ketoacyl synthase Pks4	0.000243239
Rv1048c	RVBD_1048c.5 hypothetical protein	0.00024293
Rv3749Ac	RVBD_3749Ac.5 toxin	0.00024268
Rv0435c	RVBD_0435c.5 transitional endoplasmic reticulum ATPase	0.000242654
Rv3117	RVBD_3117.5 thiosulfate sulfurtransferase CysA3	0.000242075
Rv3782	RVBD_3782.5 UDP-galactofuranosyl transferase GlfT1	0.00024166
Rv2110c	RVBD_2110c.5 proteasome beta subunit PrcB	0.000241444
Rv0236c	RVBD_0236c.5 arabinofuranosyltransferase AftD	0.000241242
Rv3229c	RVBD_3229c.5 stearoyl-CoA 9-desaturase	0.000241095
Rv1284	RVBD_1284.5 beta-carbonic anhydrase	0.000240997
Rv2905	RVBD_2905.5 alanine rich lipoprotein LppW	0.000240092
Rv0117	RVBD_0117.5 oxidative stress response regulatory protein OxyS	0.000240092
Rv1317c	RVBD_1317c.5 bifunctional regulatory protein and DNA repair enzyme AlkA	0.000239863
Rv2948c	RVBD_2948c.5 p-hydroxybenzoyl-AMP ligase FadD22	0.000239665
Rv1191	RVBD_1191.5 hypothetical protein	0.000239558
Rv3894c	RVBD_3894c.5 ESX-2 secretion system protein EccC2	0.000239486
Rv1414	RVBD_1414.5 hypothetical protein	0.00023915
Rv3649	RVBD_3649.5 helicase	0.000238824
Rv2056c	RVBD_2056c.5 30S ribosomal protein S14 RpsN2	0.000238775
Rv3408	RVBD_3408.5 toxin VapC47	0.000238592
Rv2723	RVBD_2723.5 TerC family integral membrane protein	0.000238333
Rv0458	RVBD_0458.5 aldehyde dehydrogenase (NAD+)	0.000238033
Rv3391	RVBD_3391.5 multifunctional enzyme with acyl-CoA-reductase activity AcrA1	0.000236613
Rv0971c	RVBD_0971c.5 enoyl-CoA hydratase EchA7	0.000236588
Rv3190A	RVBD_3190A.5 hypothetical protein	0.000235005
Rv2199c	RVBD_2199c.5 integral membrane protein	0.000235005
Rv1498A	RVBD_1498A.5 hypothetical protein	0.000234704
Rv3497c	RVBD_3497c.5 MCE-family protein Mce4C	0.000234528
Rv1970	RVBD_1970.5 MCE-family lipoprotein LprM	0.000233423
Rv1650	RVBD_1650.5 phenylalanyl-tRNA synthetase beta chain PheT	0.000233413
Rv0246	RVBD_0246.5 integral membrane protein	0.000233196
Rv3130c	RVBD_3130c.5 triacylglycerol synthase (diacylglycerol acyltransferase) Tgs1	0.000232979
Rv0584	RVBD_0584.5 exported protein	0.000232864
Rv2062c	RVBD_2062c.5 cobalamin biosynthesis protein CobN	0.00023277
Rv2339	RVBD_2339.5 transmembrane transporter MmpL9	0.00023272
Rv3482c	RVBD_3482c.5 membrane protein	0.000232468
Rv3176c	RVBD_3176c.5 epoxide hydrolase MesT	0.000232393
Rv3751	RVBD_3751.5 integrase	0.000231444
Rv1538c	RVBD_1538c.5 l-aparaginase AnsA	0.000231281
Rv0206c	RVBD_0206c.5 transmembrane transporter MmpL3	0.000230823
Rv1279	RVBD_1279.5 dehydrogenase FAD flavoprotein gmc oxidoreductase	0.000230603
Rv2033c	RVBD_2033c.5 hypothetical protein	0.000230367
Rv1258c	RVBD_1258c.5 H+ antiporter protein	0.000229918
Rv2839c	RVBD_2839c.5 translation initiation factor IF-2 InfB	0.000229291
Rv1512	RVBD_1512.5 nucleotide-sugar epimerase EpiA	0.000228854
Rv3109	RVBD_3109.5 molybdenum cofactor biosynthesis protein A1 MoaA1	0.000227884
Rv3771c	RVBD_3771c.5 hypothetical protein	0.000227361
Rv0069c	RVBD_0069c.5 l-serine dehydratase SdaA	0.000227051
Rv3697c	RVBD_3697c.5 toxin VapC48	0.000226811
Rv1886c	RVBD_1886c.5 secreted antigen 85-B FbpB	0.000226092
Rv1232c	RVBD_1232c.5 hypothetical protein	0.000225891
Rv0215c	RVBD_0215c.5 acyl-CoA dehydrogenase FadE3	0.000225576
Rv3598c	RVBD_3598c.5 lysyl-tRNA synthetase 1 LysS	0.000225463
Rv1819c	RVBD_1819c.5 drug-transport transmembrane ABC transporter ATP-binding protein BacA	0.000225325
Rv0663	RVBD_0663.5 arylsulfatase AtsD	0.000225299
Rv3156	RVBD_3156.5 NADH dehydrogenase subunit L NuoL	0.000225098
Rv1502	RVBD_1502.5 hypothetical protein	0.000224323
Rv3575c	RVBD_3575c.5 transcriptional regulator	0.000224323
Rv3835	RVBD_3835.5 cell division protein, Z-ring complex Ib	0.000223611
Rv2907c	RVBD_2907c.5 ribosome maturation factor RimM	0.000223297
Rv3335c	RVBD_3335c.5 integral membrane protein	0.000223218
Rv1291c	RVBD_1291c.5 secreted protein	0.000223178
Rv0768	RVBD_0768.5 aldehyde dehydrogenase (NAD+)	0.000222361
Rv2692	RVBD_2692.5 trk system potassium uptake protein CeoC	0.000222341
Rv1442	RVBD_1442.5 biotin sulfoxide reductase BisC	0.000221997
Rv0344c	RVBD_0344c.5 lipoprotein LpqJ	0.000221638
Rv0252	RVBD_0252.5 nitrite reductase [NAD(P)H] large subunit NirB	0.000221396
Rv3913	RVBD_3913.5 thioredoxin reductase TrxB2	0.000221271
Rv1728c	RVBD_1728c.5 NLP/P60 family protein	0.000221123
Rv2435c	RVBD_2435c.5 cyclase	0.000220071
Rv2070c	RVBD_2070c.5 precorrin-6A reductase CobK	0.000219745
Rv2467	RVBD_2467.5 aminopeptidase PepN	0.00021835
Rv2148c	RVBD_2148c.5 alanine racemase domain-containing protein	0.000217765
Rv1908c	RVBD_1908c.5 catalase-peroxidase-peroxynitritase T KatG	0.000216812
Rv0609A	RVBD_0609A.5 hypothetical protein	0.000216452
Rv3062	RVBD_3062.5 ATP-dependent DNA ligase LigB	0.000216164
Rv1992c	RVBD_1992c.5 metal cation transporter P-type ATPase CtpG	0.000215025
Rv2075c	RVBD_2075c.5 exported or envelope protein	0.000214954
Rv0111	RVBD_0111.5 transmembrane acyltransferase	0.000214887
Rv0173	RVBD_0173.5 MCE-family lipoprotein LprK	0.000214734
Rv0064	RVBD_0064.5 transmembrane protein	0.000214731
Rv3757c	RVBD_3757c.5 osmoprotectant-transport ABC transporter integral membrane protein ProW	0.00021457
Rv3211	RVBD_3211.5 ATP-dependent RNA helicase RhlE	0.00021445
Rv0068	RVBD_0068.5 oxidoreductase	0.000214344
Rv0070c	RVBD_0070c.5 serine hydroxymethyltransferase GlyA2	0.000214142
Rv3743c	RVBD_3743c.5 cation transporter P-type ATPase CtpJ	0.000213964
Rv2801A	RVBD_2801A.5 antitoxin MazE9	0.000213641
Rv2627c	RVBD_2627c.5 hypothetical protein	0.000213125
Rv3523	RVBD_3523.5 lipid carrier protein or keto acyl-CoA thiolase Ltp3	0.000212559
Rv0853c	RVBD_0853c.5 pyruvate or indole-3-pyruvate decarboxylase Pdc	0.000212498
Rv3052c	RVBD_3052c.5 protein NrdI	0.000212226
Rv1145	RVBD_1145.5 transmembrane transporter MmpL13a	0.000211533
Rv2047c	RVBD_2047c.5 hypothetical protein	0.000210393
Rv3563	RVBD_3563.5 acyl-CoA dehydrogenase FadE32	0.000210303
Rv2300c	RVBD_2300c.5 hypothetical protein	0.000210206
Rv1497	RVBD_1497.5 esterase LipL	0.000210163
Rv2385	RVBD_2385.5 acetyl hydrolase MbtJ	0.000210162
Rv3073c	RVBD_3073c.5 hypothetical protein	0.00021005
Rv3076	RVBD_3076.5 hypothetical protein	0.00020961
Rv3918c	RVBD_3918c.5 chromosome partitioning protein ParA	0.000209344
Rv1879	RVBD_1879.5 hypothetical protein	0.000208568
Rv0672	RVBD_0672.5 acyl-CoA dehydrogenase FadE8	0.000208526
Rv3596c	RVBD_3596c.5 ATP-dependent Clp protease ATP-binding subunit ClpC	0.000208357
Rv1876	RVBD_1876.5 bacterioferritin BfrA	0.0002083
Rv0460	RVBD_0460.5 hydrophobic protein	0.0002083
Rv3088	RVBD_3088.5 triacylglycerol synthase Tgs4	0.000207794
Rv1384	RVBD_1384.5 carbamoyl-phosphate synthase large chain CarB	0.000207324
Rv1019	RVBD_1019.5 transcriptional regulator TetR-family	0.000207167
Rv0964c	RVBD_0964c.5 hypothetical protein	0.000207006
Rv2973c	RVBD_2973c.5 ATP-dependent DNA helicase RecG	0.000206693
Rv1610	RVBD_1610.5 membrane protein	0.000206399
Rv2002	RVBD_2002.5 3-alpha-(or 20-beta)-hydroxysteroid dehydrogenase FabG3	0.000206274
Rv0084	RVBD_0084.5 formate hydrogenlyase HycD	0.000206228
Rv3263	RVBD_3263.5 DNA methylase	0.000205928
Rv2954c	RVBD_2954c.5 hypothetical protein	0.000205696
Rv2739c	RVBD_2739c.5 alanine rich transferase	0.000205403
Rv2801c	RVBD_2801c.5 toxin MazF9	0.000204664
Rv0066c	RVBD_0066c.5 isocitrate dehydrogenase Icd2	0.00020419
Rv0711	RVBD_0711.5 arylsulfatase AtsA	0.000204152
Rv0328	RVBD_0328.5 transcriptional regulator TetR/AcrR-family	0.000204075
Rv1465	RVBD_1465.5 nitrogen fixation protein	0.000203156
Rv2635	RVBD_2635.5 hypothetical protein	0.000203091
Rv3838c	RVBD_3838c.5 prephenate dehydratase PheA	0.000203025
Rv3178	RVBD_3178.5 deazaflavin-dependent nitroreductase	0.000202959
Rv0908	RVBD_0908.5 metal cation transporter P-type ATPase CtpE	0.000201058
Rv0938	RVBD_0938.5 ATP dependent DNA ligase LigD	0.00020071
Rv3758c	RVBD_3758c.5 osmoprotectant transport ABC transporter ATP-binding protein ProV	0.000200607
Rv2252	RVBD_2252.5 diacylglycerol kinase	0.000200547
Rv0758	RVBD_0758.5 OmpR family two-component system sensor histidine kinase	0.000200453
Rv0311	RVBD_0311.5 hypothetical protein	0.000200093
Rv0043c	RVBD_0043c.5 transcriptional regulator GntR-family	0.000198817
Rv0634A	RVBD_0634A.5 hypothetical protein	0.000198381
Rv2477c	RVBD_2477c.5 ChvD family ATP-binding cassette protein	0.000198354
Rv0682	RVBD_0682.5 30S ribosomal protein S12 RpsL	0.000198259
Rv0186	RVBD_0186.5 beta-glucosidase BglS	0.000197896
Rv3566c	RVBD_3566c.5 arylamine N-acetyltransferase Nat	0.000197844
Rv0110	RVBD_0110.5 integral membrane protein	0.000197404
Rv0316	RVBD_0316.5 muconolactone delta-isomerase	0.000196967
Rv0195	RVBD_0195.5 two-component system transcriptional regulator, LuxR-family	0.000196509
Rv3084	RVBD_3084.5 acetyl-hydrolase/esterase LipR	0.000196356
Rv3025c	RVBD_3025c.5 cysteine desulfurase LscS	0.000196289
Rv3219	RVBD_3219.5 transcriptional regulator WhiB-like WhiB1	0.000196047
Rv0590A	RVBD_0590A.5 ABC transporter substrate-binding protein	0.000196047
Rv3382c	RVBD_3382c.5 LYTB1 protein	0.000195514
Rv1554	RVBD_1554.5 fumarate reductase FrdC	0.000195137
Rv2032	RVBD_2032.5 hypothetical protein	0.00019498
Rv0231	RVBD_0231.5 acyl-CoA dehydrogenase FadE4	0.000194868
Rv1470	RVBD_1470.5 thioredoxin TrxA	0.000194841
Rv2129c	RVBD_2129c.5 oxidoreductase	0.000194748
Rv0097	RVBD_0097.5 oxidoreductase	0.000194487
Rv0575c	RVBD_0575c.5 oxidoreductase	0.000194419
Rv0914c	RVBD_0914c.5 acetyl-CoA acetyltransferase	0.000193467
Rv0372c	RVBD_0372c.5 xanthine dehydrogenase accessory factor	0.000193294
Rv2577	RVBD_2577.5 hypothetical protein	0.000193083
Rv2366c	RVBD_2366c.5 transmembrane protein	0.000192571
Rv3586	RVBD_3586.5 DNA integrity scanning protein disA	0.000192217
Rv2817c	RVBD_2817c.5 CRISPR-associated endonuclease cas1	0.000192214
Rv3215	RVBD_3215.5 isochorismate synthase EntC	0.000191876
Rv1366A	RVBD_1366A.5 hypothetical protein	0.00019154
Rv1638A	RVBD_1638A.5 hypothetical protein	0.000191283
Rv3358	RVBD_3358.5 toxin RelK	0.000191283
Rv2715	RVBD_2715.5 hydrolase	0.000191152
Rv2922c	RVBD_2922c.5 chromosome partition protein Smc	0.000190789
Rv1023	RVBD_1023.5 enolase Eno	0.000190786
Rv3859c	RVBD_3859c.5 ferredoxin-dependent glutamate synthase [NADPH] large subunit GltB	0.000190431
Rv1761c	RVBD_1761c.5 exported protein	0.000190274
Rv1837c	RVBD_1837c.5 malate synthase G GlcB	0.000190031
Rv0462	RVBD_0462.5 dihydrolipoamide dehydrogenase LpdC	0.00018975
Rv1248c	RVBD_1248c.5 2-oxoglutarate decarboxylase	0.00018971
Rv3917c	RVBD_3917c.5 chromosome partitioning protein ParB	0.00018949
Rv0276	RVBD_0276.5 hypothetical protein	0.000189284
Rv0579	RVBD_0579.5 hypothetical protein	0.000189153
Rv3376	RVBD_3376.5 HAD hydrolase, family IA	0.000189141
Rv3137	RVBD_3137.5 histidinol-phosphatase	0.000189084
Rv2568c	RVBD_2568c.5 hypothetical protein	0.000188654
Rv1508c	RVBD_1508c.5 membrane protein	0.00018836
Rv0356c	RVBD_0356c.5 hypothetical protein	0.000187805
Rv3536c	RVBD_3536c.5 2-keto-4-pentenoate hydratase	0.000187547
Rv1720c	RVBD_1720c.5 toxin VapC12	0.000187347
Rv1977	RVBD_1977.5 hypothetical protein	0.000186706
Rv2940c	RVBD_2940c.5 mycocerosic acid synthase membrane-associated Mas	0.000186228
Rv2152c	RVBD_2152c.5 UDP-N-acetylmuramate-alanine ligase MurC	0.000186019
Rv0314c	RVBD_0314c.5 membrane protein	0.000185607
Rv1247c	RVBD_1247c.5 antitoxin RelB	0.000185156
Rv2165c	RVBD_2165c.5 ribosomal RNA small subunit methyltransferase H	0.00018512
Rv2758c	RVBD_2758c.5 antitoxin VapB21	0.000184836
Rv2841c	RVBD_2841c.5 N utilization substance protein NusA	0.000184787
Rv2183c	RVBD_2183c.5 hypothetical protein	0.000184508
Rv2549c	RVBD_2549c.5 toxin VapC20	0.000184508
Rv2268c	RVBD_2268c.5 cytochrome P450 128 Cyp128	0.000184429
Rv0499	RVBD_0499.5 hypothetical protein	0.000184375
Rv1544	RVBD_1544.5 ketoacyl reductase	0.000184146
Rv0859	RVBD_0859.5 acyl-CoA thiolase FadA	0.000183499
Rv1499	RVBD_1499.5 hypothetical protein	0.000183121
Rv2828A	RVBD_2828A.5 hypothetical protein	0.000182782
Rv0492c	RVBD_0492c.5 oxidoreductase	0.000182782
Rv0141c	RVBD_0141c.5 hypothetical protein	0.000182453
Rv1689	RVBD_1689.5 tyrosyl-tRNA synthase TyrS	0.000181972
Rv3841	RVBD_3841.5 bacterioferritin BfrB	0.000181947
Rv0103c	RVBD_0103c.5 cation-transporter P-type ATPase CtpB	0.000181864
Rv1947	RVBD_1947.5 hypothetical protein	0.000181754
Rv0609	RVBD_0609.5 toxin VapC28	0.000181754
Rv2155c	RVBD_2155c.5 UDP-N-acetylmuramoylalanyl-D-glutamate ligase MurD	0.000181178
Rv0361	RVBD_0361.5 membrane protein	0.000180356
Rv3766	RVBD_3766.5 hypothetical protein	0.000180202
Rv2777c	RVBD_2777c.5 hypothetical protein	0.000180129
Rv2127	RVBD_2127.5 l-asparagine permease AnsP1	0.000180069
Rv3336c	RVBD_3336c.5 tryptophanyl-tRNA synthetase TrpS	0.000180042
Rv0735	RVBD_0735.5 alternative RNA polymerase sigma factor SigL	0.000180035
Rv3197A	RVBD_3197A.5 transcriptional regulator WhiB-like WhiB7	0.000179183
Rv1064c	RVBD_1064c.5 lipoprotein LpqV	0.000178543
Rv0171	RVBD_0171.5 MCE-family protein Mce1C	0.000178448
Rv3175	RVBD_3175.5 amidase	0.000177891
Rv3668c	RVBD_3668c.5 protease	0.000177881
Rv2200c	RVBD_2200c.5 transmembrane cytochrome C oxidase subunit II CtaC	0.000177838
Rv2632c	RVBD_2632c.5 hypothetical protein	0.000177277
Rv3857Ac	RVBD_3857Ac.5 hypothetical protein	0.000177277
Rv0648	RVBD_0648.5 alpha-mannosidase	0.000177097
Rv1989c	RVBD_1989c.5 hypothetical protein	0.000177082
Rv1604	RVBD_1604.5 inositol-1-monophosphatase ImpA	0.000176589
Rv3606c	RVBD_3606c.5 2-amino-4-hydroxy-6-hydroxymethyldihydropteridine pyrophosphokinase FolK	0.000176339
Rv1567c	RVBD_1567c.5 membrane protein	0.000175411
Rv3851	RVBD_3851.5 membrane protein	0.000175411
Rv0907	RVBD_0907.5 beta-lactamase	0.000175315
Rv0013	RVBD_0013.5 anthranilate synthase component II TrpG	0.000175131
Rv2848c	RVBD_2848c.5 cobyrinic acid A,C-diamide synthase CobB	0.000174924
Rv3218	RVBD_3218.5 hypothetical protein	0.000174496
Rv0594	RVBD_0594.5 MCE-family protein Mce2F	0.000174384
Rv0518	RVBD_0518.5 exported protein	0.000174044
Rv0467	RVBD_0467.5 isocitrate lyase Icl	0.000172805
Rv2225	RVBD_2225.5 3-methyl-2-oxobutanoate hydroxymethyltransferase PanB	0.000172731
Rv3657c	RVBD_3657c.5 alanine rich membrane protein	0.000172471
Rv1813c	RVBD_1813c.5 hypothetical protein	0.0001721
Rv0407	RVBD_0407.5 F420-dependent glucose-6-phosphate dehydrogenase Fgd1	0.0001718
Rv2006	RVBD_2006.5 trehalose-6-phosphate phosphatase OtsB1	0.000171331
Rv3287c	RVBD_3287c.5 anti-sigma factor RsbW	0.000171205
Rv0198c	RVBD_0198c.5 zinc metalloprotease Zmp1	0.00017117
Rv2713	RVBD_2713.5 soluble pyridine nucleotide transhydrogenase SthA	0.000170366
Rv2728c	RVBD_2728c.5 alanine rich protein	0.00017036
Rv2360c	RVBD_2360c.5 hypothetical protein	0.000170315
Rv0087	RVBD_0087.5 formate hydrogenase HycE	0.000170306
Rv1630	RVBD_1630.5 30S ribosomal protein S1 RpsA	0.000170204
Rv3737	RVBD_3737.5 transmembrane protein	0.000170107
Rv2117	RVBD_2117.5 hypothetical protein	0.000170041
Rv3749c	RVBD_3749c.5 antitoxin	0.000169591
Rv1511	RVBD_1511.5 GDP-D-mannose dehydratase GmdA	0.000169158
Rv2380c	RVBD_2380c.5 peptide synthetase MbtE	0.000168958
Rv0854	RVBD_0854.5 hypothetical protein	0.000168892
Rv1223	RVBD_1223.5 serine protease HtrA	0.000168409
Rv1322	RVBD_1322.5 hypothetical protein	0.000168323
Rv1146	RVBD_1146.5 transmembrane transporter MmpL13b	0.000167828
Rv3010c	RVBD_3010c.5 6-phosphofructokinase PfkA	0.000167683
Rv3198c	RVBD_3198c.5 ATP-dependent DNA helicase II UvrD2	0.000167621
Rv3490	RVBD_3490.5 trehalose-6P synthase	0.000167587
Rv2525c	RVBD_2525c.5 tat pathway signal sequence	0.000167544
Rv3463	RVBD_3463.5 hypothetical protein	0.000167327
Rv2017	RVBD_2017.5 transcriptional regulator	0.000166849
Rv0058	RVBD_0058.5 replicative DNA helicase DnaB	0.000166518
Rv2319c	RVBD_2319c.5 universal stress protein	0.000166246
Rv2836c	RVBD_2836c.5 DNA repair protein RecO	0.000165572
Rv0384c	RVBD_0384c.5 endopeptidase ATP binding protein chain B ClpB	0.000165326
Rv1541c	RVBD_1541c.5 lipoprotein LprI	0.000165086
Rv1206	RVBD_1206.5 fatty-acid-CoA ligase FadD6	0.000165054
Rv1916	RVBD_1916.5 isocitrate lyase AceAb	0.000164916
Rv2910c	RVBD_2910c.5 hypothetical protein	0.000164561
Rv0038	RVBD_0038.5 transcriptional regulator	0.000164177
Rv1946c	RVBD_1946c.5 lipoprotein LppG	0.000164121
Rv2737c	RVBD_2737c.5 protein RecA	0.000163404
Rv0793	RVBD_0793.5 monooxygenase	0.000163372
Rv3214	RVBD_3214.5 phosphoglycerate mutase Gpm2	0.000163372
Rv2024c	RVBD_2024c.5 hypothetical protein	0.000162715
Rv3192	RVBD_3192.5 alanine and proline rich protein	0.000162312
Rv3300c	RVBD_3300c.5 hypothetical protein	0.000161976
Rv3498c	RVBD_3498c.5 MCE-family protein Mce4B	0.000161905
Rv0263c	RVBD_0263c.5 allophanate hydrolase	0.000161828
Rv1898	RVBD_1898.5 hypothetical protein	0.000161786
Rv3416	RVBD_3416.5 transcriptional regulator WhiB-like WhiB3	0.000161786
Rv2771c	RVBD_2771c.5 hypothetical protein	0.000161292
Rv3060c	RVBD_3060c.5 transcriptional regulator GntR-family	0.000160992
Rv3094c	RVBD_3094c.5 hypothetical protein	0.000160939
Rv3297	RVBD_3297.5 endonuclease VIII Nei	0.000160231
Rv3865	RVBD_3865.5 ESX-1 secretion-associated protein EspF	0.000160231
Rv1953	RVBD_1953.5 toxin VapC14	0.000160231
Rv3151	RVBD_3151.5 NADH dehydrogenase subunit G NuoG	0.000160165
Rv0266c	RVBD_0266c.5 5-oxoprolinase OplA	0.000159966
Rv0001	RVBD_0001.5 chromosomal replication initiator protein DnaA	0.00015981
Rv3447c	RVBD_3447c.5 ESX-4 secretion system protein EccC4	0.000159756
Rv0446c	RVBD_0446c.5 transmembrane protein	0.000159607
Rv1193	RVBD_1193.5 fatty-acid-CoA ligase FadD36	0.000159555
Rv1218c	RVBD_1218c.5 antibiotic transporter ATP-binding protein	0.000159546
Rv3790	RVBD_3790.5 decaprenylphosphoryl-beta-D-ribose 2'-oxidase	0.000159537
Rv2459	RVBD_2459.5 drug:H+ antiporter-2 (14 Spanner) (DHA2) family drug resistance MFS transporter	0.000159496
Rv0993	RVBD_0993.5 glucose-1-phosphate uridylyltransferase GalU	0.000158665
Rv3615c	RVBD_3615c.5 ESX-1 secretion-associated protein EspC	0.000158177
Rv2935	RVBD_2935.5 phenolpthiocerol synthesis type-I polyketide synthase PpsE	0.000157828
Rv0804	RVBD_0804.5 hypothetical protein	0.000157687
Rv2644c	RVBD_2644c.5 hypothetical protein	0.000157208
Rv3126c	RVBD_3126c.5 hypothetical protein	0.00015667
Rv3351c	RVBD_3351c.5 oxidoreductase	0.000156401
Rv1380	RVBD_1380.5 aspartate carbamoyltransferase PyrB	0.000156225
Rv1381	RVBD_1381.5 dihydroorotase PyrC	0.000156141
Rv3100c	RVBD_3100c.5 SSRA-binding protein SmpB	0.000155255
Rv2567	RVBD_2567.5 alanine and leucine rich protein	0.000155222
Rv1495	RVBD_1495.5 toxin MazF4	0.000155192
Rv0251c	RVBD_0251c.5 heat shock protein Hsp	0.00015489
Rv2481c	RVBD_2481c.5 hypothetical protein	0.000154296
Rv1518	RVBD_1518.5 hypothetical protein	0.000154222
Rv3641c	RVBD_3641c.5 cell filamentation protein Fic	0.000154184
Rv0654	RVBD_0654.5 oxidoreductase	0.00015406
Rv2986c	RVBD_2986c.5 DNA-binding protein HupB	0.00015402
Rv0835	RVBD_0835.5 lipoprotein LpqQ	0.00015402
Rv2510c	RVBD_2510c.5 ATPase	0.000153629
Rv1260	RVBD_1260.5 oxidoreductase	0.000152928
Rv1667c	RVBD_1667c.5 ABC macrolide transporter ATP-binding protein	0.000152881
Rv3016	RVBD_3016.5 lipoprotein LpqA	0.000152601
Rv1429	RVBD_1429.5 hypothetical protein	0.000152529
Rv2991	RVBD_2991.5 hypothetical protein	0.000152415
Rv0466	RVBD_0466.5 hypothetical protein	0.00015237
Rv0806c	RVBD_0806c.5 UDP-glucose-4-epimerase CpsY	0.000151914
Rv3000	RVBD_3000.5 ABC transporter permease	0.000151491
Rv2395B	RVBD_2395B.5 acid and phagosome regulated protein B AprB	0.000151491
Rv3831	RVBD_3831.5 hypothetical protein	0.000151274
Rv1937	RVBD_1937.5 oxidoreductase	0.00015082
Rv0614	RVBD_0614.5 galactose-1-phosphate uridylyltransferase	0.000150388
Rv3505	RVBD_3505.5 acyl-CoA dehydrogenase FadE27	0.000150234
Rv0590	RVBD_0590.5 MCE-family protein Mce2B	0.000150168
Rv3898c	RVBD_3898c.5 hypothetical protein	0.000150126
Rv0156	RVBD_0156.5 NAD(P) transhydrogenase subunit alpha PntAb	0.000150126
Rv0991c	RVBD_0991c.5 serine rich protein	0.000150126
Rv1887	RVBD_1887.5 hypothetical protein	0.000149717
Rv0939	RVBD_0939.5 bifunctional enzyme 2-hydroxyhepta-2,4-diene-1,7-dioate isomerase	0.000149714
Rv3889c	RVBD_3889c.5 ESX-2 secretion-associated protein EspG2	0.000149626
Rv3583c	RVBD_3583c.5 CarD family transcriptional regulator	0.000149418
Rv0248c	RVBD_0248c.5 succinate dehydrogenase [iron-sulfur subunit] SdhA_1	0.000149251
Rv3201c	RVBD_3201c.5 DNA helicase II/ATP-dependent DNA helicase PcrA	0.00014889
Rv2050	RVBD_2050.5 hypothetical protein	0.000148786
Rv0969	RVBD_0969.5 metal cation transporter P-type ATPase CtpV	0.000148523
Rv1599	RVBD_1599.5 histidinol dehydrogenase HisD	0.000148429
Rv3105c	RVBD_3105c.5 peptide chain release factor 2 PrfB	0.000148252
Rv0962c	RVBD_0962c.5 lipoprotein LprP	0.000148124
Rv2211c	RVBD_2211c.5 aminomethyltransferase GcvT	0.000147862
Rv3333c	RVBD_3333c.5 proline rich protein	0.000147731
Rv3004	RVBD_3004.5 antigen 6	0.000147469
Rv2745c	RVBD_2745c.5 transcriptional regulator ClgR	0.000147469
Rv0255c	RVBD_0255c.5 cobyric acid synthase CobQ1	0.000147175
Rv0649	RVBD_0649.5 malonyl CoA-acyl carrier protein transacylase FabD2	0.000147175
Rv0260c	RVBD_0260c.5 transcriptional regulator	0.000147088
Rv1460	RVBD_1460.5 transcriptional regulator	0.000146928
Rv1016c	RVBD_1016c.5 lipoprotein LpqT	0.000146819
Rv1830	RVBD_1830.5 hypothetical protein	0.000146524
Rv3450c	RVBD_3450c.5 ESX-4 secretion system protein EccB4	0.00014651
Rv1094	RVBD_1094.5 acyl carrier protein desaturase DesA2	0.000146298
Rv1868	RVBD_1868.5 hypothetical protein	0.000146192
Rv2904c	RVBD_2904c.5 50S ribosomal protein L19 RplS	0.000146175
Rv2365c	RVBD_2365c.5 cytidine deaminase	0.000146175
Rv2419c	RVBD_2419c.5 glucosyl-3-phosphoglycerate phosphatase GpgP	0.000145924
Rv2625c	RVBD_2625c.5 transmembrane alanine and leucine rich protein	0.000145862
Rv1153c	RVBD_1153c.5 O-methyltransferase Omt	0.000144944
Rv1709	RVBD_1709.5 segregation and condensation protein ScpA	0.000144724
Rv3707c	RVBD_3707c.5 hypothetical protein	0.000144541
Rv3102c	RVBD_3102c.5 cell division ATP-binding protein FtsE	0.000143975
Rv3805c	RVBD_3805c.5 arabinofuranosyltransferase AftB	0.000143901
Rv0456B	RVBD_0456B.5 antitoxin MazE1	0.000143655
Rv0666	RVBD_0666.5 membrane protein	0.000143655
Rv3476c	RVBD_3476c.5 MFS transporter, MHS family, alpha-ketoglutarate permease	0.000143377
Rv1395	RVBD_1395.5 transcriptional regulator	0.000143047
Rv1410c	RVBD_1410c.5 MFS drug efflux transporter P55	0.000142839
Rv2529	RVBD_2529.5 hypothetical protein	0.000142734
Rv0894	RVBD_0894.5 transcriptional regulator LuxR-family	0.000142608
Rv1948c	RVBD_1948c.5 hypothetical protein	0.000142427
Rv3057c	RVBD_3057c.5 short-chain alcohol dehydrogenase/reductase	0.000142427
Rv1307	RVBD_1307.5 ATP synthase delta chain AtpH	0.000141949
Rv0254c	RVBD_0254c.5 adenosylcobinamide kinase/adenosylcobinamide-phosphate guanylyltransferase CobU	0.000141613
Rv0443	RVBD_0443.5 hypothetical protein	0.000141599
Rv2221c	RVBD_2221c.5 glutamate-ammonia-ligase adenylyltransferase GlnE	0.000140853
Rv3518c	RVBD_3518c.5 cytochrome P450 monooxygenase 142 Cyp142	0.000140821
Rv3519	RVBD_3519.5 hypothetical protein	0.000140624
Rv3633	RVBD_3633.5 hypothetical protein	0.000140476
Rv3664c	RVBD_3664c.5 dipeptide-transport ABC transporter integral membrane protein DppC	0.000140202
Rv3772	RVBD_3772.5 histidinol-phosphate aminotransferase HisC2	0.00013941
Rv2125	RVBD_2125.5 hypothetical protein	0.000139268
Rv2256c	RVBD_2256c.5 hypothetical protein	0.000139227
Rv0573c	RVBD_0573c.5 nicotinate phosphoribosyltransferase PncB2	0.000139051
Rv2052c	RVBD_2052c.5 hypothetical protein	0.000138967
Rv0719	RVBD_0719.5 50S ribosomal protein L6 RplF	0.000138867
Rv3748	RVBD_3748.5 hypothetical protein	0.000138867
Rv3623	RVBD_3623.5 lipoprotein LpqG	0.00013829
Rv0774c	RVBD_0774c.5 exported protein	0.000137039
Rv0513	RVBD_0513.5 transmembrane protein	0.00013659
Rv3660c	RVBD_3660c.5 helicase/secretion neighborhood CpaE-like protein Ssd	0.000136341
Rv0147	RVBD_0147.5 aldehyde dehydrogenase (NAD+)	0.000136107
Rv3361c	RVBD_3361c.5 hypothetical protein	0.000135848
Rv1748	RVBD_1748.5 hypothetical protein	0.000135715
Rv2444c	RVBD_2444c.5 ribonuclease E Rne	0.000135485
Rv3687c	RVBD_3687c.5 anti-anti-sigma factor RsfB	0.00013548
Rv2647	RVBD_2647.5 hypothetical protein	0.00013548
Rv1411c	RVBD_1411c.5 lipoprotein LprG	0.000135216
Rv3212	RVBD_3212.5 alanine and valine rich protein	0.000135097
Rv0098	RVBD_0098.5 fatty-acyl-CoA thioesterase type III FcoT	0.000134687
Rv3401	RVBD_3401.5 trehalose-6P phosphatase	0.000134645
Rv3589	RVBD_3589.5 adenine glycosylase MutY	0.000134489
Rv0401	RVBD_0401.5 transmembrane protein	0.000134387
Rv1129c	RVBD_1129c.5 transcriptional regulator	0.000134238
Rv3273	RVBD_3273.5 transmembrane carbonic anhydrase	0.000134049
Rv0259c	RVBD_0259c.5 hypothetical protein	0.000133526
Rv1269c	RVBD_1269c.5 secreted protein	0.000133312
Rv1123c	RVBD_1123c.5 peroxidase BpoB	0.000133261
Rv2685	RVBD_2685.5 arsenic-transport integral membrane protein ArsB1	0.000132467
Rv1531	RVBD_1531.5 4-carboxymuconolactone decarboxylase	0.000132254
Rv0931c	RVBD_0931c.5 transmembrane serine/threonine-protein kinase D PknD	0.00013204
Rv3403c	RVBD_3403c.5 hypothetical protein	0.000132025
Rv3567c	RVBD_3567c.5 oxidoreductase	0.000131821
Rv3895c	RVBD_3895c.5 ESX-2 secretion system protein EccB2	0.000131803
Rv1114	RVBD_1114.5 toxin VapC32	0.000131603
Rv0233	RVBD_0233.5 ribonucleoside-diphosphate reductase NrdB	0.000131576
Rv3405c	RVBD_3405c.5 transcriptional regulator	0.000131124
Rv1656	RVBD_1656.5 ornithine carbamoyltransferase, anabolic ArgF	0.000131098
Rv1597	RVBD_1597.5 hypothetical protein	0.000130887
Rv1490	RVBD_1490.5 membrane protein	0.000130831
Rv1568	RVBD_1568.5 adenosylmethionine-8-amino-7-oxononanoate aminotransferase BioA	0.000130233
Rv0511	RVBD_0511.5 uroporphyrin-III C-methyltransferase HemD	0.000130223
Rv3503c	RVBD_3503c.5 ferredoxin FdxD	0.000130188
Rv1950c	RVBD_1950c.5 hypothetical protein	0.000130188
Rv3770c	RVBD_3770c.5 leucine rich protein	0.000130188
Rv2873A	RVBD_2873A.5 prevent-host-death family protein	0.000130188
Rv0695	RVBD_0695.5 creatinine amidohydrolase, mycofactocin system protein	0.000129711
Rv1780	RVBD_1780.5 hypothetical protein	0.000129548
Rv2350c	RVBD_2350c.5 phospholipase C2 PlcB	0.000129517
Rv1296	RVBD_1296.5 homoserine kinase ThrB	0.000129398
Rv3168	RVBD_3168.5 aminoglycoside phosphotransferase	0.000128523
Rv0911	RVBD_0911.5 hypothetical protein	0.00012835
Rv3617	RVBD_3617.5 epoxide hydrolase EphA	0.000128317
Rv0149	RVBD_0149.5 NADPH2:quinone reductase	0.000128317
Rv3039c	RVBD_3039c.5 enoyl-CoA hydratase EchA17	0.000128185
Rv1052	RVBD_1052.5 hypothetical protein	0.000128185
Rv3666B	RVBD_3666B.5 hypothetical protein	0.000128185
Rv0982	RVBD_0982.5 two-component system sensor histidine kinase MprB	0.000128185
Rv1165	RVBD_1165.5 GTP-binding protein TypA/BipA	0.000128049
Rv2299c	RVBD_2299c.5 chaperone HtpG	0.000127921
Rv0669c	RVBD_0669c.5 hydrolase	0.000127582
Rv3509c	RVBD_3509c.5 acetohydroxyacid synthase IlvX	0.000127522
Rv2898c	RVBD_2898c.5 endonuclease	0.000127522
Rv0546c	RVBD_0546c.5 lactoylglutathione lyase	0.000127522
Rv1388	RVBD_1388.5 integration host factor MihF	0.000127514
Rv2748c	RVBD_2748c.5 cell division transmembrane protein FtsK	0.000127363
Rv1340	RVBD_1340.5 ribonuclease RphA	0.000127363
Rv3750c	RVBD_3750c.5 excisionase	0.000127206
Rv3473c	RVBD_3473c.5 peroxidase BpoA	0.000127206
Rv0402c	RVBD_0402c.5 transmembrane transporter MmpL1	0.000126759
Rv0670	RVBD_0670.5 endonuclease IV End	0.000126665
Rv2556c	RVBD_2556c.5 hypothetical protein	0.000126541
Rv3354	RVBD_3354.5 hypothetical protein	0.000126541
Rv2410c	RVBD_2410c.5 hypothetical protein	0.000126481
Rv2326c	RVBD_2326c.5 cobalt/nickel transporter ATP-binding protein	0.000126409
Rv0624	RVBD_0624.5 toxin VapC30	0.000126242
Rv0425c	RVBD_0425c.5 HAD ATPase, P-type, family IC CtpH	0.000126104
Rv1592c	RVBD_1592c.5 triacylglycerol lipase	0.000125699
Rv2226	RVBD_2226.5 hypothetical protein	0.000125524
Rv0972c	RVBD_0972c.5 acyl-CoA dehydrogenase FadE12	0.000125219
Rv0265c	RVBD_0265c.5 iron complex transporter substrate-binding protein	0.000125216
Rv3038c	RVBD_3038c.5 methyltransferase	0.000125058
Rv3587c	RVBD_3587c.5 membrane protein	0.00012496
Rv3078	RVBD_3078.5 hydroxylaminobenzene mutase Hab	0.000124358
Rv2045c	RVBD_2045c.5 carboxylesterase LipT	0.000123928
Rv0073	RVBD_0073.5 glutamine-transport ABC transporter ATP-binding protein	0.000123925
Rv2522c	RVBD_2522c.5 hypothetical protein	0.00012383
Rv0718	RVBD_0718.5 30S ribosomal protein S8 RpsH	0.000123687
Rv1394c	RVBD_1394c.5 cytochrome P450 132 Cyp132	0.000123468
Rv3240c	RVBD_3240c.5 preprotein translocase subunit SecA1	0.000123462
Rv0395	RVBD_0395.5 hypothetical protein	0.000123437
Rv1561	RVBD_1561.5 toxin VapC11	0.000123437
Rv3330	RVBD_3330.5 penicillin-binding protein DacB1	0.000123133
Rv2464c	RVBD_2464c.5 endonuclease VIII	0.000123102
Rv2942	RVBD_2942.5 RND superfamily inner membrane transporter MmpL7	0.000122942
Rv3648c	RVBD_3648c.5 cold shock protein A CspA	0.000122529
Rv0871	RVBD_0871.5 cold shock protein B CspB	0.000122529
Rv0582	RVBD_0582.5 toxin VapC26	0.000122529
Rv0106	RVBD_0106.5 hypothetical protein	0.000122081
Rv2750	RVBD_2750.5 SDR family oxidoreductase	0.000122081
Rv1598c	RVBD_1598c.5 deazaflavin-dependent nitroreductase	0.000121635
Rv0739	RVBD_0739.5 hypothetical protein	0.000121513
Rv1467c	RVBD_1467c.5 acyl-CoA dehydrogenase FadE15	0.00012118
Rv3370c	RVBD_3370c.5 DNA polymerase III alpha subunit DnaE2	0.000121063
Rv1958c	RVBD_1958c.5 hypothetical protein	0.000120889
Rv0078B	RVBD_0078B.5 hypothetical protein	0.000120754
Rv2738c	RVBD_2738c.5 hypothetical protein	0.000120754
Rv0488	RVBD_0488.5 l-lysine exporter	0.00012057
Rv1481	RVBD_1481.5 membrane protein	0.000120173
Rv0170	RVBD_0170.5 MCE-family protein Mce1B	0.000120058
Rv1255c	RVBD_1255c.5 transcriptional regulator	0.000119976
Rv1252c	RVBD_1252c.5 lipoprotein LprE	0.000119976
Rv3524	RVBD_3524.5 membrane protein	0.000119863
Rv1240	RVBD_1240.5 malate dehydrogenase Mdh	0.000119768
Rv1890c	RVBD_1890c.5 hypothetical protein	0.000119388
Rv3252c	RVBD_3252c.5 transmembrane alkane 1-monooxygenase AlkB	0.000119373
Rv1366	RVBD_1366.5 hypothetical protein	0.000119296
Rv3459c	RVBD_3459c.5 30S ribosomal protein S11 RpsK	0.000119028
Rv0108c	RVBD_0108c.5 hypothetical protein	0.000119028
Rv1982c	RVBD_1982c.5 toxin VapC36	0.000119028
Rv2887	RVBD_2887.5 transcriptional regulator	0.000119028
Rv1210	RVBD_1210.5 DNA-3-methyladenine glycosylase I TagA	0.000118805
Rv3195	RVBD_3195.5 hypothetical protein	0.00011879
Rv1072	RVBD_1072.5 transmembrane protein	0.000118689
Rv1230c	RVBD_1230c.5 membrane protein	0.000118229
Rv3730c	RVBD_3730c.5 DNA ligase LigD	0.000118211
Rv2447c	RVBD_2447c.5 folylpolyglutamate synthase FolC	0.000118203
Rv2643A	RVBD_2643A.5 hypothetical protein	0.000118184
Rv0451c	RVBD_0451c.5 membrane protein MmpS4	0.000118184
Rv2963	RVBD_2963.5 ABC transporter permease	0.000117581
Rv2742c	RVBD_2742c.5 arginine rich protein	0.000117579
Rv0022c	RVBD_0022c.5 transcriptional regulator WhiB-like WhiB5	0.000117502
Rv0024	RVBD_0024.5 secreted protein	0.000117427
Rv1125	RVBD_1125.5 hypothetical protein	0.000117374
Rv0786c	RVBD_0786c.5 hypothetical protein	0.000117352
Rv2620c	RVBD_2620c.5 transmembrane protein	0.000117352
Rv1723	RVBD_1723.5 hydrolase	0.000117092
Rv0450c	RVBD_0450c.5 transmembrane transporter MmpL4	0.000116973
Rv3626c	RVBD_3626c.5 hypothetical protein	0.000116863
Rv3160c	RVBD_3160c.5 transcriptional regulator TetR-family	0.000116804
Rv0390	RVBD_0390.5 hypothetical protein	0.000116669
Rv3454	RVBD_3454.5 integral membrane protein	0.000116669
Rv2121c	RVBD_2121c.5 ATP phosphoribosyltransferase HisG	0.000116191
Rv1118c	RVBD_1118c.5 hypothetical protein	0.000116125
Rv3520c	RVBD_3520c.5 coenzyme F420-dependent oxidoreductase	0.000116029
Rv0421c	RVBD_0421c.5 hypothetical protein	0.000115976
Rv1112	RVBD_1112.5 GTP-binding protein YchF	0.000115772
Rv1546	RVBD_1546.5 hypothetical protein	0.000115722
Rv0379	RVBD_0379.5 preprotein translocase subunit SecE2	0.000115722
Rv2101	RVBD_2101.5 helicase HelZ	0.000115459
Rv0940c	RVBD_0940c.5 oxidoreductase	0.000115322
Rv3320c	RVBD_3320c.5 toxin VapC44	0.000115037
Rv0121c	RVBD_0121c.5 hypothetical protein	0.000114924
Rv2374c	RVBD_2374c.5 heat shock protein transcriptional repressor HrcA	0.000114894
Rv3285	RVBD_3285.5 acetyl-/propionyl-coenzyme A carboxylase AccA3	0.000114819
Rv2284	RVBD_2284.5 esterase LipM	0.000114239
Rv3224B	RVBD_3224B.5 hypothetical protein	0.000114137
Rv2404c	RVBD_2404c.5 GTP-binding protein LepA	0.000114007
Rv0620	RVBD_0620.5 galactokinase GalK	0.000113864
Rv1832	RVBD_1832.5 glycine dehydrogenase GcvB	0.000113624
Rv2890c	RVBD_2890c.5 30S ribosomal protein S2 RpsB	0.000113497
Rv1171	RVBD_1171.5 hypothetical protein	0.000113361
Rv3108	RVBD_3108.5 hypothetical protein	0.000113361
Rv2081c	RVBD_2081c.5 transmembrane protein	0.000113361
Rv0592	RVBD_0592.5 MCE-family protein Mce2D	0.000113326
Rv2259	RVBD_2259.5 s-nitrosomycothiol reductase MscR	0.000113312
Rv2939	RVBD_2939.5 acyltransferase PapA5	0.000113134
Rv0102	RVBD_0102.5 membrane protein	0.000112952
Rv0753c	RVBD_0753c.5 methylmalonate-semialdehyde dehydrogenase MmsA	0.000112883
Rv3383c	RVBD_3383c.5 polyprenyl synthetase IdsB	0.000112603
Rv0289	RVBD_0289.5 ESX-3 secretion-associated protein EspG3	0.000112595
Rv2493	RVBD_2493.5 antitoxin VapB38	0.000112595
Rv0959A	RVBD_0959A.5 antitoxin VapB9	0.000112595
Rv2027c	RVBD_2027c.5 two-component system sensor histidine kinase DosT	0.000112403
Rv1189	RVBD_1189.5 sigma-70 family RNA polymerase sigma factor SigI	0.000112327
Rv2751	RVBD_2751.5 hypothetical protein	0.000112216
Rv3569c	RVBD_3569c.5 4,5-9,10-diseco-3-hydroxy-5,9,17-trioxoandrosta-1(10),2-diene-4-oate hydrolase HsaD	0.000111942
Rv0869c	RVBD_0869c.5 molybdenum cofactor biosynthesis protein A2 MoaA2	0.000111851
Rv0913c	RVBD_0913c.5 carotenoid cleavage dioxygenase	0.000111705
Rv0702	RVBD_0702.5 50S ribosomal protein L4 RplD	0.000111589
Rv3119	RVBD_3119.5 molybdenum cofactor biosynthesis protein E1 MoaE1	0.000111151
Rv1155	RVBD_1155.5 pyridoxamine 5'-phosphate oxidase	0.000111151
Rv0319	RVBD_0319.5 pyrrolidone-carboxylate peptidase Pcp	0.000111132
Rv0325	RVBD_0325.5 hypothetical protein	0.000111093
Rv1852	RVBD_1852.5 urease accessory protein UreG	0.000111093
Rv1814	RVBD_1814.5 C-5 sterol desaturase Erg3	0.000110724
Rv2845c	RVBD_2845c.5 prolyl-tRNA synthetase ProS	0.000110668
Rv0477	RVBD_0477.5 secreted protein	0.000110405
Rv2729c	RVBD_2729c.5 integral membrane protein	0.000110358
Rv0646c	RVBD_0646c.5 lipase/esterase LipG	0.000110358
Rv3181c	RVBD_3181c.5 prevent-host-death family protein	0.000110358
Rv0495c	RVBD_0495c.5 hypothetical protein	0.000110058
Rv0616A	RVBD_0616A.5 antitoxin VapB29	0.000109632
Rv1211	RVBD_1211.5 hypothetical protein	0.000109632
Rv3678c	RVBD_3678c.5 hypothetical protein	0.000109632
Rv2835c	RVBD_2835c.5 sn-glycerol-3-phosphate transport ABC transporter integral membrane protein UgpA	0.000109632
Rv3049c	RVBD_3049c.5 oxidoreductase	0.000109466
Rv2458	RVBD_2458.5 homocysteine S-methyltransferase MmuM	0.000109288
Rv2370c	RVBD_2370c.5 hypothetical protein	0.000109259
Rv1265	RVBD_1265.5 hypothetical protein	0.000109173
Rv3593	RVBD_3593.5 lipoprotein LpqF	0.000108943
Rv3481c	RVBD_3481c.5 membrane protein	0.000108678
Rv2309c	RVBD_2309c.5 integrase	0.000108226
Rv1448c	RVBD_1448c.5 transaldolase Tal	0.000107963
Rv3378c	RVBD_3378c.5 diterpene synthase	0.000107899
Rv2697c	RVBD_2697c.5 deoxyuridine 5'-triphosphate nucleotidohydrolase Dut	0.00010751
Rv0783c	RVBD_0783c.5 multidrug resistance integral membrane efflux protein EmrB	0.000107413
Rv1712	RVBD_1712.5 cytidylate kinase Cmk	0.000107283
Rv3665c	RVBD_3665c.5 dipeptide-transport ABC transporter integral membrane protein DppB	0.000107166
Rv1835c	RVBD_1835c.5 hydrolase	0.00010699
Rv0709	RVBD_0709.5 50S ribosomal protein L29 RpmC	0.000106821
Rv1254	RVBD_1254.5 acyltransferase	0.000106821
Rv0949	RVBD_0949.5 ATP-dependent DNA helicase II UvrD1	0.000106821
Rv3702c	RVBD_3702c.5 hypothetical protein	0.000106821
Rv2776c	RVBD_2776c.5 oxidoreductase	0.000106821
Rv1183	RVBD_1183.5 transmembrane transporter MmpL10	0.000106714
Rv3262	RVBD_3262.5 F420 biosynthesis protein FbiB	0.000106583
Rv2192c	RVBD_2192c.5 anthranilate phosphoribosyltransferase TrpD	0.000106533
Rv1617	RVBD_1617.5 pyruvate kinase PykA	0.000105691
Rv1535	RVBD_1535.5 hypothetical protein	0.000105468
Rv0599c	RVBD_0599c.5 antitoxin VapB27	0.000105468
Rv1725c	RVBD_1725c.5 hypothetical protein	0.000105468
Rv2135c	RVBD_2135c.5 hypothetical protein	0.000105468
Rv2237A	RVBD_2237A.5 hypothetical protein	0.000105468
Rv2206	RVBD_2206.5 transmembrane protein	0.000105468
Rv1820	RVBD_1820.5 acetolactate synthase IlvG	0.000105261
Rv1121	RVBD_1121.5 glucose-6-phosphate 1-dehydrogenase Zwf1	0.000105219
Rv2824c	RVBD_2824c.5 CRISPR-associated endoribonuclease cas6	0.000105125
Rv2381c	RVBD_2381c.5 mycobactin polyketide synthetase MbtD	0.000105014
Rv1427c	RVBD_1427c.5 long-chain-fatty-acid-CoA ligase FadD12	0.000104828
Rv0635	RVBD_0635.5 (3R)-hydroxyacyl-ACP dehydratase subunit HadA	0.000104805
Rv3225c	RVBD_3225c.5 N-acetyltransferase phosphorylase	0.000104347
Rv3762c	RVBD_3762c.5 hydrolase	0.000104265
Rv3763	RVBD_3763.5 lipoprotein LpqH	0.00010415
Rv1590	RVBD_1590.5 hypothetical protein	0.00010415
Rv0082	RVBD_0082.5 oxidoreductase	0.00010415
Rv3808c	RVBD_3808c.5 UDP-galactofuranosyl transferase GlfT2	0.000104142
Rv0472c	RVBD_0472c.5 transcriptional regulator TetR-family	0.000103639
Rv1973	RVBD_1973.5 MCE-associated membrane protein	0.000103503
Rv0918	RVBD_0918.5 hypothetical protein	0.000103461
Rv2730	RVBD_2730.5 hypothetical protein	0.000103461
Rv0083	RVBD_0083.5 oxidoreductase	0.000103321
Rv2524c	RVBD_2524c.5 fatty acid synthase Fas	0.000103132
Rv1443c	RVBD_1443c.5 hypothetical protein	0.000102864
Rv1735Ac	RVBD_1735Ac.5 hypothetical protein	0.000102864
Rv3147	RVBD_3147.5 NADH dehydrogenase subunit C NuoC	0.000102764
Rv2220	RVBD_2220.5 glutamine synthetase GlnA1	0.000102583
Rv1207	RVBD_1207.5 dihydropteroate synthase 2 FolP2	0.000102467
Rv2100	RVBD_2100.5 hypothetical protein	0.000102362
Rv0634c	RVBD_0634c.5 hydroxyacylglutathione hydrolase	0.000102332
Rv2465c	RVBD_2465c.5 ribose-5-phosphate isomerase B	0.000102233
Rv2320c	RVBD_2320c.5 cationic amino acid transport integral membrane protein RocE	0.000102118
Rv1698	RVBD_1698.5 outer membrane protein MctB	0.000101734
Rv0660c	RVBD_0660c.5 antitoxin MazE2	0.00010161
Rv1305	RVBD_1305.5 ATP synthase C chain AtpE	0.00010161
Rv3152	RVBD_3152.5 NADH dehydrogenase subunit H NuoH	0.000101363
Rv0230c	RVBD_0230c.5 phosphotriesterase Php	0.000101267
Rv3667	RVBD_3667.5 acetyl-CoA synthetase Acs	0.00010125
Rv0181c	RVBD_0181c.5 hypothetical protein	0.000101153
Rv1120c	RVBD_1120c.5 hypothetical protein	0.000100994
Rv0507	RVBD_0507.5 transmembrane transporter MmpL2	0.000100978
Rv3433c	RVBD_3433c.5 hypothetical protein	0.000100961
Rv2566	RVBD_2566.5 hypothetical protein	0.000100922
Rv1828	RVBD_1828.5 hypothetical protein	0.00010079
Rv2585c	RVBD_2585c.5 peptide/nickel transporter substrate-binding protein	0.000100695
Rv1655	RVBD_1655.5 acetylornithine aminotransferase ArgD	0.000100694
Rv2862A	RVBD_2862A.5 antitoxin VapB23	0.000100386
Rv3374	RVBD_3374.5 enoyl-CoA hydratase EchA18.1	0.000100386
Rv2722	RVBD_2722.5 hypothetical protein	0.000100386
Rv2960c	RVBD_2960c.5 hypothetical protein	0.000100386
Rv1932	RVBD_1932.5 thiol peroxidase Tpx	0.000100386
Rv1283c	RVBD_1283c.5 oligopeptide-transport ABC transporter integral membrane protein OppB	0.000100267
Rv0998	RVBD_0998.5 hypothetical protein	9.97844e-05
Rv3733c	RVBD_3733c.5 hypothetical protein	9.97844e-05
Rv0054	RVBD_0054.5 single-strand DNA-binding protein Ssb	9.96991e-05
Rv2403c	RVBD_2403c.5 lipoprotein LppR	9.91905e-05
Rv2468c	RVBD_2468c.5 hypothetical protein	9.91905e-05
Rv2094c	RVBD_2094c.5 sec-independent protein translocase membrane-bound protein TatA	9.91905e-05
Rv2383c	RVBD_2383c.5 phenyloxazoline synthase MbtB	9.90449e-05
Rv1139c	RVBD_1139c.5 hypothetical protein	9.85051e-05
Rv1349	RVBD_1349.5 iron-regulated transporter IrtB	9.83485e-05
Rv0623	RVBD_0623.5 antitoxin VapB30	9.80235e-05
Rv2104c	RVBD_2104c.5 antitoxin VapB37	9.80235e-05
Rv1928c	RVBD_1928c.5 oxidoreductase	9.76406e-05
Rv2554c	RVBD_2554c.5 RNAse H protein YqgF	9.74503e-05
Rv2066	RVBD_2066.5 CobI-COBJ fusion protein	9.73766e-05
Rv0838	RVBD_0838.5 lipoprotein LpqR	9.72607e-05
Rv1122	RVBD_1122.5 6-phosphogluconate dehydrogenase,decarboxylating Gnd2	9.71095e-05
Rv2787	RVBD_2787.5 alanine rich protein	9.70104e-05
Rv1902c	RVBD_1902c.5 sialic acid-transport integral membrane protein NanT	9.69718e-05
Rv2808	RVBD_2808.5 hypothetical protein	9.68837e-05
Rv1939	RVBD_1939.5 oxidoreductase	9.68837e-05
Rv3331	RVBD_3331.5 sugar-transport ABC transporter integral membrane protein SugI	9.68392e-05
Rv3906c	RVBD_3906c.5 hypothetical protein	9.67668e-05
Rv3817	RVBD_3817.5 aminoglycoside 3'-phosphotransferase	9.66471e-05
Rv2603c	RVBD_2603c.5 hypothetical protein	9.66471e-05
Rv3544c	RVBD_3544c.5 acyl-CoA dehydrogenase FadE28	9.61384e-05
Rv1033c	RVBD_1033c.5 two-component system transcriptional regulator TrcR	9.60556e-05
Rv2441c	RVBD_2441c.5 50S ribosomal protein L27 RpmA	9.57701e-05
Rv1711	RVBD_1711.5 pseudouridine synthase	9.55101e-05
Rv2496c	RVBD_2496c.5 branched-chain keto acid dehydrogenase E1 component beta subunit BkdB	9.54957e-05
Rv3072c	RVBD_3072c.5 hypothetical protein	9.52228e-05
Rv3400	RVBD_3400.5 beta-phosphoglucomutase family hydrolase	9.50418e-05
Rv2913c	RVBD_2913c.5 deacetylase	9.49515e-05
Rv0517	RVBD_0517.5 membrane acyltransferase	9.48429e-05
[truncated: 2,040 more rows]

## Sheet: Fig3-calculations
3643 genes	Top-10%	298 Ag	40m Ag
0.00181758	0.00181758	3.72796e-05	0.000785496
0.00161541	0.00161541	0.000785496	0.000461926
0.00163406	0.00163406	0	0.000190431
0.00165475	0.00165475	0	0.000292993
0.0016548	0.0016548	0	0.00010415
0.00167589	0.00167589	0.000461926	4.2402e-05
0.00167626	0.00167626	0.000190431	0.000225463
0.00167683	0.00167683	0.000354797	0.000672969
0.00171112	0.00171112	0.00031446	0.000196047
0.00172211	0.00172211	0	0.000216164
0.00172664	0.00172664	0.000598855	0.00151751
0.00175499	0.00175499	0.000292993	0.000270141
0.00175863	0.00175863	0.000298917	8.24308e-05
0.00177405	0.00177405	0.000501138	0.00063278
0.00184813	0.00184813	0.000591335	0.000261633
0.00188186	0.00188186	0.000351657	3.56068e-05
0.00199398	0.00199398	2.77733e-05	0.0011918
0.00200288	0.00200288	4.00577e-05	9.91905e-05
0.0020267	0.0020267	0.00010415	0.000375128
0.00213342	0.00213342	0.000170107	0.000530463
0.00221858	0.00221858	0.00063373	8.22237e-05
0.00221858	0.00221858	8.96226e-05	0.000348916
0.00222418	0.00222418	0.000461313	0.000351045
0.00224323	0.00224323	7.73177e-05	5.2075e-05
0.00226217	0.00226217	0.000128317	0.000776829
0.00234403	0.00234403	4.2402e-05	0.000417157
0.00238114	0.00238114	0.000158177	7.66748e-05
0.00241507	0.00241507	0.000225463	0.000119976
0.00248634	0.00248634	8.89537e-05	0.000254086
0.00268119	0.00268119	0.000456584	0.00125866
0.00276981	0.00276981	0.000161905	0.000566548
0.00293093	0.00293093	0.000234528	0.000406772
0.00294962	0.00294962	4.76822e-05	0.000142608
0.00312521	0.00312521	0	0.000455184
0.00497268	0.00497268	0.000672969	8.17638e-05
0.0100592	0.0100592	0.00031251	0.000257684
0.000785496	0.000785496	0.000500721	7.66106e-05
0.000776829	0.000776829	0.000107899	0.00181758
0.000761039	0.000761039	0.000121063	0.00040786
0.000763106	0.000763106	0.000147731	0.000112595
0.000764851	0.000764851	0.000123133
0.000765713	0.000765713	5.46361e-05
0.000766866	0.000766866	0.000702588
0.000768335	0.000768335	0.000114819
0.000770402	0.000770402	0.00112377
0.000771864	0.000771864	0.000350185
0.000773043	0.000773043	5.00922e-05
0.000773797	0.000773797	0
0.000773945	0.000773945	2.81486e-05
0.000774313	0.000774313	0.000196047
0.00077531	0.00077531	0
0.000775854	0.000775854	0.00014889
0.00077596	0.00077596	0
0.000776164	0.000776164	0
0.000777693	0.000777693	9.00757e-05
0.000777743	0.000777743	0
0.000779191	0.000779191	0.000887432
0.000781631	0.000781631	0.000720863
0.000782169	0.000782169	0.000564213
0.000782477	0.000782477	0.000216164
0.000782852	0.000782852	0.000280219
0.000783521	0.000783521	0.000353307
0.000783932	0.000783932	3.16205e-05
0.000784578	0.000784578	6.2412e-05
0.00078474	0.00078474	7.83573e-05
0.000784884	0.000784884	0.000390858
0.00078723	0.00078723	0.000196289
0.000787491	0.000787491	6.73434e-05
0.000788162	0.000788162	0
0.000790089	0.000790089	0.00151751
0.000790361	0.000790361	0.000270141
0.000793173	0.000793173	0.000316669
0.000796487	0.000796487	8.24308e-05
0.000796727	0.000796727	0
0.00079813	0.00079813	0.000167683
0.000799807	0.000799807	0.00078474
0.000800306	0.000800306	8.73986e-05
0.000801154	0.000801154	0.000147469
0.000801913	0.000801913	4.03813e-05
0.000807781	0.000807781	0
0.00080862	0.00080862	4.98922e-05
0.000809246	0.000809246	0.000151491
0.000809484	0.000809484	0
0.000811381	0.000811381	0.000332676
0.000812483	0.000812483	0.000406685
0.000813214	0.000813214	0.00063278
0.000813412	0.000813412	7.03122e-05
0.000814916	0.000814916	4.18693e-05
0.000817192	0.000817192	2.2428e-05
0.000817555	0.000817555	0.000117581
0.000819591	0.000819591	0.000394414
0.000820621	0.000820621	0.000261633
0.000822172	0.000822172	0.000525477
0.000824852	0.000824852	0.000205696
0.000831468	0.000831468	3.56068e-05
0.000832572	0.000832572	5.57639e-05
0.00083509	0.00083509	2.71401e-05
0.000838417	0.000838417	0.000459205
0.000842695	0.000842695	0
0.00084332	0.00084332	8.9324e-05
0.000844487	0.000844487	0
0.000846386	0.000846386	2.05728e-05
0.000847501	0.000847501	8.53463e-05
0.00084828	0.00084828	2.92351e-05
0.000851451	0.000851451	0
0.000852177	0.000852177	0.000584151
0.000854564	0.000854564	0.000369227
0.00085518	0.00085518	3.08593e-05
0.000856964	0.000856964	4.37509e-05
0.000856971	0.000856971	2.23978e-05
0.000858969	0.000858969	0.000479777
0.000862997	0.000862997	0.000191152
0.000866247	0.000866247	0.000688123
0.000866703	0.000866703	6.88595e-05
0.000868807	0.000868807	0.0011918
0.000870008	0.000870008	0.000213125
0.000871655	0.000871655	7.04044e-05
0.000872876	0.000872876	0
0.000874911	0.000874911	0.000518842
0.000876665	0.000876665	0.000284855
0.000879315	0.000879315	0.000454837
0.000882618	0.000882618	0.000155222
0.000884887	0.000884887	0.000319335
0.000885898	0.000885898	0.00061598
0.000885982	0.000885982	7.52016e-05
0.000887432	0.000887432	0
0.000889188	0.000889188	0.000129517
0.000893053	0.000893053	0.00167683
0.000893494	0.000893494	0.000489432
0.0009015	0.0009015	0.000125524
0.000902216	0.000902216	0.000558501
0.000902309	0.000902309	0.000102583
0.000903457	0.000903457	3.00794e-05
0.000903581	0.000903581	0.000177838
0.000904983	0.000904983	3.83628e-05
0.000910013	0.000910013	0.000308285
0.000911192	0.000911192	6.71935e-05
0.000913411	0.000913411	8.86383e-05
0.000914637	0.000914637	0.000254991
0.000918914	0.000918914	0.000246361
0.000918914	0.000918914	9.91905e-05
0.000921327	0.000921327	0.00110536
0.000922785	0.000922785	4.47957e-05
0.000924367	0.000924367	0
0.00092909	0.00092909	0
0.000930976	0.000930976	1.2217e-05
0.000932528	0.000932528	0.000375128
0.000934396	0.000934396	0.000171331
0.000938345	0.000938345	0.000530463
0.000939284	0.000939284	0.000655071
0.000941603	0.000941603	0
0.000943995	0.000943995	0.000336485
0.000702588	0.000702588	8.22237e-05
0.000720863	0.000720863	0.000348916
0.000688123	0.000688123	0.000351045
0.000732907	0.000732907	0.000186706
0.000696528	0.000696528	0
0.000760636	0.000760636	5.2075e-05
0.000760115	0.000760115	0.000216812
0.00075969	0.00075969	0.000226092
0.000758988	0.000758988	4.166e-05
0.000758904	0.000758904	0.000208568
0.000753847	0.000753847	0.000326982
0.000753715	0.000753715	0.0002083
0.000752103	0.000752103	5.70685e-05
0.000751923	0.000751923	0.00117631
0.000751427	0.000751427	0
0.000751082	0.000751082	0.00146022
0.000748801	0.000748801	6.39003e-05
0.000746745	0.000746745	7.66748e-05
0.000746217	0.000746217	3.42881e-05
0.000744096	0.000744096	0.0001721
0.000740167	0.000740167	0.000450056
0.000739526	0.000739526	0.000776829
0.000737943	0.000737943	4.20808e-05
0.000737552	0.000737552	0.000395631
0.000736907	0.000736907	0.000417157
0.000735672	0.000735672	3.0974e-05
0.00072935	0.00072935	0
0.000728698	0.000728698	0.000630347
0.000727228	0.000727228	0.000328309
0.000724647	0.000724647	3.42881e-05
0.000723666	0.000723666	0.000105691
0.000723424	0.000723424	0.000352576
0.000719084	0.000719084	0.000130233
0.000715986	0.000715986	6.81895e-05
0.000713899	0.000713899	0.000105468
0.000713691	0.000713691	0.000551906
0.000712926	0.000712926	0.000154222
0.000709723	0.000709723	0
0.000708576	0.000708576	0.000130831
0.000708197	0.000708197	0.000276951
0.000707725	0.000707725	0.000782169
0.000704438	0.000704438	0.000326117
0.000702496	0.000702496	8.25596e-05
0.000702381	0.000702381	0.000466576
0.000701203	0.000701203	0.000142839
0.000699723	0.000699723	0.000584988
0.000699526	0.000699526	0
0.00069654	0.00069654	0.000337417
0.000696414	0.000696414	0.000119296
0.000695527	0.000695527	0.00064794
0.000695341	0.000695341	5.66803e-05
0.000694996	0.000694996	0.000239863
0.000693993	0.000693993	5.62973e-05
0.000693306	0.000693306	6.82951e-05
0.00069289	0.00069289	0
0.000692147	0.000692147	3.02982e-05
0.000691689	0.000691689	0.000141949
0.000691564	0.000691564	0.000776164
0.000688808	0.000688808	7.66748e-05
0.000688239	0.000688239	0
0.000687585	0.000687585	0.000223178
0.000686102	0.000686102	0.000274433
0.0006859	0.0006859	4.2223e-05
0.000682845	0.000682845	6.80163e-05
0.000681261	0.000681261	4.10443e-05
0.000680825	0.000680825	0.000119976
0.00151751	0.00151751	5.78611e-05
0.0011918	0.0011918	0.000118805
0.00125866	0.00125866	0.000504322
0.000947635	0.000947635	4.59485e-05
0.000948735	0.000948735	0.000317885
0.000951047	0.000951047	2.87806e-05
0.000951448	0.000951448	0.000291383
0.00095448	0.00095448	0.000862997
0.000955018	0.000955018	2.23978e-05
0.000955131	0.000955131	0.000131603
0.00095561	0.00095561	0
0.000959543	0.000959543	0.000254086
0.000961034	0.000961034	0.000296462
0.000962297	0.000962297	0.000158665
0.000963643	0.000963643	0.00125866
0.000963928	0.000963928	0.000566548
0.000964666	0.000964666	0
0.000969818	0.000969818	0.000607274
0.00097498	0.00097498	0.000732907
0.000976046	0.000976046	0.000406772
0.000978356	0.000978356	0.000142608
0.000979622	0.000979622	0.000294694
0.000980925	0.000980925	0.000168892
0.000981004	0.000981004	0.000212498
0.000985789	0.000985789	2.60375e-05
0.000993339	0.000993339	0.000304879
0.000996029	0.000996029	0.000608877
0.00100355	0.00100355	0.000455184
0.00100355	0.00100355	0.000532688
0.00100411	0.00100411	0
0.00100493	0.00100493	0.00048271
0.0010055	0.0010055	6.37653e-05
0.00100845	0.00100845	0.000547522
0.00101217	0.00101217	7.08067e-05
0.00101259	0.00101259	0.000126665
0.00101516	0.00101516	0.00043912
0.00101547	0.00101547	5.82657e-05
0.00101754	0.00101754	0.00034157
0.00102281	0.00102281	6.20248e-05
0.00102411	0.00102411	8.17638e-05
0.00103037	0.00103037	0
0.00103064	0.00103064	0.000257684
0.00103743	0.00103743	0
0.00103747	0.00103747	0
0.00104131	0.00104131	1.94673e-05
0.00104483	0.00104483	7.66106e-05
0.00104872	0.00104872	0.000349245
0.00105016	0.00105016	0.000193294
0.001052	0.001052	4.20808e-05
0.00105261	0.00105261	0.000243674
0.00105451	0.00105451	5.16299e-05
0.001056	0.001056	0.000889188
0.00106055	0.00106055	0.000696528
0.0010682	0.0010682	0.00109782
0.00107365	0.00107365	0.00107945
0.00107618	0.00107618	0.00181758
0.00107871	0.00107871	0.000598301
0.00107945	0.00107945	7.33586e-05
0.00108724	0.00108724	0.00040786
0.00108902	0.00108902	0.000612016
0.00109472	0.00109472	0.000112595
0.00109782	0.00109782	0
0.00109911	0.00109911	0
0.00110536	0.00110536	8.61947e-05
0.00110607	0.00110607	0.000580105
0.00110922	0.00110922	0
0.00111022	0.00111022	0.00102411
0.00111235	0.00111235	0.000230823
0.00111285	0.00111285	0
0.00111652	0.00111652	0.00017117
0.00111816	0.00111816	0.000256988
0.0011235	0.0011235	0.000178448
0.00112377	0.00112377	0.000640236
0.00112533	0.00112533	0.000547585
0.00112601	0.00112601	0.000300726
0.00113009	0.00113009	7.02135e-05
0.00113077	0.00113077	0.000197404
0.00113143	0.00113143	0.000214344
0.00113323	0.00113323	0
0.00113359	0.00113359	0.000381366
0.00114012	0.00114012
0.00114134	0.00114134
0.00114451	0.00114451
0.00114451	0.00114451
0.00114451	0.00114451
0.00114471	0.00114471
0.00115005	0.00115005
0.00117057	0.00117057
0.00117242	0.00117242
0.00117631	0.00117631
0.00118175	0.00118175
0.00118431	0.00118431
0.0011918	0.0011918
0.00119885	0.00119885
0.00120521	0.00120521
0.00121183	0.00121183
0.00121229	0.00121229
0.00121479	0.00121479
0.00121508	0.00121508
0.00121635	0.00121635
0.001218	0.001218
0.00122803	0.00122803
0.00122868	0.00122868
0.00123016	0.00123016
0.00123469	0.00123469
0.00124005	0.00124005
0.00126	0.00126
0.00126479	0.00126479
0.00126791	0.00126791
0.00128228	0.00128228
0.00130187	0.00130187
0.00130398	0.00130398
0.00130417	0.00130417
0.00131471	0.00131471
0.001315	0.001315
0.00131517	0.00131517
0.00131696	0.00131696
0.00132	0.00132
0.00132932	0.00132932
0.00133312	0.00133312
0.00133738	0.00133738
0.00134011	0.00134011
0.00136196	0.00136196
0.00136608	0.00136608
0.00137762	0.00137762
0.00139437	0.00139437
0.0014124	0.0014124
0.0014176	0.0014176
0.00142364	0.00142364
0.00143377	0.00143377
0.00143471	0.00143471
0.00144662	0.00144662
0.00146022	0.00146022
0.00146613	0.00146613
0.00148633	0.00148633
0.00148668	0.00148668
0.00150003	0.00150003
0.0015172	0.0015172
0.00153412	0.00153412
0.00153821	0.00153821
0.00154524	0.00154524
0.00155653	0.00155653
0.00158132	0.00158132
0.00159795	0.00159795
0.00160458	0.00160458
0.00161533	0.00161533
0.000461926
0.000190431
0.000292993
0.00010415
4.2402e-05
0.000225463
0.000672969
0.000196047
0.000216164
0.000270141
8.24308e-05
0.00063278
0.000261633
3.56068e-05
9.91905e-05
0.000375128
0.000530463
8.22237e-05
0.000348916
0.000351045
5.2075e-05
0.000417157
7.66748e-05
0.000119976
0.000254086
0.000566548
0.000406772
0.000142608
0.000455184
8.17638e-05
0.000257684
7.66106e-05
0.00040786
0.000112595
3.72796e-05
0
0
0
0.000354797
0.00031446
0
0.000598855
0.000298917
0.000501138
0.000591335
0.000351657
2.77733e-05
4.00577e-05
0.000170107
0.00063373
8.96226e-05
0.000461313
7.73177e-05
0.000128317
0.000158177
8.89537e-05
0.000456584
0.000161905
0.000234528
4.76822e-05
0
0.00031251
0.000500721
0.000107899
0.000121063
0.000147731
0.000123133
5.46361e-05
0.000114819
0.000350185
5.00922e-05
0
2.81486e-05
0
0.00014889
0
0
9.00757e-05
0
0.000564213
0.000280219
0.000353307
3.16205e-05
6.2412e-05
7.83573e-05
0.000390858
0.000196289
6.73434e-05
0
0.000316669
0
0.000167683
8.73986e-05
0.000147469
4.03813e-05
0
4.98922e-05
0.000151491
0
0.000332676
0.000406685
7.03122e-05
4.18693e-05
2.2428e-05
0.000117581
0.000394414
0.000525477
0.000205696
5.57639e-05
2.71401e-05
0.000459205
0
8.9324e-05
0
2.05728e-05
8.53463e-05
2.92351e-05
0
0.000584151
0.000369227
3.08593e-05
4.37509e-05
2.23978e-05
0.000479777
0.000191152
6.88595e-05
0.000213125
7.04044e-05
0
0.000518842
0.000284855
0.000454837
0.000155222
0.000319335
0.00061598
7.52016e-05
0
0.000129517
0.000489432
0.000125524
0.000558501
0.000102583
3.00794e-05
0.000177838
3.83628e-05
0.000308285
6.71935e-05
8.86383e-05
0.000254991
0.000246361
4.47957e-05
0
0
1.2217e-05
0.000171331
0.000655071
0
0.000336485
0.000186706
0
0.000216812
0.000226092
4.166e-05
0.000208568
0.000326982
0.0002083
5.70685e-05
0
6.39003e-05
7.66748e-05
3.42881e-05
0.0001721
0.000450056
4.20808e-05
0.000395631
3.0974e-05
0
0.000630347
0.000328309
3.42881e-05
0.000105691
0.000352576
0.000130233
6.81895e-05
0.000105468
0.000551906
0.000154222
0
0.000130831
0.000276951
0.000326117
8.25596e-05
0.000466576
0.000142839
0.000584988
0
0.000337417
0.000119296
0.00064794
5.66803e-05
0.000239863
5.62973e-05
6.82951e-05
0
3.02982e-05
0.000141949
0
0.000223178
0.000274433
4.2223e-05
6.80163e-05
4.10443e-05
5.78611e-05
0.000118805
0.000504322
4.59485e-05
0.000317885
2.87806e-05
0.000291383
2.23978e-05
0.000131603
0
0.000296462
0.000158665
0
0.000607274
0.000294694
0.000168892
0.000212498
2.60375e-05
0.000304879
0.000608877
0.000532688
0
0.00048271
6.37653e-05
0.000547522
7.08067e-05
0.000126665
0.00043912
5.82657e-05
0.00034157
6.20248e-05
0
0
0
1.94673e-05
0.000349245
0.000193294
4.20808e-05
0.000243674
5.16299e-05
0.000598301
7.33586e-05
0.000612016
0
0
8.61947e-05
0.000580105
0
0.000230823
0
0.00017117
0.000256988
0.000178448
0.000640236
0.000547585
0.000300726
7.02135e-05
0.000197404
0.000214344
0
0.000381366
0.000680225
0.000677181
0.000676802
0.00067653
0.000674954
0.000672969
0.000672969
0.000671885
0.0006716
0.000671443
0.000671282
0.000670056
0.000669854
0.000669034
0.000668437
0.000668437
0.000667966
0.000667805
0.000664551
0.000664497
0.000664497
0.000664384
0.000664114
0.00066355
0.000661451
0.000661358
0.000658403
0.000657549
0.000656555
0.00065534
0.000654666
0.000654511
0.000653995
0.000653841
0.00065317
0.000652471
0.000651829
0.000651525
0.000651302
0.000650348
0.000649584
0.000649584
0.000648317
0.000647512
0.000646113
0.000645671
0.000642272
0.000640923
0.00064012
0.000639816
0.000636533
0.000636295
0.000636245
0.000635582
0.000635582
0.00063491
0.000634876
0.000633556
0.000631063
0.000630151
0.000629728
0.000628405
0.000627373
0.00062704
0.00062658
0.000626529
0.000626189
0.000625663
0.0006249
0.000623993
0.000623064
0.000622676
0.000620683
0.000619379
0.000618757
0.000617446
0.000617185
0.000617002
0.000616656
0.000615606
0.00061501
0.000612894
0.000612706
0.000611675
0.000610657
0.000610159
0.000610072
0.000607704
0.000607351
0.000606791
0.000606027
0.00060511
0.000604229
0.000603379
0.000603377
0.000603174
0.000602621
0.000601715
0.00060127
0.00060042
0.000596281
0.000596127
0.000595998
0.000592834
0.000592428
0.000592017
0.000591865
0.00058901
0.000588956
0.000588296
0.00058769
0.00058621
0.00058621
0.000585495
0.000584988
0.000584988
0.000583324
0.000583274
0.00058287
0.000582868
0.000582391
0.000582037
0.000581537
0.000580627
0.00058044
0.000580391
0.000579365
0.000579204
0.000577572
0.000576831
0.000576172
0.000575045
0.000574796
0.00057478
0.000573457
0.000573457
0.00057327
0.000572805
0.000571946
0.000570628
0.000570363
0.000568662
0.000566346
0.00056578
0.000565713
0.00056552
0.000565337
0.000563722
0.000563605
0.000563537
0.000562862
0.000562688
0.000562488
0.000561557
0.000560528
0.00056037
0.000559336
0.000558519
0.000558288
0.000557398
0.000556744
0.000554788
0.000554645
0.000554529
0.000554473
0.000553748
0.000553567
0.000552921
0.000552911
0.00055268
0.00055268
0.00055268
0.000551046
0.000549735
0.000548683
0.000548403
0.000547504
0.000546538
0.000544848
0.000544398
0.000543485
0.000540467
0.000540037
0.000539725
0.000538702
0.000538059
0.00053761
0.000537339
0.000537318
0.000537155
0.000535438
0.000532598
0.000532554
0.000531335
0.00053093
0.000530175
0.000528849
0.000528581
0.000528233
0.000527604
0.000527085
0.000526472
0.000526199
0.000525732
0.000525669
0.000524557
0.000523722
0.000523202
0.00052272
0.000522311
0.000520632
0.000519057
0.000518465
0.000518079
0.000517304
0.000517087
0.000515495
0.000514205
0.000512398
0.000511878
0.000511848
0.000511638
0.000511444
0.00051141
0.000511029
0.000510575
0.000509286
0.00050922
0.000508149
0.000507212
0.000506862
0.000505098
0.000505082
0.000504273
0.000504242
0.000504223
0.000504193
0.000504012
0.000502313
0.000501775
0.000499797
0.000499692
0.000499253
0.000498153
0.000497473
0.000497268
0.000496198
0.000496028
0.000495966
0.000495671
0.000495259
0.000494206
0.000493506
0.000493183
0.000493018
0.000492743
0.000492383
0.000491374
0.000490826
0.000490336
0.000490018
0.000487557
0.000487244
0.000487206
0.000486903
0.000486027
0.00048602
0.000486008
0.000484957
0.000484114
0.000483201
0.000482176
0.000482152
0.000481974
0.000481417
0.000481297
0.000480103
0.000479918
0.000479684
0.00047933
0.000479033
0.000478181
0.000477923
0.000476453
0.000475909
0.000475653
0.000475291
0.000474367
0.000474209
0.000473968
0.000473922
0.000473434
0.000472105
0.000471319
0.000471163
0.000470801
0.000470544
0.000470451
0.000470402
0.00047001
0.000469534
0.000468678
0.000468605
0.000467888
0.000466992
0.000464814
0.00046369
0.000463646
0.000463351
0.000462991
0.000462966
0.000462241
0.000461985
0.000461225
0.000461035
0.00046086
0.000460546
0.000460456
0.00045926
0.00045926
0.000459026
0.000458285
0.000457802
0.000457586
0.000454976
0.000454914
0.000454742
0.000454511
0.000454437
0.000454425
0.000454048
0.000453987
0.000453905
0.000453864
0.00045316
0.000452062
0.000451901
0.000451468
0.000450704
0.000450633
0.000450358
0.000449245
0.000448989
0.00044811
0.000447116
0.00044703
0.000446866
0.00044642
0.000446367
0.000446272
0.000445859
0.000445665
0.000445464
0.00044544
0.000445416
0.000445273
0.000444722
0.000444518
0.000444126
0.000442763
0.000442542
0.000442144
0.000440866
0.000439812
0.000439596
0.00043883
0.000438503
0.000438332
0.000437151
0.000435701
0.000435051
0.000434538
0.000434388
0.000433566
0.000433092
0.00043196
0.000431879
0.000431613
0.000431529
0.000431152
0.000431138
0.000431131
0.000430752
0.000430673
0.000430529
0.000430062
0.00042971
0.000428557
0.000427282
0.000426757
0.000425688
0.000425688
0.00042534
0.000425181
0.000424939
0.000424826
0.000424746
0.000423918
0.00042334
0.000422612
0.0004217
0.000421694
0.00042166
0.00042166
0.000420194
0.000420092
0.00041986
0.000419796
0.000419652
0.000419593
0.000419473
0.000419091
0.000418965
0.000418562
0.000417993
0.000417183
0.00041686
0.000416465
0.000416326
0.000416265
0.000415734
0.00041451
0.000413645
0.000413545
0.000413247
0.000412811
0.000411259
0.000411075
0.000410953
0.00041057
0.000410191
0.000408704
0.000408527
0.000408292
0.00040765
0.000407167
0.000406813
0.000406594
0.000405403
0.000404425
0.000404227
0.000404129
0.000403042
0.000402512
0.000402321
0.000402192
0.000402148
0.000401996
0.000401888
0.000400628
0.000400367
0.000399264
0.000399248
0.000398968
0.000398942
0.000398584
0.000398083
0.000397814
0.00039759
0.000397266
0.000396207
0.000396185
0.000396052
0.000395631
0.000395061
0.000395024
0.000394479
0.000392936
0.000392354
0.000391675
0.000390852
0.000390644
0.000390581
0.000390504
0.000390042
0.00038975
0.000389526
0.00038907
0.000387855
0.000387224
0.000386286
0.000386163
0.000382862
0.000382566
0.000382555
0.000382344
0.000380495
0.000380493
0.000380398
0.000380311
0.000380045
0.000379527
0.000379494
0.000378727
0.000378405
0.000378242
0.000377669
0.000376248
0.000376062
0.000375938
0.000375713
0.000375463
0.000375125
0.000374208
0.000372461
0.000372253
0.000372233
0.000372048
0.000371688
0.000371669
0.000371293
0.000370714
0.000370654
0.000370274
0.000368866
0.000368123
0.000367494
0.000366164
0.00036593
0.000365782
0.000365617
0.000365083
0.00036499
0.000363921
0.000363843
0.00036319
0.000363054
0.00036252
0.00036242
0.000361622
0.000361586
0.000361468
0.000361305
0.000361066
0.000360614
0.000358658
0.000358419
0.000357696
0.000355766
0.000355294
0.000355254
0.000355191
0.000354978
0.000354952
0.000354836
0.00035463
0.000353613
0.00035345
0.000353436
0.000353386
0.000353047
0.000352566
0.000352359
0.000352017
0.00035136
0.000351349
0.000351045
0.000350505
0.000350483
0.000349946
0.000349721
0.000349091
0.000348974
0.000348613
0.000348399
0.000348207
0.000347462
0.000347455
0.000347441
0.000346653
0.00034602
0.000345624
0.000345386
0.00034405
0.00034391
0.000343647
0.000343165
0.000341988
0.000341367
0.000341136
0.000340455
0.000339897
0.000339724
0.00033961
0.000339475
0.000339392
0.000339001
0.000338977
0.000338516
0.000338237
0.000337784
0.00033761
0.000337477
0.000337412
0.000336128
0.000336053
0.000335444
0.000334973
0.000334395
0.000334373
0.000334022
0.000333735
0.000333488
0.000333206
0.000332994
0.000330889
0.000329999
0.000329082
0.000328632
0.000328451
0.000328153
0.000327632
0.000327398
0.000327363
0.000326792
0.000326554
0.000326548
0.000326057
0.000325911
0.000325878
0.000325295
0.000325136
0.000325072
0.000324892
0.000324734
0.00032446
0.00032446
0.000323553
0.000323494
0.000323036
0.000322509
0.000322222
0.000320891
0.000320461
0.000320461
0.000320093
0.000320031
0.000319633
0.000319633
0.000319607
0.0003194
0.000319383
0.00031919
0.000318943
0.000318339
0.000318015
0.00031713
0.000316726
0.0003163
0.000316211
0.000314993
0.00031478
0.000314471
0.000313988
0.000313128
0.000312908
0.000312886
0.000312413
0.000312179
0.000311806
0.000310966
0.000310236
0.000309779
0.00030965
0.000309644
0.000309641
0.000309411
0.00030868
0.000307953
0.000307689
0.000307557
0.000307394
0.000307323
0.000307314
0.000307259
0.000306951
0.000306825
0.000306297
0.000305977
0.000305487
0.000305367
0.000305305
0.000305145
0.000303999
0.00030378
0.000303595
0.00030326
0.000303108
0.000301074
0.000300137
0.000300103
0.000300036
0.000299546
0.000298583
0.000298145
0.00029724
0.000296584
0.000295183
0.000295127
0.000294071
0.000294065
0.000294061
0.000293702
0.000293634
0.0002934
0.000293244
0.000293135
0.000293027
0.000292993
0.000292559
0.000291814
0.000291683
0.000291612
0.0002912
0.000291138
0.000290915
0.000290651
0.000290595
0.000290213
0.000290046
0.000289499
0.000289215
0.000288901
0.000288551
0.000288167
0.000288055
0.000287692
0.000287652
0.000286841
0.000286412
0.000286382
0.000286338
0.00028579
0.000285107
0.000285038
0.000284855
0.000284855
0.000284512
0.000284428
0.000284348
0.000284235
0.000284213
0.000284062
0.000283953
0.000283611
0.000283005
0.00028293
0.000282856
0.000282441
0.000282247
0.000281948
0.000281321
0.000281096
0.000280711
0.000279967
0.000279899
0.000279199
0.000278981
0.000278592
0.000278481
0.00027834
0.000277695
0.000277586
0.00027705
0.000276967
0.000276155
0.000275704
0.00027563
0.000275472
0.000275296
0.000274846
0.000274241
0.000273652
0.000273291
0.000272334
0.000271907
0.000271657
0.000270753
0.000270564
0.00027037
0.00027037
0.000269284
0.000269171
0.000268421
0.000266918
0.000266459
0.000265328
0.000264966
0.000264629
0.000263824
0.000263345
0.000263325
0.000261942
0.000261883
0.000261526
0.000261497
0.000261387
0.000260433
0.000260375
0.000260167
0.000259511
0.000258848
0.000258834
0.000258721
0.000258706
0.000258676
0.000257741
0.000257305
0.000256666
0.000256369
0.000255503
0.000255182
0.000254492
0.000254442
0.000254427
0.000254183
0.000254088
0.000253856
0.000253507
0.000253286
0.000253082
0.000252425
0.00025216
0.00025196
0.00025188
0.000251651
0.000251314
0.000250814
0.000249974
0.00024992
0.000249851
0.000249248
0.000249248
0.000248967
0.000248797
0.000248716
0.000248609
0.000247849
0.000247817
0.000247485
0.000247485
0.000247437
0.000247335
0.000247103
0.000246809
0.00024674
0.000246411
0.000246341
0.000245776
0.000245573
0.000245528
0.000245059
0.000244627
0.000244161
0.000243973
0.000243761
0.000243591
0.000243547
0.000243437
0.000243239
0.00024293
0.00024268
0.000242654
0.000242075
0.00024166
0.000241444
0.000241242
0.000241095
0.000240997
0.000240092
0.000240092
0.000239665
0.000239558
0.000239486
0.00023915
0.000238824
0.000238775
0.000238592
0.000238333
0.000238033
0.000236613
0.000236588
0.000235005
0.000235005
0.000234704
0.000233423
0.000233413
0.000233196
0.000232979
0.000232864
0.00023277
0.00023272
0.000232468
0.000232393
0.000231444
0.000231281
0.000230603
0.000230367
0.000229918
0.000229291
0.000228854
0.000227884
0.000227361
0.000227051
0.000226811
0.000225891
0.000225576
0.000225325
0.000225299
0.000225098
0.000224323
0.000224323
0.000223611
0.000223297
0.000223218
0.000222361
0.000222341
0.000221997
0.000221638
0.000221396
0.000221271
0.000221123
0.000220071
0.000219745
0.00021835
0.000217765
0.000216452
0.000215025
0.000214954
0.000214887
0.000214734
0.000214731
0.00021457
0.00021445
0.000214142
0.000213964
0.000213641
0.000212559
0.000212226
0.000211533
0.000210393
0.000210303
0.000210206
0.000210163
0.000210162
0.00021005
0.00020961
0.000209344
0.000208526
0.000208357
0.0002083
0.000207794
0.000207324
0.000207167
0.000207006
0.000206693
0.000206399
0.000206274
0.000206228
0.000205928
0.000205403
0.000204664
0.00020419
0.000204152
0.000204075
0.000203156
0.000203091
0.000203025
0.000202959
0.000201058
0.00020071
0.000200607
0.000200547
0.000200453
0.000200093
0.000198817
0.000198381
0.000198354
0.000198259
0.000197896
0.000197844
0.000196967
0.000196509
0.000196356
0.000196047
0.000195514
0.000195137
0.00019498
0.000194868
0.000194841
0.000194748
0.000194487
0.000194419
0.000193467
0.000193083
0.000192571
0.000192217
0.000192214
0.000191876
0.00019154
0.000191283
0.000191283
0.000190789
0.000190786
0.000190274
0.000190031
0.00018975
0.00018971
0.00018949
0.000189284
0.000189153
0.000189141
0.000189084
0.000188654
0.00018836
0.000187805
0.000187547
0.000187347
0.000186228
0.000186019
0.000185607
0.000185156
0.00018512
0.000184836
0.000184787
0.000184508
0.000184508
0.000184429
0.000184375
0.000184146
0.000183499
0.000183121
0.000182782
0.000182782
0.000182453
0.000181972
0.000181947
0.000181864
0.000181754
0.000181754
0.000181178
0.000180356
0.000180202
0.000180129
0.000180069
0.000180042
0.000180035
0.000179183
0.000178543
0.000177891
0.000177881
0.000177277
0.000177277
0.000177097
0.000177082
0.000176589
0.000176339
0.000175411
0.000175411
0.000175315
0.000175131
0.000174924
0.000174496
0.000174384
0.000174044
0.000172805
0.000172731
0.000172471
0.0001718
0.000171205
0.000170366
0.00017036
0.000170315
0.000170306
0.000170204
0.000170041
0.000169591
0.000169158
0.000168958
0.000168409
0.000168323
0.000167828
0.000167621
0.000167587
0.000167544
0.000167327
0.000166849
0.000166518
0.000166246
0.000165572
0.000165326
0.000165086
0.000165054
0.000164916
0.000164561
0.000164177
0.000164121
0.000163404
0.000163372
0.000163372
0.000162715
0.000162312
0.000161976
0.000161828
0.000161786
0.000161786
0.000161292
0.000160992
0.000160939
0.000160231
0.000160231
0.000160231
0.000160165
0.000159966
0.00015981
0.000159756
0.000159607
0.000159555
0.000159546
0.000159537
0.000159496
0.000157828
0.000157687
0.000157208
0.00015667
0.000156401
0.000156225
0.000156141
0.000155255
0.000155192
0.00015489
0.000154296
0.000154184
0.00015406
0.00015402
0.00015402
0.000153629
0.000152928
0.000152881
0.000152601
0.000152529
0.000152415
0.00015237
0.000151914
0.000151491
0.000151274
0.00015082
0.000150388
0.000150234
0.000150168
0.000150126
0.000150126
0.000150126
0.000149717
0.000149714
0.000149626
0.000149418
0.000149251
0.000148786
0.000148523
0.000148429
0.000148252
0.000148124
0.000147862
0.000147469
0.000147175
0.000147175
0.000147088
0.000146928
0.000146819
0.000146524
0.00014651
0.000146298
0.000146192
0.000146175
0.000146175
0.000145924
0.000145862
0.000144944
0.000144724
0.000144541
0.000143975
0.000143901
0.000143655
0.000143655
0.000143377
0.000143047
0.000142734
0.000142427
0.000142427
0.000141613
0.000141599
0.000140853
0.000140821
0.000140624
0.000140476
0.000140202
0.00013941
0.000139268
0.000139227
0.000139051
0.000138967
0.000138867
0.000138867
0.00013829
0.000137039
0.00013659
0.000136341
0.000136107
0.000135848
0.000135715
0.000135485
0.00013548
0.00013548
0.000135216
0.000135097
0.000134687
0.000134645
0.000134489
0.000134387
0.000134238
0.000134049
0.000133526
0.000133312
0.000133261
0.000132467
0.000132254
0.00013204
0.000132025
0.000131821
0.000131803
0.000131576
0.000131124
0.000131098
0.000130887
0.000130223
0.000130188
0.000130188
0.000130188
0.000130188
0.000129711
0.000129548
0.000129398
0.000128523
0.00012835
0.000128317
0.000128185
0.000128185
0.000128185
0.000128185
0.000128049
0.000127921
0.000127582
0.000127522
0.000127522
0.000127522
0.000127514
0.000127363
0.000127363
0.000127206
0.000127206
0.000126759
0.000126541
0.000126541
0.000126481
0.000126409
0.000126242
0.000126104
0.000125699
0.000125219
0.000125216
0.000125058
0.00012496
0.000124358
0.000123928
0.000123925
0.00012383
0.000123687
0.000123468
0.000123462
0.000123437
0.000123437
0.000123102
0.000122942
0.000122529
0.000122529
0.000122529
0.000122081
0.000122081
0.000121635
0.000121513
0.00012118
0.000120889
0.000120754
0.000120754
0.00012057
0.000120173
0.000120058
0.000119976
0.000119863
0.000119768
0.000119388
0.000119373
0.000119028
0.000119028
0.000119028
0.000119028
0.00011879
0.000118689
0.000118229
0.000118211
0.000118203
0.000118184
0.000118184
0.000117579
0.000117502
0.000117427
0.000117374
0.000117352
0.000117352
0.000117092
0.000116973
0.000116863
0.000116804
0.000116669
0.000116669
0.000116191
0.000116125
0.000116029
0.000115976
0.000115772
0.000115722
0.000115722
0.000115459
0.000115322
0.000115037
0.000114924
0.000114894
0.000114239
0.000114137
0.000114007
0.000113864
0.000113624
0.000113497
0.000113361
0.000113361
0.000113361
0.000113326
0.000113312
0.000113134
0.000112952
0.000112883
0.000112603
0.000112595
0.000112595
0.000112403
0.000112327
0.000112216
0.000111942
0.000111851
0.000111705
0.000111589
[truncated: 1,644 more rows]
