# Supplementary material for: Evidence for Highly Variable, Region-Specific Patterns of T-Cell Epitope Mutations Accumulating in Mycobacterium tuberculosis Strains
Source: Front Immunol. 2019 Feb 13;10:195. doi: 10.3389/fimmu.2019.00195 (PMC6381025; doi:10.3389/fimmu.2019.00195)
Supplement: Supplementary File 4 — HLA binding affinity prediction of all 15 mer parent/reference TCE and their mutants (N = 20) to total of 50 MHC Class-II alleles (http://allelefrequencies.net/). Allele frequency ≥0.01 is set-up as cut-off to screen high frequency alleles. The 20 mTCEs are classified into four groups based on their global geographic distribution in 5,310 Mtb strains as follows: mTCE exclusive to India; mTCE enriched in India; mTCE in equal proportion inside and outside India and mTCE enriched outside India. Total of 50 alleles are classified as follows: Binding of each mTCE to 16 DR alleles (Group A) common in India (but also prevalent outside India) was compared to 34 DR alleles (Group B) comprising 11 that are less prevalent in India but highly enriched outside India and 23 alleles that are not reported to date in India, but prevalent in rest of the world (geographical regions): Australia, Europe, North Africa, North America, North-East Asia, Oceania, South and Central America, South-East Asia, Sub-Saharan Africa and Western Asia. These 23 alleles are reported with high frequency in at-least two of 10 geographical regions we considered. Predicted binding affinity of all four groups of TCE/mTCEs are provided against all alleles we studied. [file Data_Sheet_4.xlsx]

## Sheet: Sheet1
																												Equally enriched in inside and outside India (Group A)						N=16							Less enriched in India but highly enriched in outside India (Group B)
																		Allele Frequency				0.042 | 0.016	0.0176 | 0.025 – 0.07	0.013 | 0.025 – 0.144	0.153 | 0.045 – 0.557	0.053 | 0.035 – 0.3388	0.138 | 0.015 – 0.241	0.034 | .027 – 0.361	0.016 | 0.016 – 0.156	0.017 | 0.013 - .0608	0.0115 | 0.01 – 0.198	0.032 | 0.022 – 0.314	0.16 | 0.01-.183	0.257 | 0.04 – 0.313	0.147 | 0.036 – 0.189	0.157 | 0.038 – 0.102	0.137 | 0.045 – 0.4182	# mTCE with <=10 binding affinity	% mTCE with <=10 binding affinity		0.003 | 0.01 – 0.094	0.004 | 0.011 – 0.617	0.004 | 0.017	0.008 | 0.01 – 0.011	0.009 | 0.01 – 0.613	0.0055 | 0.016 – 0.11	0.005 | 0.034	0.005 | 0.029	0.005 | 0.01 – 0.126
mTCE exclusive in India	Epitope_id	IMD/ Non-IMD	RV_ number	gene_ name	Functional Category	ID	Description	# strains with mTCEs in 79	Mutated_ pattern	Nature of mutation	Count-nature of mutation	strains	Clinical_outcome	Category of Strains	Is the epitope excluded	Lineages	Present in these lineages	Sequence	Peptide No.	IFNg (pg/ml) Median	P value	HLA-DRB1*11:07	HLA-DRB1*04:10	HLA-DRB1*11:02	HLA-DRB1*03:01	HLA-DRB1*11:04	HLA-DRB1*13:01	HLA-DRB1*04:01	HLA-DRB1*04:02	HLA-DRB1*04:08	HLA-DRB1*08:01	HLA-DRB1*04:05	HLA-DRB1*01:01	HLA-DRB1*07:01	HLA-DRB1*10:01	HLA-DRB1*13:03	HLA-DRB1*15:01				HLA-DRB1*11:06	HLA-DRB1*08:02	HLA-DRB1*13:08	HLA-DRB1*03:03	HLA-DRB1*04:07	HLA-DRB1*04:12	HLA-DRB1*11:12	HLA-DRB1*13:13	HLA-DRB1*14:07
	178770	NO info																ESALFFIGVLIVALL	NOT SYN			1.6	1.2	2.8	7.25	0.16	2.16	2.46	1.16	1.22	3.31	2.01	2.05	16.7	69.43	92.82	2.73				0.16	3.25	82.98	88.86	83.02	62.01	85.36	88.76	91.79
																		ESALFFIGVLIAALL	NOT SYN			0.68	0.78	1.31	7.22	0.04	2.93	1.4	0.55	0.6	2.37	1.39	0.6	5.5	44.45	86.77	1.67	14	87.5		0.04	1.75	75.75	85.6	66.17	47.32	67.18	81.33	85.14
	178520	Non-IMD	Rv1028c	kdpD	Regulatory proteins	NP_215544.1_1033	sensor protein KdpD	2	L->S,2	N	C-0,N-1,D-0	H2102_H3004	HIV+_DS_BAD,HIV+_DS_BAD	DS_HIV_pos=2,DS_HIV_neg=0,MDR_HIV_pos=0,MDR_HIV_neg=0,poly=0	no	BEIJING=0,CAS=0,EAI=2	EAI	ALLWLADQVDAALEK	1-C05 P	1.256	0.1543	1.42	5.36	8.64	2.99	11.15	13.63	5.53	12.16	8.72	19.22	16.78	38.88	60.92	23.67	37.04	39.42				11.15	13.85	14.48	24.85	10.94	16.97	55.39	48.8	31.42
																		ASLWLADQVDAALEK	2-C05 M	1.213		1.42	17.61	8.64	2.99	11.15	13.63	5.7	12.16	8.72	19.22	33.75	46.25	62.93	29.32	40.76	59.62	5	31.25		11.15	13.28	16.99	27.86	13.96	24.93	59.45	54.07	35.96
	178908	Non-IMD	Rv0773c	ggtA	Intermediary metabolism and respiration	NP_215287.1_781	bifunctional cephalosporin acylase/gamma-glutamyltranspeptidase	4	A->T,7	N	C-0,N-1,D-0	M991_M995_M1422_M1448	HIV-_DS_GOOD,HIV-_DS_GOOD,HIV-_PR_BAD,HIV-_PR_DEFAULT	DS_HIV_pos=0,DS_HIV_neg=2,MDR_HIV_pos=0,MDR_HIV_neg=0,poly=2	no	BEIJING=0,CAS=0,EAI=4	EAI	GIVALIALGILEHFD	1-D02 P	0.0595	0.0391	3.43	1.18	1.31	8.49	0.18	1.06	6.19	2.15	1.35	1.96	4.67	4.57	23.2	30.08	62.06	4.39				0.18	6.79	36.1	56.46	39.22	10.21	43.2	55.48	58.17
																		GIVALITLGILEHFD	2-D02 M	0.987		1.6	0.14	0.45	7.41	0.04	0.32	4.39	0.27	0.16	1.96	4.21	12.77	25.56	34.07	62.93	8.01	12	75		0.04	5.94	35.22	58.59	38.94	10.62	44.87	55.75	59.75
	178764	Non-IMD	Rv0988	Rv0988	Cell wall and cell processes	NP_215503.1_992	hypothetical protein Rv0988	5	A->V,12	C	C-1,N-0,D-0	M1271_M1570_M1816_M1961_M2140	HIV-_DS_GOOD,HIV-_DS_GOOD,HIV-_DS_GOOD,HIV-_PR_GOOD,HIV-_PR_GOOD	DS_HIV_pos=0,DS_HIV_neg=3,MDR_HIV_pos=0,MDR_HIV_neg=0,poly=2	no	BEIJING=0,CAS=0,EAI=5	EAI	EPYAVWLDDWYARES	1-D03 P	0.5704	0.7471	9.63	27.14	12.3	5.67	26.05	14.94	38.03	4.18	22.66	21.21	51.88	73.8	80.87	70.02	61.48	32				26.05	43.25	55.02	24.88	50.49	58.23	59.95	60.34	51.44
																		EPYAVWLDDWYVRES	2-D03 M	1.121		9.63	24.74	5.58	5.25	19.05	7.36	48.69	1.96	22.66	25.83	49.01	73.47	82.17	66.88	59.5	22.77	5	31.25		19.05	50.27	51.19	23.14	51.42	55.34	57.61	58.25	48.07
	179394	No info																QTLVYKGMLTTPQLK	NOT SYN			5.38	0.07	2.54	12.14	3.31	2.65	0.18	0.62	0.01	1.63	0.09	5.2	30.34	0.56	20.94	8.01				3.31	2.4	41.57	42.5	0.1	8.16	10.11	17.76	7.56
																		QALVYKGMLTTPQLK	NOT SYN			5.38	0.07	2.54	12.14	3.31	2.65	0.18	0.62	0.01	1.63	0.09	5.2	31.3	0.56	21.05	8.12	13	81.25		3.31	2.36	40.8	42.5	0.1	8.53	10.12	17.93	7.67
	178458	No info																AAVDKDAVIVAAAGN	NOT SYN			2.14	22.11	24.95	4.29	17.24	29.2	22.41	22.61	20.39	28.65	35.79	38.51	35.21	57.74	43.28	31.15				17.24	17.85	8.97	23.18	47.6	38.79	71.15	51.73	54.69
																		AAVDKDVVIVAAAGN	NOT SYN			2.14	0.33	4.77	2.71	1.56	4.62	11.79	3.87	1.95	0.71	23.9	15.4	12.18	50.69	43.63	11.21	9	56.25		1.56	2.45	9.76	27	43.96	28.16	64.01	48.3	49.61
	179523	No info																SRFYFLTGRGALLQL	NOT SYN			15.38	17.03	3.71	10.45	4.18	6.91	4.63	1.32	5.78	1.96	9.5	0.01	3.39	0.17	4.49	7.47				4.18	5.72	11.4	13.73	1.06	6.32	1.25	5.89	1.53
																		ARFYFLTGRGALLQL	NOT SYN			15.38	17.03	3.71	10.83	4.18	6.91	4.63	1.32	5.78	1.96	9.5	0.01	3.39	0.17	4.63	7.47	13	81.25		4.18	5.72	11.53	13.95	1.13	6.35	1.25	5.99	1.56
	178889	Non-IMD	Rv3598c	lysS	Information pathways	NP_218115.1_3583	lysine--tRNA ligase	1	S->R,11	N	C-0,N-1,D-0	M1017	HIV-_DS_GOOD	DS_HIV_pos=0,DS_HIV_neg=1,MDR_HIV_pos=0,MDR_HIV_neg=0,poly=0	no	BEIJING=0,CAS=1,EAI=0	CAS	GDGTQLQVMISLDKV	1-C09 P	1.744	0.2852	5.76	0.87	1.48	9.47	0.39	3.21	3.4	0.31	0.3	8.31	2.35	39.88	39.13	11.99	39.11	10.68				0.39	6.34	42.88	38.65	15.86	6.27	24.43	28.71	30.03
																		GDGTQLQVMIRLDKV	2-CO9 M	0		1.97	11.24	0.33	3.67	0.07	0.93	21.94	7.65	6.61	3.86	14.31	45.54	44.04	42.75	38.69	19.72	8	50		0.07	10.12	42.9	25.45	47.89	18.14	18.11	19.15	32.85
	179365	No info																QAYLALRAWGLPVSE	NOT SYN			1.6	9.69	0.53	16.09	1.15	0.82	12.1	1.79	5.78	6.87	7.02	0.13	1.69	4.51	27.99	2.07				1.15	5.89	30.94	51.55	11.73	12.77	11.2	23.37	17.75
																		QAYLALRAWGMPVSE	NOT SYN			4.58	8.23	2.05	21.88	3.29	2.93	7.72	1.79	3.8	5.55	8.69	0.77	4.07	5.74	30.76	4.08	14	87.5		3.29	7.76	32.97	56.76	11.57	15.3	12.96	26.14	21.78
	179580	Non-IMD	Rv2094c	tatA	Cell wall and cell processes	NP_216610.1_2085	Sec-independent protein translocase membrane-bound protein TatA	1	P->S,10	N	C-0,N-1,D-0	M995	HIV-_DS_GOOD	DS_HIV_pos=0,DS_HIV_neg=1,MDR_HIV_pos=0,MDR_HIV_neg=0,poly=0	no	BEIJING=0,CAS=0,EAI=1	EAI	TPVQSQRVDPSAASG	1-C11 P	1.424	0.7969	1.93	5.31	1.65	4.73	10.37	2.4	5.56	8.12	4.09	18.52	30.19	47.17	56.04	65.32	68.05	53.95				10.37	13.2	56.06	63.15	56.68	53.81	78.36	72.3	74.21
																		TPVQSQRVDSSAASG	2-C11 M	4.366		1.93	5.31	1.65	5.91	10.37	2.4	4.95	8.12	4.09	18.52	36.38	56.52	38.02	67.43	67.11	45.5	8	50		10.37	13.2	50.97	62.99	56.72	58.22	79.04	74.18	75.48
mTCE enriched in India	Epitope_id	IMD/ Non-IMD	RV_ number	gene_ name	Functional Category	ID	Description	# strains with mTCEs in 79	Mutated_ pattern	Nature of mutation	Count-nature of mutation	strains	Clinical_outcome	Category of Strains	Is the epitope excluded	Lineages	Present in these lineages	Sequence	Peptide No.	IFNg (pg/ml) Median	P value	HLA-DRB1*11:07	HLA-DRB1*04:10	HLA-DRB1*11:02	HLA-DRB1*03:01	HLA-DRB1*11:04	HLA-DRB1*13:01	HLA-DRB1*04:01	HLA-DRB1*04:02	HLA-DRB1*04:08	HLA-DRB1*08:01	HLA-DRB1*04:05	HLA-DRB1*01:01	HLA-DRB1*07:01	HLA-DRB1*10:01	HLA-DRB1*13:03	HLA-DRB1*15:01				HLA-DRB1*11:06	HLA-DRB1*08:02	HLA-DRB1*13:08	HLA-DRB1*03:03	HLA-DRB1*04:07	HLA-DRB1*04:12	HLA-DRB1*11:12	HLA-DRB1*13:13	HLA-DRB1*14:07
	178568	No info																ARVQIHRANDQVRIY	NOT SYN			1.12	0.96	0.03	4.75	3.87	0.45	19	0.07	1.63	7.82	38.27	59.59	42.45	48.04	27.14	25.32				3.87	9.43	10.13	10.23	50.5	25.23	50.93	37.77	44.21
																		ARVQIHRANYQVRIY	NOT SYN			1.12	0.96	0.03	4.75	3.87	0.45	21.79	0.07	1.63	7.82	42.67	26.28	30.3	26.24	5.89	6.06	11	68.75		3.87	8.17	2.33	4.18	26.43	11.72	19.82	9.85	12.63
	178619	IMD	Rv0987	Rv0987	Cell wall and cell processes	NP_215502.1_991	adhesion component ABC transporter permease	34	A->V,4			M1004_M1007_M1009_M1010_M1012_M1021_M1022_M1023_M1025_M1272_M1273_M987_M990_M991_M992_M995_H1578_H1996_H2264_H2398_H2463_H2760_H3005_H3033_H3361_H3986_M1221_H2375_H2438_M1008_M1024_M1422_M1441_M1448		DS_HIV_pos=10,DS_HIV_neg=16,MDR_HIV_pos=2,MDR_HIV_neg=1,poly=5	yes	BEIJING=0,CAS=0,EAI=34	EAI	CILAWILVRIINVRS	1-D07 P	0.8691	0.3008	0.65	0.06	2.27	2.49	0.93	1.93	0.62	0.07	0.06	3.31	0.62	6.34	2.03	3.46	2.65	1.13				0.93	0.56	2.6	9.8	4.5	0.21	2.89	2.47	3.12
																		CILVWILVRIINVRS	2-D07 M	2.511		0.65	0.06	0.33	2.85	0.58	0.23	0.62	0.07	0.06	3.31	0.54	6.34	2.11	3.43	2.61	1.01	16	100		0.58	0.66	2.66	9.38	4.68	0.19	2.74	2.3	2.93
	179540	IMD	Rv0294	tam	Intermediary metabolism and respiration	NP_214808.1_300	trans-aconitate methyltransferase	41	E->D,14			M1004_M1007_M1009_M1010_M1012_M1021_M1022_M1023_M1025_M1272_M1273_M1533_M2416_M987_M990_M991_M992_M995_H1578_H1580_H1996_H2264_H2398_H2463_H2754_H2760_H3005_H3033_H3361_H3986_M1221_H2375_H2438_H3367_M1008_M1024_M1422_M1441_M1448_M2116_M2278		DS_HIV_pos=12,DS_HIV_neg=18,MDR_HIV_pos=3,MDR_HIV_neg=1,poly=7	no	BEIJING=0,CAS=0,EAI=41	EAI	STIFPFRRLFMVAEV	P3-3	0.88	0.25	8.43	1.93	0.91	4.77	0.51	0.27	6.98	12.16	3.52	1.33	0.99	16.41	17.54	9.15	17.09	8.55				0.51	2.97	39.9	22.7	10.19	7.71	5.52	7.32	6.48
																		STIFPFRRLFMVADV	M4-3	0		8.43	2.49	0.91	4.77	0.51	0.27	6.96	12.16	3.52	1.8	0.6	15.32	17.12	8.64	18.02	8.75	12	75		0.51	3.83	41.25	23.59	9.85	8.11	6.04	8.02	6.59
	106585	NO info																KVQSATIYQVTDRSH	NOT SYN			6.3	10.14	5.58	17.64	6.37	4.58	8.47	4.15	10.17	14.64	19.41	62.15	16.44	45.39	36.96	53.54				6.37	7.43	25.46	31.62	31.88	23	41.29	36.32	32.91
																		KVQSATIYQVTDRLH	NOT SYN			6.3	10.14	5.58	9.92	6.37	4.58	10.64	4.15	10.17	14.64	17.36	54.49	11.22	35.39	24.78	18.56	6	37.5		6.37	6.21	14.74	17.19	28.6	14.79	32.21	24.36	24.43
	178782	IMD	Rv0289	espG3	Cell wall and cell processes	NP_214803.1_295	ESX-3 secretion-associated protein EspG3	1	P->L,9			H3094		DS_HIV_pos=1,DS_HIV_neg=0,MDR_HIV_pos=0,MDR_HIV_neg=0,poly=0	no	BEIJING=0,CAS=0,EAI=1	EAI	EVVDYLGIPASARPV	P1-10	1.2	0.377	5.3	9.24	7.53	21.18	3.02	9.09	2.23	8.58	1.92	8.83	5.98	5.57	13.72	3.75	20.06	8.18				3.02	5.13	31.2	29.86	3.7	23.41	10.44	22.73	16.6
																		EVVDYLGILASARPV	M2-10	1.3		7.75	1.77	3.39	10.44	0.58	4.62	3.53	5.59	1.92	8.31	2.84	9.3	10.51	0.92	8.98	1.98	14	87.5		0.58	5.13	15.23	20.02	0.99	6.65	2.58	9.11	4.59
mTCE in equal proportion in India and outside India	Epitope_id	IMD/ Non-IMD	RV_ number	gene_ name	Functional Category	ID	Description	# strains with mTCEs in 79	Mutated_ pattern	Nature of mutation	Count-nature of mutation	strains	Clinical_outcome	Category of Strains	Is the epitope excluded	Lineages	Present in these lineages	Sequence	Peptide No.	IFNg (pg/ml) Median	P value	HLA-DRB1*11:07	HLA-DRB1*04:10	HLA-DRB1*11:02	HLA-DRB1*03:01	HLA-DRB1*11:04	HLA-DRB1*13:01	HLA-DRB1*04:01	HLA-DRB1*04:02	HLA-DRB1*04:08	HLA-DRB1*08:01	HLA-DRB1*04:05	HLA-DRB1*01:01	HLA-DRB1*07:01	HLA-DRB1*10:01	HLA-DRB1*13:03	HLA-DRB1*15:01				HLA-DRB1*11:06	HLA-DRB1*08:02	HLA-DRB1*13:08	HLA-DRB1*03:03	HLA-DRB1*04:07	HLA-DRB1*04:12	HLA-DRB1*11:12	HLA-DRB1*13:13	HLA-DRB1*14:07
	178755	Non-IMD	Rv1300	hemK	Intermediary metabolism and respiration	NP_215816.1_1298	release factor glutamine methyltransferase	79	R->C,11	N	C-0,N-1,D-0	M1004_M1007_M1009_M1010_M1012_M1017_M1021_M1022_M1023_M1025_M1271_M1272_M1273_M1533_M1559_M1570_M1782_M1816_M1848_M2416_M984_M987_M990_M991_M992_M995_H1249_H1329_H1578_H1580_H1856_H1964_H1996_H2101_H2102_H2264_H2398_H2463_H2581_H2754_H2760_H3004_H3005_H3033_H3094_H3360_H3361_H3986_M1221_M1292_M1324_M1325_M1545_M1762_M1780_M2006_M2007_M2084_M2085_M2276_M2277_M2323_M2324_H2300_H2375_H2438_H3367_M10…	HIV-_DS_GOOD,HIV-_DS_GOOD,HIV-_DS_GOOD,HIV-_DS_GOOD,HIV-_DS_BAD,HIV-_DS_GOOD,HIV-_DS_DEFAULT,HIV-_DS_GOOD,HIV-_DS_GOOD,HIV-_DS_GOOD,HIV-_DS_GOOD,HIV-_DS_DEFAULT,HIV-_DS_DEFAULT,HIV-_DS_DEFAULT,HIV-_DS_GOOD,HIV-_DS_GOOD,HIV-_DS_DEFAULT,HIV-_DS_GOOD,HIV-_DS_BAD,HIV-_DS_GOOD,HIV-_DS_GOOD,,HIV-_DS_GOOD,HIV-_DS_GOOD,HIV-_DS_GOOD,HIV-_DS_GOOD,HIV+_DS_BAD,HIV+_DS_BAD,HIV+_DS_GOOD,HIV+_DS_BAD,HIV+_DS_GOO…	DS_HIV_pos=22,DS_HIV_neg=26,MDR_HIV_pos=4,MDR_HIV_neg=15,poly=12	no	BEIJING=10,CAS=15,EAI=54	BEI,CAS,EAI	ELVRADVTTPRLLPE	1-A03 P	0	0.6875	0.25	1.75	3.07	0.07	4.49	2.4	1.6	1.62	1.79	13.39	11.32	54.27	8.74	34.51	23.97	46.97				4.49	7.88	7.89	3.63	15.19	21.8	47.98	32.03	36.05
																		ELVRADVTTPCLLPE	2-A03 M	0		0.05	1.32	3.07	0.67	4.49	2.4	5.63	1.62	1	13.39	19.01	57.27	14.36	37.47	30.35	66.03	9	56.25		4.49	7.58	9.6	16.04	17.81	26.58	62.22	45.18	41.06
	179016	Non-IMD	Rv3616c	espA	Cell wall and cell processes	NP_218133.1_3599	ESX-1 secretion-associated protein EspA	79	T->I,12	N	C-0,N-1,D-0	M1004_M1007_M1009_M1010_M1012_M1017_M1021_M1022_M1023_M1025_M1271_M1272_M1273_M1533_M1559_M1570_M1782_M1816_M1848_M2416_M984_M987_M990_M991_M992_M995_H1249_H1329_H1578_H1580_H1856_H1964_H1996_H2101_H2102_H2264_H2398_H2463_H2581_H2754_H2760_H3004_H3005_H3033_H3094_H3360_H3361_H3986_M1221_M1292_M1324_M1325_M1545_M1762_M1780_M2006_M2007_M2084_M2085_M2276_M2277_M2323_M2324_H2300_H2375_H2438_H3367_M10…	HIV-_DS_GOOD,HIV-_DS_GOOD,HIV-_DS_GOOD,HIV-_DS_GOOD,HIV-_DS_BAD,HIV-_DS_GOOD,HIV-_DS_DEFAULT,HIV-_DS_GOOD,HIV-_DS_GOOD,HIV-_DS_GOOD,HIV-_DS_GOOD,HIV-_DS_DEFAULT,HIV-_DS_DEFAULT,HIV-_DS_DEFAULT,HIV-_DS_GOOD,HIV-_DS_GOOD,HIV-_DS_DEFAULT,HIV-_DS_GOOD,HIV-_DS_BAD,HIV-_DS_GOOD,HIV-_DS_GOOD,,HIV-_DS_GOOD,HIV-_DS_GOOD,HIV-_DS_GOOD,HIV-_DS_GOOD,HIV+_DS_BAD,HIV+_DS_BAD,HIV+_DS_GOOD,HIV+_DS_BAD,HIV+_DS_GOO…	DS_HIV_pos=22,DS_HIV_neg=26,MDR_HIV_pos=4,MDR_HIV_neg=15,poly=12	no	BEIJING=10,CAS=15,EAI=54	BEI,CAS,EAI	IISDVADIIKGTLGE	1-A04 P	0.3886	0.5566	1.93	19.87	24.35	1.55	14.04	23.93	24.18	27.41	19.3	19.22	34.08	64.16	35.68	67.65	53.47	24.59				14.04	20.23	13.13	33.18	63.28	44.39	69.62	56.86	59.95
																		IISDVADIIKGILGE	2-A04 M	0.2811		1.93	19.87	24.35	1.55	14.04	23.93	26.56	27.41	19.3	19.22	34.13	58.81	35.68	58.71	46.56	14.61	2	12.5		14.04	20.23	9.31	28.46	58.31	35.05	62.02	50.75	51.17
mTCE enriched outside India	Epitope_id	IMD/ Non-IMD	RV_ number	gene_ name	Functional Category	ID	Description	# strains with mTCEs in 79	Mutated_ pattern	Nature of mutation	Count-nature of mutation	strains	Clinical_outcome	Category of Strains	Is the epitope excluded	Lineages	Present in these lineages	Sequence	Peptide No.	IFNg (pg/ml) Median	P value	HLA-DRB1*11:07	HLA-DRB1*04:10	HLA-DRB1*11:02	HLA-DRB1*03:01	HLA-DRB1*11:04	HLA-DRB1*13:01	HLA-DRB1*04:01	HLA-DRB1*04:02	HLA-DRB1*04:08	HLA-DRB1*08:01	HLA-DRB1*04:05	HLA-DRB1*01:01	HLA-DRB1*07:01	HLA-DRB1*10:01	HLA-DRB1*13:03	HLA-DRB1*15:01				HLA-DRB1*11:06	HLA-DRB1*08:02	HLA-DRB1*13:08	HLA-DRB1*03:03	HLA-DRB1*04:07	HLA-DRB1*04:12	HLA-DRB1*11:12	HLA-DRB1*13:13	HLA-DRB1*14:07
	178814	Non-IMD	Rv0529	ccsA	Intermediary metabolism and respiration	NP_215041.2_536	cytochrome C-type biogenesis protein CcsA	9	I->M,4	N	C-0,N-1,D-0	M1782_M1848_H1856_H2581_H3360_M2084_M2085_H2300_M2131	HIV-_DS_DEFAULT,HIV-_DS_BAD,HIV+_DS_GOOD,HIV+_DS_BAD,HIV+_DS_BAD,HIV-_MDR_BAD,HIV-_MDR_BAD,HIV+_MDR_GOOD,HIV-_PR_GOOD	DS_HIV_pos=3,DS_HIV_neg=2,MDR_HIV_pos=1,MDR_HIV_neg=2,poly=1	no	BEIJING=9,CAS=0,EAI=0	BEI	FGVIFGAIWAEEAWG	1-A10 P	0	0.4375	9.03	6.91	12.96	47.53	15.95	9.09	9.35	6.4	3.8	7.82	6.74	14.69	36.71	20.49	64.15	16.38				15.95	9.57	69.52	76.64	14.91	41.9	51.37	63.48	46.76
																		FGVMFGAIWAEEAWG	2-A10 M	0		9.03	6.91	12.96	56.89	15.27	9.09	7.81	6.4	3.8	4.47	6.2	24.08	45.09	22.18	72.28	20.1	8	50		15.27	15.76	73.81	81.48	16.61	49.27	55.03	69.26	51.95
	110831	Non-IMD	Rv3407	vapB47	Virulence, detoxification and adaptation	NP_217924.1_3396	antitoxin VapB47	9	R->C,6	N	C-0,N-1,D-0	M1782_M1848_H1856_H2581_H3360_M2084_M2085_H2300_M2131	HIV-_DS_DEFAULT,HIV-_DS_BAD,HIV+_DS_GOOD,HIV+_DS_BAD,HIV+_DS_BAD,HIV-_MDR_BAD,HIV-_MDR_BAD,HIV+_MDR_GOOD,HIV-_PR_GOOD	DS_HIV_pos=3,DS_HIV_neg=2,MDR_HIV_pos=1,MDR_HIV_neg=2,poly=1	no	BEIJING=9,CAS=0,EAI=0	BEI	EPARGRKRTLSDVLN	1-A09 P	0	>0.9999	34.99	34.99	34.99	52.92	34.99	34.99	34.99	34.99	34.99	34.99	34.99	75.74	34.78	72.92	59.2	34.99				34.99	34.99	75.62	64.75	73.41	65.87	52.95	54.64	62.81
																		EPARGCKRTLSDVLN	2-A09 M	0		34.99	34.99	34.99	34.99	34.99	34.99	34.99	34.99	34.99	34.99	29.43	64.57	16.89	61.19	43.31	34.99	0	0		34.99	34.99	47.6	44.22	59.68	41.89	50.66	44.37	50.11
	111006	Non-IMD	Rv3407	vapB47	Virulence, detoxification and adaptation	NP_217924.1_3396	antitoxin VapB47	9	R->C,3	N	C-0,N-1,D-0	M1782_M1848_H1856_H2581_H3360_M2084_M2085_H2300_M2131	HIV-_DS_DEFAULT,HIV-_DS_BAD,HIV+_DS_GOOD,HIV+_DS_BAD,HIV+_DS_BAD,HIV-_MDR_BAD,HIV-_MDR_BAD,HIV+_MDR_GOOD,HIV-_PR_GOOD	DS_HIV_pos=3,DS_HIV_neg=2,MDR_HIV_pos=1,MDR_HIV_neg=2,poly=1	no	BEIJING=9,CAS=0,EAI=0	BEI	RGRKRTLSDVLNEMR	1-A12 P	0	0.5781	32.79	22.14	34.24	12.05	32.29	33.54	18.02	27.41	20.46	34.8	13.62	47.64	35.68	56.25	58.68	32.84				32.29	32.47	53.54	39.97	47.31	43.89	67.88	58.7	55.62
																		RGCKRTLSDVLNEMR	2-A12 M	0		32.79	22.14	34.24	10.09	32.29	33.54	19.13	27.41	20.46	34.8	11.95	45.71	27.08	50.91	45.85	32.84	0	0		32.29	32.64	38.98	32.58	44.84	30.58	62.74	46.56	47.27
																					# mTCE with high binding affinity	17	12	16	13	13	16	12	15	15	12	9	6	4	6	4	9				13	12	5	2	5	5	4	5	5
																		Black text, PEP NOT SYN
																		Blue text, PEP SYN
																		Rapidly evolving Region
																		All 3 lin
																		Single Strain
																		Allele from Fig. 5
																		Row 2 shows the allele frequency in India and outside India in each of three categories.
																		For example: HLA-DRB1*04:10 allele has 0.0176 | 0.025 - 0.07; here the first value 0.0176 is the given allele freq. in India, while, 0.025 - 0.07 is the freq. ranges in the rest of the world. Third category show NA that indicates that those alleles are not reported or common in India
																		Alele frequency >=0.01 is setup as cut-off to screen high frequency alleles.
[truncated: 27 more columns]

## Sheet: Sheet2
31.25	2.94118		37.5	23.5294		56.25	29.4118		50	14.7059
31.25	5.88235		68.75	41.1765		12.5	5.88235		0	0
50	8.82353		75	82.3529					0	0
50	26.4706		87.5	88.2353
75	26.4706		100	94.1176
87.5	26.4706
56.25	29.4118
87.5	29.4118
81.25	52.9412
81.25	88.2353
