# Supplementary material for: Evidence for Highly Variable, Region-Specific Patterns of T-Cell Epitope Mutations Accumulating in Mycobacterium tuberculosis Strains
Source: Front Immunol. 2019 Feb 13;10:195. doi: 10.3389/fimmu.2019.00195 (PMC6381025; doi:10.3389/fimmu.2019.00195)
Supplement: Supplementary File 5 — Clinical details of samples used for testing T-cell function of mutant vs. parent peptides. [file Data_Sheet_5.xlsx]

## Sheet: IGRA-
PATIENT ID	Date of sample collection	AGE	SEX	WEIGHT(KG)	HEIGHT (CM)	NIL	TB Ag	MITOGEN	TB Ag-NIL	MITOGEN-NIL	IGRA RESULT
SC020	2015-06-04	24	M	66	176	0.08	0.25	> 10	0.17	> 10	NEGATIVE
SC026	2015-06-11	27	F	59	152	0.11	0.08	> 10	0.03	> 10	NEGATIVE
SC043	2015-07-08	26	F	67	166	0.04	0.08	> 10	0.04	> 10	NEGATIVE
SC044	2015-07-09	33	F	45	150	0.05	0.16	> 10	0.11	> 10	NEGATIVE
SC047	2015-07-27	29	F	64	158	0.11	0.19	> 10	0.08	> 10	NEGATIVE
SC053	2015-07-30	32	M	50	160	0.03	0.03	> 10	0	> 10	NEGATIVE
SC068	2015-09-09	25	M	62	158	0.04	0.05	9.51	0.01	9.47	NEGATIVE
SC070	2015-09-10	24	M	77	180	0.05	0.17	3.12	0.12	3.07	NEGATIVE
SC071	2015-09-15	20	F	47	152	0.07	0.07	8.37	0	8.3	NEGATIVE
SC192	2017-07-02	39	M	105	153	0.13	0.15	> 10	0.02	> 10	NEGATIVE
SC203	2017-09-03	27	F	45	157	0.19	0.15	> 10	0	> 10	NEGATIVE
SC205	2017-03-14	37	M	65	165	0.64	0.46	2.97	0	2.33	NEGATIVE
SC207	2017-03-15	27	F	72	162	0.15	0.19	1.38	0.04	1.23	NEGATIVE

## Sheet: IGRA+
PATIENT ID	Date of sample collection	AGE	SEX	WEIGHT (KG)	HEIGHT (CM)	NIL	TB Ag	MITOGEN	TB Ag-NIL	MITOGEN-NIL	IGRA RESULT
SC001	2015-04-16	30	M	78	178	0.03	5.59	> 10	5.56	> 10	POSITIVE
SC002	2015-04-18	31	M	72		0.33	1.39	> 10	1.06	> 10	POSITIVE
SC021	2015-06-04	30	M	58	170	0.28	> 10	> 10	> 10	> 10	POSITIVE
SC025	2015-06-11	28	M	82	180	0.23	4.93	> 10	4.7	> 10	POSITIVE
SC049	2015-07-22	50	M	73	174	0.11	> 10	> 10	> 10	> 10	POSITIVE
SC054	2015-07-30	38	M	74	168	0.07	3.47	> 10	3.4	> 10	POSITIVE
SC067	2015-09-09	30	M	82	168	0.18	0.78	4.43	0.6	4.25	POSITIVE
SC075	2015-09-29	73	M	73	172	0.43	2.35	> 10	1.92	> 10	POSITIVE
SC080	2015-10-06	33	M	61	167	0.07	1.18	> 10	1.11	> 10	POSITIVE
SC086	2015-11-26	36	F	54	149	0.13	0.91	> 10	0.78	> 10	POSITIVE
SC118	2016-03-28	25	F	44	147	0.08	9.84	>10	9.76	>10	POSITIVE
SC124	2016-04-06	49	F	62	150	0.07	0.49	2.55	0.42	2.48	POSITIVE

## Sheet: PTB
								GENEXPERT
PATIENT ID	Date of TB Diagnosis	Data of sample collection	AGE	SEX	WEIGHT (KG)	HEIGHT (CM)	Sputum AFB	MTB	RIF Resistance	X-RAY	X RAY FINDING
SC087	2015-11-09	2015-11-30	22	F	42	159	POSITIVE	DETECTED MEDIUM	NOT DETECTED	N/I	N/I
SC088	2015-11-25	2015-12-01	61	M	48	156	POSITIVE	DETECTED HIGH	NOT DETECTED	Y	Abnormal
SC089	2015-12-02	2015-12-02	39	M	49	170	POSITIVE	DETECTED HIGH	NOT DETECTED	Y	Abnormal
SC091	2015-11-30	2015-12-03	34	M	55	168	POSITIVE	DETECTED HIGH	NOT DETECTED	N/I	N/I
SC093	2015-12-07	2015-12-08	37	M	39	162	POSITIVE	DETECTED HIGH	NOT DETECTED	Y	Abnormal
SC094	2015-12-05	2015-12-08	42	M	49	154	POSITIVE	DETECTED HIGH	NOT DETECTED	N	N/I
SC102	2016-01-25	2016-01-28	35	M	56	173	POSITIVE	DETECTED HIGH	NOT DETECTED	N	N/I
SC105	2016-02-02	2016-02-05	25	M	52	163	POSITIVE	DETECTED HIGH	NOT DETECTED	N	N/I
SC107	2016-02-03	2016-02-08	40	M	57	165	POSITIVE	DETECTED MEDIUM	NOT DETECTED	N	N/I
SC108	2016-02-13	2016-02-15	66	M	62	165	POSITIVE	DETECTED MEDIUM	NOT DETECTED	N	N/I
SC110	2016-02-08	2016-02-15	34	M	65	170	POSITIVE	DETECTED MEDIUM	NOT DETECTED	N	N/I
KEY
Y	Yes
N	No
N/I	No Information
